# Supplementary material for: A multiplex single-cell RNA-Seq pharmacotranscriptomics pipeline for drug discovery
Source: Nat Chem Biol. 2024 Oct 31;21(3):432–42. doi: 10.1038/s41589-024-01761-8 (PMC11867973; doi:10.1038/s41589-024-01761-8)
Supplement: Supplementary file 4 — CellTiter-Glo values, P values, t values and degrees of freedom of the statistical tests used in Supplementary Fig. 6a–c. [file 41589_2024_1761_MOESM4_ESM.xlsx]

## Sheet: SupplFig6a,b 
Source Data Supplementary Fig. 6a, b: Relative cell proliferation values from CTG assay. Normalization is done against control (DMSO) replicates set to 1 in their average.
CTG Supplementary Fig. 6a,b					Student's t-test
Cell_line	Experiment	Treatment	CTG_value		CAV1 plasmid overexpression	JHOS2	p-value	Significance	t-value	df
JHOS2	Plasmid_ctrl	DMSO	1.03268			DMSO	0.434	ns	-0.850799	5
JHOS2	Plasmid_ctrl	DMSO	1.00194			Gedatolisib	0.0003	***	7.26412	6
JHOS2	Plasmid_ctrl	DMSO	0.992909			Gefitinib	0.0013	**	5.69972	6
JHOS2	Plasmid_ctrl	DMSO	0.972469			Combo	0.0001	***	9.09151	6
JHOS2	Plasmid_ctrl	Gedatolisib	0.868056			Kuramochi	p-value	Significance	t-value	df
JHOS2	Plasmid_ctrl	Gedatolisib	0.88954			DMSO	1	ns	0	6
JHOS2	Plasmid_ctrl	Gedatolisib	0.884474			Gedatolisib	0.0011	**	5.88378	6
JHOS2	Plasmid_ctrl	Gedatolisib	0.902857			Gefitinib	0.0019	**	5.97499	5
JHOS2	Plasmid_ctrl	Gefitinib	0.839756			Combo	<0.0001	****	10.4589	6
JHOS2	Plasmid_ctrl	Gefitinib	0.869854		CAV1 and/or EGFR siRNA silencing	JHOS2	p-value	Significance	t-value	df
JHOS2	Plasmid_ctrl	Gefitinib	0.850132			siScrambled Control vs Gedatolisib	0.0001	***	9.22886	6
JHOS2	Plasmid_ctrl	Gefitinib	0.890966			siScrambled Control vs Gefitinib	<0.0001	****	14.4513	6
JHOS2	Plasmid_ctrl	Combo	0.65777			siScrambled Control vs combo	<0.0001	****	19.7009	5
JHOS2	Plasmid_ctrl	Combo	0.61387			siScrambled Gedatolisib vs Gefitinib	0.005	**	4.40939	6
JHOS2	Plasmid_ctrl	Combo	0.642691			siScrambled Gedatolisib vs combo	<0.0001	****	13.3	5
JHOS2	Plasmid_ctrl	Combo	0.59005			siScrambled Gefitinib vs combo	0.0001	***	11.8	5
JHOS2	Plasmid_CAV1	DMSO	0.998127			siCAV1 Control vs Gedatolisib	0.133	ns	1.74	6
JHOS2	Plasmid_CAV1	DMSO	0.911279			siCAV1 Control vs Gefitinib	0.006	**	4.23	6
JHOS2	Plasmid_CAV1	DMSO	1.44734			siCAV1 Control vs combo	0.0002	***	9.79496	5
JHOS2	Plasmid_CAV1	Gedatolisib	0.518321			siCAV1 Gedatolisib vs Gefitinib	0.025	*	2.97336	6
JHOS2	Plasmid_CAV1	Gedatolisib	0.542074			siCAV1 Gedatolisib vs combo	0.0001	***	10.6273	5
JHOS2	Plasmid_CAV1	Gedatolisib	0.672359			siCAV1 Gefitinib vs combo	0.001	**	6.92637	5
JHOS2	Plasmid_CAV1	Gedatolisib	0.451396			siEGFR Control vs Gedatolisib	0.066	ns	2.24176	6
JHOS2	Plasmid_CAV1	Gefitinib	0.730027			siEGFR Control vs Gefitinib	0.074	ns	2.15722	6
JHOS2	Plasmid_CAV1	Gefitinib	0.666388			siEGFR Control vs combo	0.001	**	5.91921	6
JHOS2	Plasmid_CAV1	Gefitinib	0.746424			siEGFR Gedatolisib vs Gefitinib	0.619	ns	-0.524227	6
JHOS2	Plasmid_CAV1	Gefitinib	0.62822			siEGFR Gedatolisib vs combo	0.01	*	3.74367	6
JHOS2	Plasmid_CAV1	Combo	0.306422			siEGFR Gefitinib vs combo	0.002	**	5.43149	6
JHOS2	Plasmid_CAV1	Combo	0.383234			Kuramochi	p-value	Significance	t-value	df
JHOS2	Plasmid_CAV1	Combo	0.421546			siScrambled Control vs Gedatolisib	0.008	**	3.89435	6
JHOS2	Plasmid_CAV1	Combo	0.360905			siScrambled Control vs Gefitinib	0.015	*	-3.3778	6
JHOS2	siRNA_scrambled	DMSO	0.987445			siScrambled Control vs combo	0.0007	***	6.46219	6
JHOS2	siRNA_scrambled	DMSO	0.990057			siScrambled Gedatolisib vs Gefitinib	0.0004	***	-7.11289	6
JHOS2	siRNA_scrambled	DMSO	0.997699			siScrambled Gedatolisib vs combo	0.199	ns	1.44	6
JHOS2	siRNA_scrambled	DMSO	1.0248			siScrambled Gefitinib vs combo	<0.0001	****	11.6	6
JHOS2	siRNA_scrambled	Gedatolisib	0.916608			siCAV1 Control vs Gedatolisib	0.0004	***	7.25	6
JHOS2	siRNA_scrambled	Gedatolisib	0.895508			siCAV1 Control vs Gefitinib	0.44	ns	0.827	6
JHOS2	siRNA_scrambled	Gedatolisib	0.888225			siCAV1 Control vs combo	<0.0001	****	10.6683	6
JHOS2	siRNA_scrambled	Gedatolisib	0.883127			siCAV1 Gedatolisib vs Gefitinib	0.0001	***	-8.58249	6
JHOS2	siRNA_scrambled	Gefitinib	0.84427			siCAV1 Gedatolisib vs combo	0.029	*	2.8618	6
JHOS2	siRNA_scrambled	Gefitinib	0.857977			siCAV1 Gefitinib vs combo	<0.0001	****	15.5027	6
JHOS2	siRNA_scrambled	Gefitinib	0.868841
JHOS2	siRNA_scrambled	Gefitinib	0.854793
JHOS2	siRNA_scrambled	Combo	0.709554
JHOS2	siRNA_scrambled	Combo	0.702258
JHOS2	siRNA_scrambled	Combo	0.741714
JHOS2	siCAV1	DMSO	1.00646
JHOS2	siCAV1	DMSO	1.04927
JHOS2	siCAV1	DMSO	1.01975
JHOS2	siCAV1	DMSO	0.99767
JHOS2	siCAV1	Gedatolisib	0.98658
JHOS2	siCAV1	Gedatolisib	1.00526
JHOS2	siCAV1	Gedatolisib	1.00983
JHOS2	siCAV1	Gedatolisib	0.973999
JHOS2	siCAV1	Gefitinib	0.935216
JHOS2	siCAV1	Gefitinib	0.956026
JHOS2	siCAV1	Gefitinib	0.975802
JHOS2	siCAV1	Gefitinib	0.965736
JHOS2	siCAV1	Combo	0.877949
JHOS2	siCAV1	Combo	0.890915
JHOS2	siCAV1	Combo	0.882958
JHOS2	siEGFR	DMSO	0.921561
JHOS2	siEGFR	DMSO	0.966288
JHOS2	siEGFR	DMSO	1.06191
JHOS2	siEGFR	DMSO	1.05025
JHOS2	siEGFR	Gedatolisib	0.874453
JHOS2	siEGFR	Gedatolisib	0.827753
JHOS2	siEGFR	Gedatolisib	0.934893
JHOS2	siEGFR	Gedatolisib	0.959552
JHOS2	siEGFR	Gefitinib	0.86788
JHOS2	siEGFR	Gefitinib	0.92594
JHOS2	siEGFR	Gefitinib	0.921129
JHOS2	siEGFR	Gefitinib	0.954766
JHOS2	siEGFR	Combo	0.707777
JHOS2	siEGFR	Combo	0.734613
JHOS2	siEGFR	Combo	0.77894
JHOS2	siEGFR	Combo	0.81155
JHOS2	siEGFR+siCAV1	DMSO	0.924348
JHOS2	siEGFR+siCAV1	DMSO	1.03859
JHOS2	siEGFR+siCAV1	DMSO	1.02352
JHOS2	siEGFR+siCAV1	DMSO	1.01355
JHOS2	siEGFR+siCAV1	Gedatolisib	0.816556
JHOS2	siEGFR+siCAV1	Gedatolisib	0.866592
JHOS2	siEGFR+siCAV1	Gedatolisib	0.900957
JHOS2	siEGFR+siCAV1	Gedatolisib	0.911674
JHOS2	siEGFR+siCAV1	Gefitinib	0.830411
JHOS2	siEGFR+siCAV1	Gefitinib	0.912871
JHOS2	siEGFR+siCAV1	Gefitinib	0.901551
JHOS2	siEGFR+siCAV1	Gefitinib	0.910559
JHOS2	siEGFR+siCAV1	Combo	0.735789
JHOS2	siEGFR+siCAV1	Combo	0.764465
JHOS2	siEGFR+siCAV1	Combo	0.731925
JHOS2	siEGFR+siCAV1	Combo	0.712811
Kuramochi	siRNA_scrambled	DMSO	0.975603
Kuramochi	siRNA_scrambled	DMSO	0.959633
Kuramochi	siRNA_scrambled	DMSO	1.0429
Kuramochi	siRNA_scrambled	DMSO	1.02187
Kuramochi	siRNA_scrambled	Gedatolisib	0.809551
Kuramochi	siRNA_scrambled	Gedatolisib	0.848102
Kuramochi	siRNA_scrambled	Gedatolisib	0.901977
Kuramochi	siRNA_scrambled	Gedatolisib	0.927594
Kuramochi	siRNA_scrambled	Gefitinib	1.08512
Kuramochi	siRNA_scrambled	Gefitinib	1.04468
Kuramochi	siRNA_scrambled	Gefitinib	1.09067
Kuramochi	siRNA_scrambled	Gefitinib	1.07688
Kuramochi	siRNA_scrambled	Combo	0.785318
Kuramochi	siRNA_scrambled	Combo	0.799572
Kuramochi	siRNA_scrambled	Combo	0.856579
Kuramochi	siRNA_scrambled	Combo	0.857597
Kuramochi	siCAV1	DMSO	1.05425
Kuramochi	siCAV1	DMSO	1.00063
Kuramochi	siCAV1	DMSO	0.955362
Kuramochi	siCAV1	DMSO	0.989753
Kuramochi	siCAV1	Gedatolisib	0.797257
Kuramochi	siCAV1	Gedatolisib	0.795248
Kuramochi	siCAV1	Gedatolisib	0.821085
Kuramochi	siCAV1	Gedatolisib	0.857793
Kuramochi	siCAV1	Gefitinib	1.01531
Kuramochi	siCAV1	Gefitinib	0.95962
Kuramochi	siCAV1	Gefitinib	0.97438
Kuramochi	siCAV1	Gefitinib	0.971911
Kuramochi	siCAV1	Combo	0.76697
Kuramochi	siCAV1	Combo	0.768281
Kuramochi	siCAV1	Combo	0.767331
Kuramochi	siCAV1	Combo	0.790107
Kuramochi	Plasmid_ctrl	DMSO	0.965797
Kuramochi	Plasmid_ctrl	DMSO	1.03515
Kuramochi	Plasmid_ctrl	DMSO	1.00286
Kuramochi	Plasmid_ctrl	DMSO	0.996191
Kuramochi	Plasmid_ctrl	Gedatolisib	0.770781
Kuramochi	Plasmid_ctrl	Gedatolisib	0.793186
Kuramochi	Plasmid_ctrl	Gedatolisib	0.828467
Kuramochi	Plasmid_ctrl	Gedatolisib	0.844756
Kuramochi	Plasmid_ctrl	Gefitinib	1.13353
Kuramochi	Plasmid_ctrl	Gefitinib	1.0965
Kuramochi	Plasmid_ctrl	Gefitinib	1.11489
Kuramochi	Plasmid_ctrl	Gefitinib	1.11024
Kuramochi	Plasmid_ctrl	Combo	0.766417
Kuramochi	Plasmid_ctrl	Combo	0.777967
Kuramochi	Plasmid_ctrl	Combo	0.793252
Kuramochi	Plasmid_ctrl	Combo	0.813543
Kuramochi	Plasmid_CAV1	DMSO	0.981369
Kuramochi	Plasmid_CAV1	DMSO	1.02846
Kuramochi	Plasmid_CAV1	DMSO	1.01104
Kuramochi	Plasmid_CAV1	DMSO	0.979131
Kuramochi	Plasmid_CAV1	Gedatolisib	0.697508
Kuramochi	Plasmid_CAV1	Gedatolisib	0.659673
Kuramochi	Plasmid_CAV1	Gedatolisib	0.699319
Kuramochi	Plasmid_CAV1	Gedatolisib	0.70964
Kuramochi	Plasmid_CAV1	Gefitinib	1.03484
Kuramochi	Plasmid_CAV1	Gefitinib	1.04237
Kuramochi	Plasmid_CAV1	Gefitinib	0.996534
Kuramochi	Plasmid_CAV1	Combo	0.662194
Kuramochi	Plasmid_CAV1	Combo	0.667892
Kuramochi	Plasmid_CAV1	Combo	0.678248
Kuramochi	Plasmid_CAV1	Combo	0.64987

## Sheet: SupplFig6c
Source Data Supplementary Fig. 6c: Relative cell proliferation values from CTG assay. Normalization is done against control replicates set to 1 in their average.
Afuresertib
	Ctr	Ctr	Ctr	Ctr	Ctr	Afuresertib	Afuresertib	Afuresertib	Afuresertib	Afuresertib	Gefitinib	Gefitinib	Gefitinib	Gefitinib	Gefitinib	Afuresertib + Gefitinib	Afuresertib + Gefitinib	Afuresertib + Gefitinib	Afuresertib + Gefitinib	Afuresertib + Gefitinib
PDC1	0.971124	0.955438	1.03673	1.01762	1.01909	0.758745	0.758452	0.728276	0.75723	0.714715	0.938554	0.974349	0.951528	0.951162	0.915024	0.604152	0.583701	0.559193	0.605716	0.590005
PDC2	0.981637	1.03564	1.02417	0.994412	0.964135	0.857473	0.859126	0.839738	0.812851	0.815072	0.647873	0.644499	0.679068	0.603017	0.612519	0.426883	0.421706	0.444785	0.410367	0.373543
PDC3	1.05814	1.00489	0.997144	0.945657	0.99417	0.945254	0.942126	0.94544	0.945378	0.90145	0.599717	0.550585	0.568801	0.602444	0.578001	0.406472	0.437389	0.412606	0.411646	0.40926
	Ctr	Ctr	Ctr	Ctr	Ctr	Ctr	Ctr	Afuresertib	Afuresertib	Afuresertib	Afuresertib	Afuresertib	Afuresertib	Afuresertib	Gefitinib	Gefitinib	Gefitinib	Gefitinib	Gefitinib	Gefitinib
Kuramochi	1.00926	1.02733	1.05786	1.03372	1.04463	1.06444	1.06503	1.0697	1.13163	1.08834	1.12953	1.13759	1.11418	1.13715	1.01085	1.07274	1.12615	1.1035	1.09464	1.07433
JHOS2	0.948025	1.00716	1.03123	1.11006	1.00405	1.08807	1.10786	1.07359	1.17538	1.24248	1.17226	1.20018	1.16391	1.17923	1.06973	1.12519	1.06959	1.1281	1.10283	1.16376
AZD-8186
	Ctr	Ctr	Ctr	Ctr	Ctr	AZD-8186	AZD-8186	AZD-8186	AZD-8186	AZD-8186	Gefitinib	Gefitinib	Gefitinib	Gefitinib	Gefitinib	AZD-8186 + Gefitinib	AZD-8186 + Gefitinib	AZD-8186 + Gefitinib	AZD-8186 + Gefitinib	AZD-8186 + Gefitinib
PDC1	1.02826	1.01049	1.0008	0.972289	0.988156	0.893779	0.912325	0.934296	0.964691	0.909569	0.880127	0.987152	0.937104	1.0049	0.893547	0.849346	0.860474	0.830414	0.851304	0.813182
PDC2	0.939576	1.01185	1.04032	1.01685	0.991408	0.82539	0.865489	0.876758	0.896031	0.785615	0.525107	0.60353	0.610707	0.561657	0.576334	0.397132	0.404974	0.37681	0.382939	0.402736
PDC3	1.05447	1.01403	1.00652	0.978009	0.946972	0.921818	0.909116	0.909895	0.890656	0.833624	0.559143	0.532868	0.590834	0.523498	0.542456	0.477486	0.47786	0.429856	0.421201	0.412205
	Control	Control	Control	Control	Control	Control	Control	AZD-8186	AZD-8186	AZD-8186	AZD-8186	AZD-8186	AZD-8187	AZD-8188	Gefitinib	Gefitinib	Gefitinib	Gefitinib	Gefitinib	Gefitinib
Kuramochi	0.992553	1.03906	0.999083	1.01879	0.9878	0.990685	0.977037	0.736311	0.768139	0.772685	0.781671	0.771173	0.845882	0.756776	1.01085	1.07274	1.12615	1.1035	1.09464	1.07433
JHOS2	0.958612	0.983055	1.00182	0.989906	1.10574	1.08973	1.08593	0.899927	0.94017	0.997785	0.915772	0.97701	0.993354	1.01046	1.06973	1.12519	1.06959	1.1281	1.10283	1.16376
Idelalisib
	Ctr	Ctr	Ctr	Ctr	Ctr	Idelalisib	Idelalisib	Idelalisib	Idelalisib	Idelalisib	Gefitinib	Gefitinib	Gefitinib	Gefitinib	Gefitinib	Idelalisib + Gefitinib	Idelalisib + Gefitinib	Idelalisib + Gefitinib	Idelalisib + Gefitinib	Idelalisib + Gefitinib
PDC1	1.00106	0.941841	1.04506	1.02492	0.98712	0.957544	0.955002	0.995197	0.946545	0.935879	0.877416	0.934762	0.900055	0.875539	0.864042	0.839811	0.796362	0.838148	0.793107	0.795744
PDC2	0.943675	1.07811	1.01439	0.996529	0.967295	0.898559	0.967908	0.877164	0.987751	0.885963	0.539503	0.588988	0.573493	0.526539	0.498326	0.378491	0.43108	0.36563	0.382186	0.336926
PDC3	1.01667	1.0955	0.988713	0.957741	0.941379	1.04349	0.983423	0.974842	0.974903	0.942825	0.622409	0.601741	0.588854	0.568063	0.5704	0.524513	0.533186	0.524266	0.534631	0.515993
	Ctr	Ctr	Ctr	Ctr	Ctr	Ctr	Ctr	Idelalisib	Idelalisib	Idelalisib	Idelalisib	Idelalisib	Idelalisib	Idelalisib	Gefitinib	Gefitinib	Gefitinib	Gefitinib	Gefitinib	Gefitinib
Kuramochi	0.992553	1.03906	0.999083	1.01879	0.9878	0.990685	0.977037	1.04347	1.07188	1.04907	1.0251	1.06259	1.07162	1.02444	1.01085	1.07274	1.12615	1.1035	1.09464	1.07433
JHOS2	0.958612	0.983055	1.00182	0.989906	1.10574	1.08973	1.08593	1.04668	1.0555	1.07647	1.01763	1.05849	1.01749	1.1185	1.06973	1.12519	1.06959	1.1281	1.10283	1.16376
Pictilisib
	Ctr	Ctr	Ctr	Ctr	Ctr	Pictilisib	Pictilisib	Pictilisib	Pictilisib	Pictilisib	Gefitinib	Gefitinib	Gefitinib	Gefitinib	Gefitinib	Pictilisib + Gefitinib	Pictilisib + Gefitinib	Pictilisib + Gefitinib	Pictilisib + Gefitinib	Pictilisib + Gefitinib
PDC1	0.998707	1.00379	1.00021	0.999861	0.997436	0.851273	0.82411	0.901164	0.871114	0.832356	0.870559	0.900009	0.877119	0.914214	0.888576	0.653439	0.674481	0.693006	0.652469	0.650021
PDC2	1.01887	1.00796	1.00425	0.988891	0.980032	0.90347	0.904241	0.911927	0.917152	0.831581	0.596888	0.587912	0.616698	0.59734	0.591412	0.42027	0.419717	0.402017	0.400225	0.3949
PDC3	1.00157	1.00205	1.03621	0.995561	0.964616	0.717057	0.724526	0.70819	0.669182	0.656477	0.584292	0.550134	0.55299	0.582536	0.567451	0.336763	0.324058	0.325932	0.329771	0.311739
	Control	Control	Control	Control	Control	Control	Control	Pictilisib	Pictilisib	Pictilisib	Pictilisib	Pictilisib	Pictilisib	Pictilisib	Gefitinib	Gefitinib	Gefitinib	Gefitinib	Gefitinib	Gefitinib
Kuramochi	0.992553	1.03906	0.999083	1.01879	0.9878	0.990685	0.977037	1.09059	1.08096	1.02697	1.00802	1.03036	1.03974	1.06005	1.01085	1.07274	1.12615	1.1035	1.09464	1.07433
JHOS2	0.958612	0.983055	1.00182	0.989906	1.10574	1.08973	1.08593	0.734434	0.678257	0.733231	0.737383	0.705869	0.732497	0.777157	1.06973	1.12519	1.06959	1.1281	1.10283	1.16376
Sapanisertib
	Ctr	Ctr	Ctr	Ctr	Ctr	Sapanisertib	Sapanisertib	Sapanisertib	Sapanisertib	Sapanisertib	Gefitinib	Gefitinib	Gefitinib	Gefitinib	Gefitinib	Sapanisertib + Gefitinib	Sapanisertib + Gefitinib	Sapanisertib + Gefitinib	Sapanisertib + Gefitinib	Sapanisertib + Gefitinib
PDC1	1.00262	0.976104	1.03605	1.01375	0.971471	0.843264	0.820911	0.748045	0.810495	0.775422	1.05713	0.972795	0.985515	0.973236	0.971177	0.6929	0.669371	0.673562	0.703096	0.692336
PDC2	0.993769	1.0044	0.994852	1.01565	0.991329	0.638985	0.642699	0.635059	0.609508	0.51469	0.640365	0.636396	0.631812	0.578906	0.574705	0.35141	0.365501	0.357585	0.333244	0.351177
PDC3	1.0145	1.01221	0.99595	0.970213	1.00712	0.76412	0.754843	0.726064	0.655887	0.652096	0.69519	0.684067	0.704068	0.626509	0.717585	0.420665	0.391487	0.439569	0.411737	0.408345
	Ctr	Ctr	Ctr	Ctr	Ctr	Ctr	Ctr	Sapanisertib	Sapanisertib	Sapanisertib	Sapanisertib	Sapanisertib	Sapanisertib	Sapanisertib	Gefitinib	Gefitinib	Gefitinib	Gefitinib	Gefitinib	Gefitinib
Kuramochi	1.00926	1.02733	1.05786	1.03372	1.04463	1.06444	1.06503	0.622409	0.665405	0.670042	0.650568	0.659058	0.693242	0.616931	1.01085	1.07274	1.12615	1.1035	1.09464	1.07433
JHOS2	0.948025	1.00716	1.03123	1.11006	1.00405	1.08807	1.10786	0.436874	0.429363	0.483269	0.424028	0.476487	0.389803	0.41381	1.06973	1.12519	1.06959	1.1281	1.10283	1.16376
CTG (Supplementary Fig. 6c) - Student's t-test
Afuresertib	JHOS2	p-value	Significance	t-value	df		AZD-8186	JHOS2	p-value	Significance	t-value	df		Idelalisib	JHOS2	p-value	Significance	t-value	df		Pictilisib	JHOS2	p-value	Significance	t-value	df		Sapanisertib	JHOS2	p-value	Significance	t-value	df
	Control vs Afuresertib	0.001	**	4	12			Control vs AZD	0.0136	*	2	12			Control vs Idelalisib	0.3616	ns	0.9485	12			Control vs Pictilisib	<0.0001	****	11.77	12			Control vs Sapanisertib	<0.0001	****	22.92	12
	Control vs Gefitinib	0.0185	*	2.723	12			Control vs Gefitinib	0.0086	**	3.138	12			Control vs Gefitinib	0.0086	**	3.138	12			Control vs Gefitinib	0.0086	**	3.318	12			Control vs Gefitinib	0.0185	*	2.723	12
	Control vs combo	0.0397	*	2.307	12			Control vs combo	0.0214	*	2.645	12			Control vs combo	0.0283	*	2.493	12			Control vs combo	<0.0001	****	10.2	12			Control vs combo	<0.0001	****	25.72	12
	Afuresertib vs combo	<0.0001	****	5.915	12			AZD vs combo	0.5495	ns	0.6158	12			Idelalisib vs combo	0.0057	**	3.357	12			Pictilisib vs combo	0.3873	ns	0.897	12			Sapanisertib vs combo	<0.0001	****	6.083	12
	Afuresertib vs Gefitinib	0.0945	ns	1.816	12			AZD vs Gefitinib	<0.0001	****	6	12			Idelalisib vs Gefitinib	0.012	*	2	12			Pictilisib vs Gefitinib	<0.0001	****	14.44	12			Sapanisertib vs Gefitinib	<0.0001	****	30.43	12
	Gefitinib vs combo	0.0006	***	4.646	12			Gefitinib vs combo	<0.0001	****	6.028	12			Gefitinib vs combo	0.0005	***	4.771	12			Gefitinib vs combo	<0.0001	****	14.44	12			Gefitinib vs combo	<0.0001	****	32.64	12
	Kuramochi	p-value	Significance	t-value	df			Kuramochi	p-value	Significance	t-value	df			Kuramochi	p-value	Significance	t-value	df			Kuramochi	p-value	Significance	t-value	df			Kuramochi	p-value	Significance	t-value	df
	Control vs Afuresertib	0.0001	***	5.642	12			Control vs AZD	<0.0001	****	14.82	12			Control vs Idelalisib	0.0008	***	4.442	12			Control vs Pictilisib	0.0053	**	3.4	12			Control vs Sapanisertib	<0.0001	****	30.2	12
	Control vs Gefitinib	0.0647	ns	2.034	12			Control vs Gefitinib	0.0006	***	4.633	12			Control vs Gefitinib	0.0006	***	4.633	12			Control vs Gefitinib	0.0006	***	4.633	12			Control vs Gefitinib	0.0647	ns	2.034	12
	Control vs combo	0.0007	***	4.557	12			Control vs combo	<0.0001	****	21.28	12			Control vs combo	0.5416	ns	0.6283	12			Control vs combo	0.0435	*	2.257	12			Control vs combo	<0.0001	****	28.96	12
	Afuresertib vs combo	<0.0001	****	6.96	12			AZD vs combo	0.0016	**	4.037	12			Idelalisib vs combo	0.0019	**	3.969	12			Pictilisib vs combo	0.0014	**	4.122	12			Sapanisertib vs combo	0.0434	*	2.257	12
	Afuresertib vs Gefitinib	0.0439	*	2.252	12			AZD vs Gefitinib	<0.0001	****	15.66	12			Idelalisib vs Gefitinib	0.1256	ns	1.647	12			Pictilisib vs Gefitinib	0.1481	ns	1.546	12			Sapanisertib vs Gefitinib	<0.0001	****	24.18	12
	Gefitinib vs combo	0.0002	***	5.288	12			Gefitinib vs combo	<0.0001	****	20.38	12			Gefitinib vs combo	0.0008	***	4.472	12			Gefitinib vs combo	0.0003	***	5.002	12			Gefitinib vs combo	<0.0001	****	24.34	12
	PDC1	p-value	Significance	t-value	df			PDC1	p-value	Significance	t-value	df			PDC1	p-value	Significance	t-value	df			PDC1	p-value	Significance	t-value	df			PDC1	p-value	Significance	t-value	df
	Control vs Afuresertib	<0.0001	****	14.18	8			Control vs AZD	0.0011	**	4.958	8			Control vs Idelalisib	0.0721	ns	2.071	8			Control vs Pictilisib	<0.0001	****	10.33	8			Control vs Sapanisertib	<0.0001	****	9.661	8
	Control vs Gefitinib	0.0187	*	2.939	8			Control vs Gefitinib	0.0549	ns	2.246	8			Control vs Gefitinib	0.001	***	5.072	8			Control vs Gefitinib	<0.0001	****	13.87	8			Control vs Gefitinib	0.7041	ns	0.3937	8
	Control vs combo	<0.0001	****	23.24	8			Control vs combo	<0.0001	****	12.46	8			Control vs combo	<0.0001	****	9.077	8			Control vs combo	<0.0001	****	39.92	8			Control vs combo	<0.0001	****	23.09	8
	Afuresertib vs combo	<0.0001	****	12.38	8			AZD vs combo	0.0006	***	5.493	8			Idelalisib vs combo	<0.0001	****	9.877	8			Pictilisib vs combo	<0.0001	****	11.8	8			Sapanisertib vs combo	0.0002	***	6.273	8
	Afuresertib vs Gefitinib	<0.0001	****	15.14	8			AZD vs Gefitinib	0.5403	ns	0.6397	8			Idelalisib vs Gefitinib	0.0029	**	4.214	8			Pictilisib vs Gefitinib	0.0653	ns	2.315	8			Sapanisertib vs Gefitinib	<0.0001	****	8.142	8
	Gefitinib vs combo	<0.0001	****	27.83	8			Gefitinib vs combo	0.0051	**	3.817	8			Gefitinib vs combo	0.0015	**	4.702	8			Gefitinib vs combo	<0.0001	****	19.69	8			Gefitinib vs combo	<0.0001	****	17.29	8
	PDC2	p-value	Significance	t-value	df			PDC2	p-value	Significance	t-value	df			PDC2	p-value	Significance	t-value	df			PDC2	p-value	Significance	t-value	df			PDC2	p-value	Significance	t-value	df
	Control vs Afuresertib	<0.0001	****	9.848	8			Control vs AZD	0.0004	***	5.758	8			Control vs Idelalisib	0.0452	*	2.371	8			Control vs Pictilisib	0.0003	***	6.187	8			Control vs Sapanisertib	<0.0001	****	15.99	8
	Control vs Gefitinib	<0.0001	****	19.1	8			Control vs Gefitinib	<0.0001	****	18.5	8			Control vs Gefitinib	<0.0001	****	16.15	8			Control vs Gefitinib	<0.0001	****	47.11	8			Control vs Gefitinib	<0.0001	****	25.33	8
	Control vs combo	<0.0001	****	32.88	8			Control vs combo	<0.0001	****	33.96	8			Control vs combo	<0.0001	****	22.51	8			Control vs combo	<0.0001	****	68.12	8			Control vs combo	<0.0001	****	93.04	8
	Afuresertib vs combo	<0.0001	****	27.22	8			AZD vs combo	<0.0001	****	22.24	8			Idelalisib vs combo	<0.0001	****	19.92	8			Pictilisib vs combo	<0.0001	****	29.32	8			Sapanisertib vs combo	<0.0001	****	10.39	8
	Afuresertib vs Gefitinib	<0.0001	****	11.84	8			AZD vs Gefitinib	<0.0001	****	10.94	8			Idelalisib vs Gefitinib	<0.0001	****	13.55	8			Pictilisib vs Gefitinib	<0.0001	****	17.92	8			Sapanisertib vs Gefitinib	0.8839	ns	0.1508	8
	Gefitinib vs combo	<0.0001	****	12.3	8			Gefitinib vs combo	<0.0001	****	11.13	8			Gefitinib vs combo	<0.0001	****	7.459	8			Gefitinib vs combo	<0.0001	****	26.3	8			Gefitinib vs combo	<0.0001	****	16.75	8
	PDC3	p-value	Significance	t-value	df			PDC3	p-value	Significance	t-value	df			PDC3	p-value	Significance	t-value	df			PDC3	p-value	Significance	t-value	df			PDC3	p-value	Significance	t-value	df
	Control vs Afuresertib	0.0121	*	3.225	8			Control vs AZD	0.0021	**	4.479	8			Control vs Idelalisib	0.6256	ns	0.5074	8			Control vs Pictilisib	<0.0001	****	17.22	8			Control vs Sapanisertib	<0.0001	****	11.44	8
	Control vs Gefitinib	<0.0001	****	20.64	8			Control vs Gefitinib	<0.0001	****	20.87	8			Control vs Gefitinib	<0.0001	****	14.14	8			Control vs Gefitinib	<0.0001	****	32.2	8			Control vs Gefitinib	<0.0001	****	17.77	8
	Control vs combo	<0.0001	****	31.19	8			Control vs combo	<0.0001	****	24.28	8			Control vs combo	<0.0001	****	17.3	8			Control vs combo	<0.0001	****	55.75	8			Control vs combo	<0.0001	****	51.81	8
	Afuresertib vs combo	<0.0001	****	50.59	8			AZD vs combo	<0.0001	****	21.29	8			Idelalisib vs combo	<0.0001	****	27.26	8			Pictilisib vs combo	<0.0001	****	26.06	8			Sapanisertib vs combo	<0.0001	****	11.75	8
	Afuresertib vs Gefitinib	<0.0001	****	27.38	8			AZD vs Gefitinib	<0.0001	****	17.48	8			Idelalisib vs Gefitinib	<0.0001	****	20.39	8			Pictilisib vs Gefitinib	<0.0001	****	8.321	8			Sapanisertib vs Gefitinib	0.4063	ns	0.8764	8
	Gefitinib vs combo	<0.0001	****	14.68	8			Gefitinib vs combo	0.0004	***	5.75	8			Gefitinib vs combo	0.0003	***	5.967	8			Gefitinib vs combo	<0.0001	****	29.36	8			Gefitinib vs combo	<0.0001	****	15.41	8
