# Supplementary material for: A multiplex single-cell RNA-Seq pharmacotranscriptomics pipeline for drug discovery
Source: Nat Chem Biol. 2024 Oct 31;21(3):432–42. doi: 10.1038/s41589-024-01761-8 (PMC11867973; doi:10.1038/s41589-024-01761-8)
Supplement: Supplementary file 5 — DSS for the 45 compounds included in the library for multiplexed scRNA-seq. [file 41589_2024_1761_MOESM5_ESM.xlsx]

## Sheet: Sheet1
Source Data Fig. 1: Drug sensitivity score (DSS) for the 45 compounds included in the library for multiplexed scRNA-seq (Figure 1).
FIMM ID	DRUG_NAME	PDC1	PDC2	PDC3	PDC4	PDC5	JHOS2	Kuramochi	Ovsaho	Mechanism of action
FIMM133785	AR-42	9.25	10	5.2	11.5	10.5	8.5	9	6.6	HDAC inhibitor
FIMM001823	AT 101	10.6	15.3	15.9	14.2	0.3	11.7	12.6	12.8	Bcl-2 inhibitor
FIMM003706	AT9283	2.9	4.4	5.7	1.8	7.4	4.8	3.1	3.2	Multi-kinase inhibitor
FIMM133888	AZD-8186	0.75	1.8	2.4	0	0	2.9	6.9	3.3	PI3K/mTOR/AKT inhibitor
FIMM003743	AZD-8055	13.95	12.9	14.5	16.2	16.3	17	19	16.8	PI3K/mTOR/AKT inhibitor
FIMM003744	Belinostat	9.65	14.1	6.4	16	14.8	9.4	9.7	7.6	HDAC inhibitor
FIMM002337	BI 2536	6.05	7.5	9.1	0.4	3	4.6	8.8	3	PLK1 inhibitor
FIMM136366	Birabresib	4.2	4.3	3.6	1.1	8.3	8.1	13.4	4.8	BET inhibitor
FIMM133891	Birinapant	6.4	11.7	0	4.5	21.9	16.7	2.1	3.6	IAPs/SMAC mimetic
FIMM003749	BMS-754807	13.75	10.8	14.7	2.2	5.3	4.4	8.9	5	Multi-kinase inhibitor
FIMM100388	Buparlisib	5.4	7.1	6.7	4.2	2.9	4.6	6.6	4.6	PI3K/mTOR/AKT inhibitor
FIMM136392	Cobimetinib	0	4.8	6.1	0.1	3.4	11.1	3.9	2.8	Ras/Raf/MEK/ERK inhibitor
FIMM133824	Copanlisib	7.3	6.2	10.5	6.6	2.4	5.8	10.5	4.6	PI3K/mTOR/AKT inhibitor
FIMM023832	Dactolisib	10.1	11.1	14.4	13.1	11.9	14.1	13.8	11.9	PI3K/mTOR/AKT inhibitor
FIMM003714	Danusertib	7.7	9.9	8.7	1.4	6.6	5.5	7.5	13	Multi-kinase inhibitor
FIMM003775	Dasatinib	6.05	13.9	17.1	5.1	8.2	10.1	15	9.5	Multi-kinase inhibitor
FIMM109460	Dinaciclib	20.75	17.5	10.3	18.5	21	19.6	16.4	15.9	CDK inhibitor
FIMM133841	ENMD-2076	6	8.6	8.6	5.2	7.7	9.4	7.9	8.1	Multi-kinase inhibitor
FIMM133794	Fedratinib	3.65	4.3	5.1	1.7	8.2	9.1	8.8	8.7	Multi-kinase inhibitor
FIMM133857	Gedatolisib	10.5	9	11.3	10.2	9.7	11.7	13.2	10.8	PI3K/mTOR/AKT inhibitor
FIMM109462	I-BET151	3.15	4.5	4.5	1.3	8.9	6.2	10.3	3.7	BET inhibitor
FIMM115486	Ipatasertib	4.2	0.8	0.1	2.8	2.4	1.3	4.6	0	PI3K/mTOR/AKT inhibitor
FIMM100418	JQ1	7.1	6.9	5.9	6	12	10.7	15	8.4	BET inhibitor
FIMM136494	LY3009120	1.85	7.4	9.5	1.3	2.5	13.6	9.2	6.2	Ras/Raf/MEK/ERK inhibitor
FIMM133808	Milciclib	12.7	9.9	7.6	6.3	11	12.4	9	8	CDK inhibitor
FIMM100374	Niraparib	0.55	1.4	1.6	0	3.9	1.4	2.5	0	PARP inhibitor
FIMM133828	NVP-BGT226	12.15	12.6	11.9	14.9	11.3	15	16.2	13.4	PI3K/mTOR/AKT inhibitor
FIMM133892	NVP-LCL161	14.05	15.7	0	7.1	31.9	20.4	4.1	4.2	IAPs/SMAC mimetic
FIMM136406	OTS167	11.3	12.4	13.1	13	15.7	18.8	10.6	5.8	Multi-kinase inhibitor
FIMM136380	Pacritinib	6.7	7.7	5.5	5.2	9.7	10.9	9.6	9.3	Multi-kinase inhibitor
FIMM133843	PD0325901	0	3	8	0.2	0.4	6.2	4.2	4	Ras/Raf/MEK/ERK inhibitor
FIMM003740	PF-00477736	12.75	16.4	7.6	6.8	9.5	4.9	5.1	3.5	CHK1 inhibitor
FIMM133795	PF-03758309	9.6	14.3	10.2	6.5	7.3	13.6	15.3	8.6	PAK inhibitor
FIMM003792	Pictilisib	8.15	8.3	11.9	9.2	8.2	9	14.1	7.2	PI3K/mTOR/AKT inhibitor
FIMM133784	Pracinostat	10.8	13.2	5.8	12.4	16.3	11.9	11.2	7.9	HDAC inhibitor
FIMM100399	Quisinostat	11	16.5	4.8	10.7	16.4	12.5	12	6.5	HDAC inhibitor
FIMM109463	Ralimetinib	1.05	6.5	1.9	2.2	3.4	2.6	7.9	1	Ras/Raf/MEK/ERK inhibitor
FIMM133816	SCH772984	0.35	7.4	9.6	1.1	6	12.8	8.5	8	Ras/Raf/MEK/ERK inhibitor
FIMM133902	Selinexor	12.45	22.4	12.8	10.7	21.9	14.5	7.4	13.5	XPO1/CRM1 inhibitor
FIMM003719	SNS-032	18.65	16.9	11.6	17.9	20.5	16.9	15.9	17.2	CDK inhibitor
FIMM136388	Talazoparib	0.25	1.4	0.9	0.7	0.9	0.2	3.2	0	PARP inhibitor
FIMM109444	TGX-221	0.35	0.3	0	0	1.4	0.3	7.6	5.7	PI3K/mTOR/AKT inhibitor
FIMM100366	UCN-01	26.5	22.2	20.7	19.8	27.3	21.5	15.2	16.2	Multi-kinase inhibitor
FIMM100375	Volasertib	3.9	7	5.1	0.4	5.3	4.7	6.4	2.4	PLK1 inhibitor
FIMM109468	ZSTK474	8.5	10	11.8	9.8	6.3	8.1	14	7.5	PI3K/mTOR/AKT inhibitor
