# Supplementary material for: A multiplex single-cell RNA-Seq pharmacotranscriptomics pipeline for drug discovery
Source: Nat Chem Biol. 2024 Oct 31;21(3):432–42. doi: 10.1038/s41589-024-01761-8 (PMC11867973; doi:10.1038/s41589-024-01761-8)
Supplement: Supplementary file 6 — gProfiler ORA results for each model, MOA and upregulated and downregulated genes. [file 41589_2024_1761_MOESM6_ESM.xlsx]

## Sheet: Sheet1
Source Data Fig. 3: Full over-representation analysis results for each model, MOA, and up/down-regulated genes. gProfiler results were a priori filtered for a p-value threshold for significance of 0.05.
GO.ID	Description	p.Val	FDR	Phenotype	Genes	Model	MOA
REAC:R-HSA-400253	Circadian Clock	0.000265	0.000265	UP	NCOA1,CRY1,BTRC,UBC,EP300,NAMPT,PER1,BHLHE40,ATF2,PER2,RORA,SIRT1,NFIL3,CRTC2,CRY2,NCOA6,HDAC3	PDC3	Bcl-2 inhibitors
REAC:R-HSA-428890	Role of ABL in ROBO-SLIT signaling	0.000456	0.000456	UP	SLIT2,ABL2,ROBO1,ABL1,CAP2,CLASP1	PDC3	Bcl-2 inhibitors
REAC:R-HSA-975871	MyD88 cascade initiated on plasma membrane	0.000896	0.000896	UP	JUN,RPS6KA3,MAP2K1,MAP2K4,BTRC,MAPK8,RPS6KA5,APP,PPP2CB,UBC,PELI2,PELI1,ATF2,FOS,FBXW11,MAP2K7,MEF2A,NFKBIA,TRAF6	PDC3	Bcl-2 inhibitors
REAC:R-HSA-450294	MAP kinase activation	0.000896	0.000896	UP	JUN,RPS6KA3,MAP2K1,MAP2K4,BTRC,MAPK8,RPS6KA5,PPP2CB,UBC,ATF2,FOS,FBXW11,MAP2K7,MEF2A,TRAF6	PDC3	Bcl-2 inhibitors
REAC:R-HSA-168142	Toll Like Receptor 10 (TLR10) Cascade	0.000896	0.000896	UP	JUN,RPS6KA3,MAP2K1,MAP2K4,BTRC,MAPK8,RPS6KA5,APP,PPP2CB,UBC,PELI2,PELI1,ATF2,FOS,FBXW11,MAP2K7,MEF2A,NFKBIA,TRAF6	PDC3	Bcl-2 inhibitors
REAC:R-HSA-168176	Toll Like Receptor 5 (TLR5) Cascade	0.000896	0.000896	UP	JUN,RPS6KA3,MAP2K1,MAP2K4,BTRC,MAPK8,RPS6KA5,APP,PPP2CB,UBC,PELI2,PELI1,ATF2,FOS,FBXW11,MAP2K7,MEF2A,NFKBIA,TRAF6	PDC3	Bcl-2 inhibitors
REAC:R-HSA-168138	Toll Like Receptor 9 (TLR9) Cascade	0.00101	0.00101	UP	JUN,RPS6KA3,MAP2K1,MAP2K4,BTRC,MAPK8,RPS6KA5,APP,PPP2CB,UBC,PELI2,PELI1,ATF2,FOS,FBXW11,PIK3C3,MAP2K7,MEF2A,NFKBIA,TRAF6	PDC3	Bcl-2 inhibitors
REAC:R-HSA-6802957	Oncogenic MAPK signaling	0.00115	0.00115	UP	DUSP8,MARK3,SND1,TENT4A,NF1,QKI,MAP2K1,DUSP16,FXR1,KDM7A,CAMK2D,TRIM24,RAF1,KSR1,SPRED2,BRAF,BCL2L11	PDC3	Bcl-2 inhibitors
REAC:R-HSA-9824439	Bacterial Infection Pathways	0.00115	0.00115	UP	HSP90AA1,CDH1,CBL,TXNRD1,MAP2K1,DUSP16,MAP2K4,UBC,SYT1,CTNND1,KPNA1,MAP2K7,RAB5A,PGK1,RAB7A	PDC3	Bcl-2 inhibitors
REAC:R-HSA-975138	TRAF6 mediated induction of NFkB and MAP kinases upon TLR7/8 or 9 activation	0.00142	0.00142	UP	JUN,RPS6KA3,MAP2K1,MAP2K4,BTRC,MAPK8,RPS6KA5,APP,PPP2CB,UBC,PELI2,PELI1,ATF2,FOS,FBXW11,MAP2K7,MEF2A,NFKBIA,TRAF6	PDC3	Bcl-2 inhibitors
REAC:R-HSA-975155	MyD88 dependent cascade initiated on endosome	0.00154	0.00154	UP	JUN,RPS6KA3,MAP2K1,MAP2K4,BTRC,MAPK8,RPS6KA5,APP,PPP2CB,UBC,PELI2,PELI1,ATF2,FOS,FBXW11,MAP2K7,MEF2A,NFKBIA,TRAF6	PDC3	Bcl-2 inhibitors
REAC:R-HSA-168181	Toll Like Receptor 7/8 (TLR7/8) Cascade	0.00167	0.00167	UP	JUN,RPS6KA3,MAP2K1,MAP2K4,BTRC,MAPK8,RPS6KA5,APP,PPP2CB,UBC,PELI2,PELI1,ATF2,FOS,FBXW11,MAP2K7,MEF2A,NFKBIA,TRAF6	PDC3	Bcl-2 inhibitors
REAC:R-HSA-3371556	Cellular response to heat stress	0.00198	0.00198	UP	DNAJB1,HSPH1,HSPA1A,HSP90AA1,HSPA1B,BAG3,HSPA4L,PTGES3,DNAJB6,HSPA6,HSPA4,HSPA9,NUP153,EP300,CAMK2D,GSK3B,SIRT1	PDC3	Bcl-2 inhibitors
REAC:R-HSA-9818027	NFE2L2 regulating anti-oxidant/detoxification enzymes	0.00204	0.00204	UP	GCLM,GCLC,HMOX1,TXNRD1,EP300,SLC7A11,BACH1	PDC3	Bcl-2 inhibitors
REAC:R-HSA-448424	Interleukin-17 signaling	0.00204	0.00204	UP	JUN,RPS6KA3,MAP2K1,MAP2K4,BTRC,MAPK8,RPS6KA5,PPP2CB,UBC,ATF2,FOS,FBXW11,MAP2K7,MEF2A,TRAF6	PDC3	Bcl-2 inhibitors
REAC:R-HSA-9755511	KEAP1-NFE2L2 pathway	0.00207	0.00207	UP	PSME4,GCLM,GCLC,SQSTM1,HMOX1,TXNRD1,SESN2,UBXN7,BTRC,MAFG,SESN1,UBC,EP300,CUL3,GSK3B,CDKN1A,SLC7A11,NPLOC4,BACH1	PDC3	Bcl-2 inhibitors
REAC:R-HSA-168164	Toll Like Receptor 3 (TLR3) Cascade	0.00381	0.00381	UP	JUN,RPS6KA3,MAP2K1,MAP2K4,BTRC,MAPK8,RPS6KA5,APP,PPP2CB,UBC,ATF2,TBK1,FOS,FBXW11,MAP2K7,MEF2A,NFKBIA,TRAF6	PDC3	Bcl-2 inhibitors
REAC:R-HSA-168188	Toll Like Receptor TLR6:TLR2 Cascade	0.00381	0.00381	UP	JUN,RPS6KA3,MAP2K1,MAP2K4,BTRC,MAPK8,RPS6KA5,APP,PPP2CB,UBC,PELI2,PELI1,ATF2,FOS,FBXW11,MAP2K7,MEF2A,NFKBIA,TRAF6	PDC3	Bcl-2 inhibitors
REAC:R-HSA-166058	MyD88:MAL(TIRAP) cascade initiated on plasma membrane	0.00381	0.00381	UP	JUN,RPS6KA3,MAP2K1,MAP2K4,BTRC,MAPK8,RPS6KA5,APP,PPP2CB,UBC,PELI2,PELI1,ATF2,FOS,FBXW11,MAP2K7,MEF2A,NFKBIA,TRAF6	PDC3	Bcl-2 inhibitors
REAC:R-HSA-9013149	RAC1 GTPase cycle	0.0044	0.0044	UP	ARHGAP26,MYO9B,ARHGAP5,TAOK3,SOS1,SNAP23,DOCK6,FARP2,ABL2,MPP7,GNA13,ARHGAP12,ABI1,ARHGAP32,ARHGAP42,CDC42BPA,FAM13B,PKN2,TRIO,ARHGAP20,RAB7A,BAIAP2L1,PIK3CA,DOCK9,CDC42EP4,PAK1	PDC3	Bcl-2 inhibitors
REAC:R-HSA-166016	Toll Like Receptor 4 (TLR4) Cascade	0.0044	0.0044	UP	JUN,RPS6KA3,MAP2K1,MAP2K4,BTRC,MAPK8,RPS6KA5,APP,PPP2CB,UBC,PELI2,PELI1,ATF2,TBK1,LY86,FOS,DNM3,FBXW11,MAP2K7,MEF2A,NFKBIA,TRAF6	PDC3	Bcl-2 inhibitors
REAC:R-HSA-168179	Toll Like Receptor TLR1:TLR2 Cascade	0.0046	0.0046	UP	JUN,RPS6KA3,MAP2K1,MAP2K4,BTRC,MAPK8,RPS6KA5,APP,PPP2CB,UBC,PELI2,PELI1,ATF2,FOS,FBXW11,MAP2K7,MEF2A,NFKBIA,TRAF6	PDC3	Bcl-2 inhibitors
REAC:R-HSA-181438	Toll Like Receptor 2 (TLR2) Cascade	0.0046	0.0046	UP	JUN,RPS6KA3,MAP2K1,MAP2K4,BTRC,MAPK8,RPS6KA5,APP,PPP2CB,UBC,PELI2,PELI1,ATF2,FOS,FBXW11,MAP2K7,MEF2A,NFKBIA,TRAF6	PDC3	Bcl-2 inhibitors
REAC:R-HSA-8876198	RAB GEFs exchange GTP for GDP on RABs	0.00495	0.00495	UP	DENND5A,RAB1A,RAB6A,DENND4A,ANKRD27,RAB10,RABGEF1,ULK1,GAPVD1,RAB21,RIC1,RAB8B,DENND2C,RAB5A,RAB7A,RAB3GAP1	PDC3	Bcl-2 inhibitors
REAC:R-HSA-937061	TRIF(TICAM1)-mediated TLR4 signaling	0.00501	0.00501	UP	JUN,RPS6KA3,MAP2K1,MAP2K4,BTRC,MAPK8,RPS6KA5,APP,PPP2CB,UBC,ATF2,TBK1,FOS,FBXW11,MAP2K7,MEF2A,NFKBIA,TRAF6	PDC3	Bcl-2 inhibitors
REAC:R-HSA-166166	MyD88-independent TLR4 cascade	0.00501	0.00501	UP	JUN,RPS6KA3,MAP2K1,MAP2K4,BTRC,MAPK8,RPS6KA5,APP,PPP2CB,UBC,ATF2,TBK1,FOS,FBXW11,MAP2K7,MEF2A,NFKBIA,TRAF6	PDC3	Bcl-2 inhibitors
REAC:R-HSA-3371568	Attenuation phase	0.00504	0.00504	UP	DNAJB1,HSPA1A,HSP90AA1,HSPA1B,PTGES3,EP300	PDC3	Bcl-2 inhibitors
REAC:R-HSA-5687128	MAPK6/MAPK4 signaling	0.00504	0.00504	UP	DNAJB1,PSME4,XPO1,HSPB1,JUN,NCOA3,FOXO1,AGO3,TNRC6B,UBC,FOXO3,TNRC6C,MAPK6,CDC14B,CDC14A,PAK1	PDC3	Bcl-2 inhibitors
REAC:R-HSA-9707616	Heme signaling	0.00505	0.00505	UP	XPO1,HMOX1,NCOA1,EP300,ATF2,RORA,SIRT1,CRTC2,NCOA6,BACH1,HDAC3	PDC3	Bcl-2 inhibitors
REAC:R-HSA-6802952	Signaling by BRAF and RAF1 fusions	0.00575	0.00575	UP	MARK3,SND1,TENT4A,QKI,MAP2K1,FXR1,KDM7A,CAMK2D,TRIM24,RAF1,KSR1,BRAF,BCL2L11	PDC3	Bcl-2 inhibitors
REAC:R-HSA-5675221	Negative regulation of MAPK pathway	0.00834	0.00834	UP	DUSP8,MARK3,MAP2K1,DUSP16,PPP2CB,UBC,RAF1,PPP2R5C,KSR1,BRAF	PDC3	Bcl-2 inhibitors
REAC:R-HSA-3371453	Regulation of HSF1-mediated heat shock response	0.00886	0.00886	UP	DNAJB1,HSPH1,HSPA1A,HSPA1B,BAG3,HSPA4L,DNAJB6,HSPA6,HSPA4,HSPA9,NUP153,GSK3B,SIRT1	PDC3	Bcl-2 inhibitors
REAC:R-HSA-168898	Toll-like Receptor Cascades	0.00957	0.00957	UP	JUN,RPS6KA3,MAP2K1,MAP2K4,BTRC,MAPK8,RPS6KA5,APP,PPP2CB,UBC,PELI2,PELI1,ATF2,TBK1,LY86,FOS,DNM3,FBXW11,PIK3C3,MAP2K7,MEF2A,NFKBIA,TRAF6	PDC3	Bcl-2 inhibitors
REAC:R-HSA-9607240	FLT3 Signaling	0.0103	0.0103	UP	CBL,SOS1,ABL2,UBC,FOXO3,GRB10,FYN,BCL2L11,PIK3CA	PDC3	Bcl-2 inhibitors
REAC:R-HSA-9029569	NR1H3 & NR1H2 regulate gene expression linked to cholesterol transport and efflux	0.0103	0.0103	UP	KDM3A,NCOA1,AGO3,TNRC6B,ABCG1,EP300,TNRC6C,EEPD1,HDAC3	PDC3	Bcl-2 inhibitors
REAC:R-HSA-205043	NRIF signals cell death from the nucleus	0.0103	0.0103	UP	SQSTM1,PSEN1,MAPK8,UBC,NGFR,TRAF6	PDC3	Bcl-2 inhibitors
REAC:R-HSA-193704	p75 NTR receptor-mediated signalling	0.0112	0.0112	UP	SQSTM1,ADAM17,ARHGEF12,PSEN1,SOS1,MAPK8,ARHGEF2,UBC,NGFR,GNA13,ITSN1,TRIO,BCL2L11,NFKBIA,TRAF6,HDAC3	PDC3	Bcl-2 inhibitors
REAC:R-HSA-9006925	Intracellular signaling by second messengers	0.0116	0.0116	UP	PSME4,NRG3,JUN,TNKS,PIP5K1A,GATAD2B,FOXO1,AGO3,RCOR1,TNRC6B,HDAC5,PRKCE,GAB1,NBEA,PPP2CB,UBC,FOXO3,PRKCA,CAMK2D,PHLPP2,GSK3B,TNRC6C,ATF2,CDKN1A,PPP2R5C,PHLPP1,STRN,OTUD3,FYN,PIK3CA,PIP4K2A,TRAF6,HDAC3,FRS2	PDC3	Bcl-2 inhibitors
REAC:R-HSA-1236382	Constitutive Signaling by Ligand-Responsive EGFR Cancer Variants	0.0128682	0.0128682	UP	HSP90AA1,CBL,SOS1,GAB1,UBC,PIK3CA	PDC3	Bcl-2 inhibitors
REAC:R-HSA-5637815	Signaling by Ligand-Responsive EGFR Variants in Cancer	0.0128682	0.0128682	UP	HSP90AA1,CBL,SOS1,GAB1,UBC,PIK3CA	PDC3	Bcl-2 inhibitors
REAC:R-HSA-1227986	Signaling by ERBB2	0.0142681	0.0142681	UP	HSP90AA1,NRG3,SOS1,PRKCE,GAB1,UBC,PRKCA,YES1,FYN,PIK3CA	PDC3	Bcl-2 inhibitors
REAC:R-HSA-1980143	Signaling by NOTCH1	0.0144504	0.0144504	UP	ADAM17,MIB1,PSEN1,NUMB,HDAC5,NBEA,UBC,EP300,RBPJ,TLE4,HDAC9,CDK8,HDAC3	PDC3	Bcl-2 inhibitors
REAC:R-HSA-1257604	PIP3 activates AKT signaling	0.0144836	0.0144836	UP	PSME4,NRG3,JUN,TNKS,PIP5K1A,GATAD2B,FOXO1,AGO3,RCOR1,TNRC6B,HDAC5,GAB1,PPP2CB,UBC,FOXO3,PHLPP2,GSK3B,TNRC6C,ATF2,CDKN1A,PPP2R5C,PHLPP1,STRN,OTUD3,FYN,PIK3CA,PIP4K2A,TRAF6,HDAC3,FRS2	PDC3	Bcl-2 inhibitors
REAC:R-HSA-5673001	RAF/MAP kinase cascade	0.0144836	0.0144836	UP	PSME4,NRG3,DUSP8,MARK3,NF1,SOS1,PDE6D,RAPGEF2,MAP2K1,DUSP16,DLG2,PPP2CB,UBC,ACTN2,CSF2,CAMK2D,CUL3,RAF1,RGL3,PPP2R5C,JAK1,RASAL2,KSR1,PTK2,FYN,SPRED2,BRAF,RGL1,PIK3CA,RANBP9,FRS2	PDC3	Bcl-2 inhibitors
REAC:R-HSA-1433557	Signaling by SCF-KIT	0.0144836	0.0144836	UP	CBL,SOS1,PRKCA,YES1,GRB10,FER,FYN,PIK3CA,TEC	PDC3	Bcl-2 inhibitors
REAC:R-HSA-166520	Signaling by NTRKs	0.0144836	0.0144836	UP	SOS1,RPS6KA3,MAP2K1,PCSK5,GAB1,RPS6KA5,PPP2CB,EP300,JUND,ATF2,FOS,DNM3,FOSB,MEF2A,PTPRS,BRAF,PIK3CA,TRIB1,FRS2	PDC3	Bcl-2 inhibitors
REAC:R-HSA-9700645	ALK mutants bind TKIs	0.0144836	0.0144836	UP	EIF2AK3,HIP1,PPM1B,BIRC6,STRN	PDC3	Bcl-2 inhibitors
REAC:R-HSA-450282	MAPK targets/ Nuclear events mediated by MAP kinases	0.0144836	0.0144836	UP	JUN,RPS6KA3,MAPK8,RPS6KA5,PPP2CB,ATF2,FOS,MEF2A	PDC3	Bcl-2 inhibitors
REAC:R-HSA-3371571	HSF1-dependent transactivation	0.0144836	0.0144836	UP	DNAJB1,HSPA1A,HSP90AA1,HSPA1B,PTGES3,EP300,CAMK2D	PDC3	Bcl-2 inhibitors
REAC:R-HSA-5654741	Signaling by FGFR3	0.0154702	0.0154702	UP	CBL,SOS1,GAB1,PPP2CB,UBC,BRAF,PIK3CA,FRS2	PDC3	Bcl-2 inhibitors
REAC:R-HSA-5655302	Signaling by FGFR1 in disease	0.0154702	0.0154702	UP	SOS1,GAB1,LRRFIP1,TRIM24,ZMYM2,FGFR1,PIK3CA,FRS2	PDC3	Bcl-2 inhibitors
REAC:R-HSA-5654736	Signaling by FGFR1	0.0162621	0.0162621	UP	CBL,SOS1,GAB1,PPP2CB,UBC,SPRED2,BRAF,PIK3CA,FRS2	PDC3	Bcl-2 inhibitors
REAC:R-HSA-209560	NF-kB is activated and signals survival	0.0176389	0.0176389	UP	SQSTM1,UBC,NGFR,NFKBIA,TRAF6	PDC3	Bcl-2 inhibitors
REAC:R-HSA-5637812	Signaling by EGFRvIII in Cancer	0.0176389	0.0176389	UP	HSP90AA1,CBL,SOS1,GAB1,PIK3CA	PDC3	Bcl-2 inhibitors
REAC:R-HSA-204998	Cell death signalling via NRAGE, NRIF and NADE	0.0176389	0.0176389	UP	SQSTM1,ARHGEF12,PSEN1,SOS1,MAPK8,ARHGEF2,UBC,NGFR,GNA13,ITSN1,TRIO,BCL2L11,TRAF6	PDC3	Bcl-2 inhibitors
REAC:R-HSA-5637810	Constitutive Signaling by EGFRvIII	0.0176389	0.0176389	UP	HSP90AA1,CBL,SOS1,GAB1,PIK3CA	PDC3	Bcl-2 inhibitors
REAC:R-HSA-1433559	Regulation of KIT signaling	0.0176389	0.0176389	UP	CBL,SOS1,PRKCA,YES1,FYN	PDC3	Bcl-2 inhibitors
REAC:R-HSA-5673000	RAF activation	0.0176389	0.0176389	UP	MARK3,MAP2K1,PPP2CB,CAMK2D,RAF1,PPP2R5C,KSR1,BRAF	PDC3	Bcl-2 inhibitors
REAC:R-HSA-5684996	MAPK1/MAPK3 signaling	0.0176389	0.0176389	UP	PSME4,NRG3,DUSP8,MARK3,NF1,SOS1,PDE6D,RAPGEF2,MAP2K1,DUSP16,DLG2,PPP2CB,UBC,ACTN2,CSF2,CAMK2D,CUL3,RAF1,RGL3,PPP2R5C,JAK1,RASAL2,KSR1,PTK2,FYN,SPRED2,BRAF,RGL1,PIK3CA,RANBP9,FRS2	PDC3	Bcl-2 inhibitors
REAC:R-HSA-8985586	SLIT2:ROBO1 increases RHOA activity	0.0200356	0.0200356	UP	MYO9B,SLIT2,ROBO1	PDC3	Bcl-2 inhibitors
REAC:R-HSA-4086398	Ca2+ pathway	0.0201033	0.0201033	UP	PPP3R1,AGO3,TNRC6B,PRKCA,TNRC6C,NLK,GNG2,TCF7L2,PLCB1,TCF7,GNG4	PDC3	Bcl-2 inhibitors
REAC:R-HSA-9013406	RHOQ GTPase cycle	0.0201033	0.0201033	UP	ARHGAP26,ARHGAP5,SNAP23,FNBP1,MPP7,ITSN1,ARHGAP32,CDC42BPA,RAB7A,CDC42EP4,PAK1	PDC3	Bcl-2 inhibitors
REAC:R-HSA-8939211	ESR-mediated signaling	0.0212784	0.0212784	UP	HSP90AA1,PTGES3,XPO1,HSPB1,JUN,NCOA3,NCOA1,AGO3,TNRC6B,FOXO3,EP300,JUND,CHD1,TNRC6C,KDM4B,HIST1H2BD,ATF2,FOS,RUNX1,FOSB,HIST1H2AC,PTK2,GNG2,STRN,PIK3CA,GNG4	PDC3	Bcl-2 inhibitors
REAC:R-HSA-9682385	FLT3 signaling in disease	0.0218242	0.0218242	UP	CBL,SOS1,UBC,GOLGB1,ZMYM2,CDKN1A,PIK3CA	PDC3	Bcl-2 inhibitors
REAC:R-HSA-5621575	CD209 (DC-SIGN) signaling	0.0218242	0.0218242	UP	RELB,RPS6KA5,EP300,RAF1,FYN,PAK1	PDC3	Bcl-2 inhibitors
REAC:R-HSA-9711123	Cellular response to chemical stress	0.02308	0.02308	UP	PSME4,GCLM,GCLC,SQSTM1,HMOX1,TXNRD1,NCOA1,SESN2,UBXN7,HM13,BTRC,MAFG,SESN1,UBC,EP300,CUL3,GSK3B,P4HB,CDKN1A,SLC7A11,NPLOC4,NCOA6,BACH1,HDAC3	PDC3	Bcl-2 inhibitors
REAC:R-HSA-5654743	Signaling by FGFR4	0.0232799	0.0232799	UP	CBL,SOS1,GAB1,PPP2CB,UBC,BRAF,PIK3CA,FRS2	PDC3	Bcl-2 inhibitors
REAC:R-HSA-9007101	Rab regulation of trafficking	0.0249473	0.0249473	UP	DENND5A,RAB1A,RAB6A,DENND4A,ANKRD27,RAB10,RABGEF1,ULK1,TBC1D15,GAPVD1,RAB21,RIC1,RAB8B,DENND2C,RAB5A,RAB7A,RAB3GAP1	PDC3	Bcl-2 inhibitors
REAC:R-HSA-170834	Signaling by TGF-beta Receptor Complex	0.0259572	0.0259572	UP	XPO1,CBL,PPP1R15A,PARD3,UBC,ITGAV,EP300,SMURF1,SKI,NEDD4L,USP15,CCNT2,TRIM33,CDK8	PDC3	Bcl-2 inhibitors
REAC:R-HSA-73887	Death Receptor Signaling	0.0264213	0.0264213	UP	SQSTM1,ADAM17,ARHGEF12,OTUD7B,PSEN1,SOS1,MAPK8,ARHGEF2,UBC,NGFR,GNA13,ITSN1,ULK1,TBK1,CYLD,TRIO,BCL2L11,NFKBIA,TRAF6,HDAC3	PDC3	Bcl-2 inhibitors
REAC:R-HSA-9700206	Signaling by ALK in cancer	0.0267546	0.0267546	UP	SQSTM1,EIF2AK3,HIP1,PPM1B,BIRC6,KLC1,STRN,PIK3CA,CEBPB,FRS2	PDC3	Bcl-2 inhibitors
REAC:R-HSA-9725370	Signaling by ALK fusions and activated point mutants	0.0267546	0.0267546	UP	SQSTM1,EIF2AK3,HIP1,PPM1B,BIRC6,KLC1,STRN,PIK3CA,CEBPB,FRS2	PDC3	Bcl-2 inhibitors
REAC:R-HSA-5655291	Signaling by FGFR4 in disease	0.026806	0.026806	UP	SOS1,GAB1,PIK3CA,FRS2	PDC3	Bcl-2 inhibitors
REAC:R-HSA-9013148	CDC42 GTPase cycle	0.0282038	0.0282038	UP	ARHGAP26,MYO9B,ARHGEF12,ARHGAP5,SNAP23,DOCK6,FNBP1,GNA13,ITSN1,FMNL2,ARHGAP32,ARHGAP42,CDC42BPA,FAM13B,TRIO,ARHGAP20,RAB7A,DOCK9,CDC42EP4,PAK1	PDC3	Bcl-2 inhibitors
REAC:R-HSA-9024446	NR1H2 and NR1H3-mediated signaling	0.0282038	0.0282038	UP	KDM3A,NCOA1,AGO3,TNRC6B,ABCG1,EP300,TNRC6C,EEPD1,HDAC3	PDC3	Bcl-2 inhibitors
REAC:R-HSA-187037	Signaling by NTRK1 (TRKA)	0.0282038	0.0282038	UP	SOS1,RPS6KA3,MAP2K1,RPS6KA5,PPP2CB,EP300,JUND,ATF2,FOS,DNM3,FOSB,MEF2A,BRAF,PIK3CA,TRIB1,FRS2	PDC3	Bcl-2 inhibitors
REAC:R-HSA-8856828	Clathrin-mediated endocytosis	0.0282038	0.0282038	UP	PICALM,CBL,HIP1,UBQLN1,AAK1,UBC,FNBP1,ITSN1,PIK3C2A,GAPVD1,AGFG1,SYT1,PACSIN2,DNM3,RAB5A,IGF2R,DNAJC6,SNX9,ITSN2	PDC3	Bcl-2 inhibitors
REAC:R-HSA-9648895	Response of EIF2AK1 (HRI) to heme deficiency	0.0286333	0.0286333	UP	PPP1R15A,CEBPG,ATF3,GRB10,CEBPB	PDC3	Bcl-2 inhibitors
REAC:R-HSA-3247509	Chromatin modifying enzymes	0.0298408	0.0298408	UP	ASH1L,KDM2A,KDM3A,ARID4B,KMT2C,NCOA1,GATAD2B,RCOR1,KDM6A,KDM7A,OGT,EP300,KAT6A,KMT2A,SAP130,KDM4B,JMJD6,AEBP2,SUPT3H,HIST1H2BD,ATF2,PHF8,HIST1H2AC,ARID4A,ARID2,KDM6B,KAT6B,SETD2,JADE3,HDAC3	PDC3	Bcl-2 inhibitors
REAC:R-HSA-4839726	Chromatin organization	0.0298408	0.0298408	UP	ASH1L,KDM2A,KDM3A,ARID4B,KMT2C,NCOA1,GATAD2B,RCOR1,KDM6A,KDM7A,OGT,EP300,KAT6A,KMT2A,SAP130,KDM4B,JMJD6,AEBP2,SUPT3H,HIST1H2BD,ATF2,PHF8,HIST1H2AC,ARID4A,ARID2,KDM6B,KAT6B,SETD2,JADE3,HDAC3	PDC3	Bcl-2 inhibitors
REAC:R-HSA-1989781	PPARA activates gene expression	0.0298408	0.0298408	UP	TXNRD1,NCOA3,NCOA1,MED13,MED13L,MED26,EP300,CDK19,SLC27A1,GRHL1,AHR,RORA,RGL1,NCOA6,CDK8,HDAC3	PDC3	Bcl-2 inhibitors
REAC:R-HSA-1483255	PI Metabolism	0.0303746	0.0303746	UP	PIP5K1A,MTMR3,TPTE2,PIK3C2A,INPP5F,PIK3C3,RAB5A,PTPN13,TNFAIP8,INPP4A,PIK3CA,PIP4K2A,PLEKHA5	PDC3	Bcl-2 inhibitors
REAC:R-HSA-2122947	NOTCH1 Intracellular Domain Regulates Transcription	0.0310077	0.0310077	UP	HDAC5,NBEA,UBC,EP300,RBPJ,TLE4,HDAC9,CDK8,HDAC3	PDC3	Bcl-2 inhibitors
REAC:R-HSA-400206	Regulation of lipid metabolism by PPARalpha	0.0310327	0.0310327	UP	TXNRD1,NCOA3,NCOA1,MED13,MED13L,MED26,EP300,CDK19,SLC27A1,GRHL1,AHR,RORA,RGL1,NCOA6,CDK8,HDAC3	PDC3	Bcl-2 inhibitors
REAC:R-HSA-9013409	RHOJ GTPase cycle	0.0310327	0.0310327	UP	ARHGAP26,ARHGAP5,SNAP23,FNBP1,MPP7,ARHGAP32,CDC42BPA,TRIO,RAB7A,PAK1	PDC3	Bcl-2 inhibitors
REAC:R-HSA-9022692	Regulation of MECP2 expression and activity	0.0329141	0.0329141	UP	AGO3,TNRC6B,CAMK2D,TNRC6C,HTT,HIPK2,HDAC3	PDC3	Bcl-2 inhibitors
REAC:R-HSA-193639	p75NTR signals via NF-kB	0.0334	0.0334	UP	SQSTM1,UBC,NGFR,NFKBIA,TRAF6	PDC3	Bcl-2 inhibitors
REAC:R-HSA-5684264	MAP3K8 (TPL2)-dependent MAPK1/3 activation	0.0334	0.0334	UP	MAP2K1,MAP2K4,BTRC,UBC,FBXW11	PDC3	Bcl-2 inhibitors
REAC:R-HSA-9614657	FOXO-mediated transcription of cell death genes	0.0334	0.0334	UP	FOXO1,BBC3,FOXO3,EP300,BCL2L11	PDC3	Bcl-2 inhibitors
REAC:R-HSA-8939247	RUNX1 regulates transcription of genes involved in interleukin signaling	0.0334	0.0334	UP	ELF1,LIFR,RUNX1	PDC3	Bcl-2 inhibitors
REAC:R-HSA-1643713	Signaling by EGFR in Cancer	0.0334	0.0334	UP	HSP90AA1,CBL,SOS1,GAB1,UBC,PIK3CA	PDC3	Bcl-2 inhibitors
REAC:R-HSA-450341	Activation of the AP-1 family of transcription factors	0.0334	0.0334	UP	JUN,MAPK8,ATF2,FOS	PDC3	Bcl-2 inhibitors
REAC:R-HSA-9637690	Response of Mtb to phagocytosis	0.0334	0.0334	UP	DUSP16,UBC,KPNA1,RAB5A,PGK1,RAB7A	PDC3	Bcl-2 inhibitors
REAC:R-HSA-9707587	Regulation of HMOX1 expression and activity	0.0334	0.0334	UP	HMOX1,HM13,BACH1	PDC3	Bcl-2 inhibitors
REAC:R-HSA-9617629	Regulation of FOXO transcriptional activity by acetylation	0.0334	0.0334	UP	FOXO1,FOXO3,EP300,SIRT1	PDC3	Bcl-2 inhibitors
REAC:R-HSA-512988	Interleukin-3, Interleukin-5 and GM-CSF signaling	0.0334	0.0334	UP	CBL,SOS1,UBC,CSF2,YES1,JAK1,FYN,PIK3CA,TEC	PDC3	Bcl-2 inhibitors
REAC:R-HSA-8952158	RUNX3 regulates BCL2L11 (BIM) transcription	0.0334	0.0334	UP	FOXO3,RUNX3,BCL2L11	PDC3	Bcl-2 inhibitors
REAC:R-HSA-2644606	Constitutive Signaling by NOTCH1 PEST Domain Mutants	0.0345	0.0345	UP	ADAM17,MIB1,PSEN1,HDAC5,UBC,EP300,RBPJ,HDAC9,CDK8,HDAC3	PDC3	Bcl-2 inhibitors
REAC:R-HSA-2894858	Signaling by NOTCH1 HD+PEST Domain Mutants in Cancer	0.0345	0.0345	UP	ADAM17,MIB1,PSEN1,HDAC5,UBC,EP300,RBPJ,HDAC9,CDK8,HDAC3	PDC3	Bcl-2 inhibitors
REAC:R-HSA-9006931	Signaling by Nuclear Receptors	0.0345	0.0345	UP	HSP90AA1,PTGES3,XPO1,KDM3A,HSPB1,JUN,NCOA3,NCOA1,PDK1,AGO3,TNRC6B,ABCG1,FOXO3,EP300,JUND,CHD1,TNRC6C,KDM4B,EEPD1,HIST1H2BD,ATF2,FOS,RUNX1,FOSB,HIST1H2AC,PTK2,GNG2,STRN,PIK3CA,HDAC3,GNG4	PDC3	Bcl-2 inhibitors
REAC:R-HSA-2644603	Signaling by NOTCH1 in Cancer	0.0345	0.0345	UP	ADAM17,MIB1,PSEN1,HDAC5,UBC,EP300,RBPJ,HDAC9,CDK8,HDAC3	PDC3	Bcl-2 inhibitors
REAC:R-HSA-2644602	Signaling by NOTCH1 PEST Domain Mutants in Cancer	0.0345	0.0345	UP	ADAM17,MIB1,PSEN1,HDAC5,UBC,EP300,RBPJ,HDAC9,CDK8,HDAC3	PDC3	Bcl-2 inhibitors
REAC:R-HSA-2894862	Constitutive Signaling by NOTCH1 HD+PEST Domain Mutants	0.0345	0.0345	UP	ADAM17,MIB1,PSEN1,HDAC5,UBC,EP300,RBPJ,HDAC9,CDK8,HDAC3	PDC3	Bcl-2 inhibitors
REAC:R-HSA-2173788	Downregulation of TGF-beta receptor signaling	0.0397	0.0397	UP	XPO1,PPP1R15A,UBC,SMURF1,NEDD4L,USP15	PDC3	Bcl-2 inhibitors
REAC:R-HSA-9006936	Signaling by TGFB family members	0.0398	0.0398	UP	XPO1,CBL,PPP1R15A,PARD3,UBC,ITGAV,EP300,SMURF1,SKI,BMPR2,ACVR2A,NEDD4L,USP15,CCNT2,TRIM33,CDK8	PDC3	Bcl-2 inhibitors
REAC:R-HSA-70171	Glycolysis	0.0402	0.0402	UP	HK2,NUP153,PFKFB4,PGM2L1,PPP2CB,PFKFB3,HK1,ENO2,HKDC1,GPI,PGK1	PDC3	Bcl-2 inhibitors
REAC:R-HSA-1483257	Phospholipid metabolism	0.0402	0.0402	UP	ABHD3,PIP5K1A,PNPLA8,SELENOI,CHKA,ACHE,MTMR3,TPTE2,PIK3C2A,INPP5F,SLC44A5,PLA2G4C,SLC44A2,PIK3C3,LPCAT3,RAB5A,PTPN13,TNFAIP8,OSBPL8,INPP4A,PIK3CA,PIP4K2A,PISD,PLEKHA5	PDC3	Bcl-2 inhibitors
REAC:R-HSA-9703465	Signaling by FLT3 fusion proteins	0.0402	0.0402	UP	SOS1,GOLGB1,ZMYM2,CDKN1A,PIK3CA	PDC3	Bcl-2 inhibitors
REAC:R-HSA-9759194	Nuclear events mediated by NFE2L2	0.0405	0.0405	UP	GCLM,GCLC,SQSTM1,HMOX1,TXNRD1,BTRC,MAFG,UBC,EP300,GSK3B,SLC7A11,BACH1	PDC3	Bcl-2 inhibitors
REAC:R-HSA-193692	Regulated proteolysis of p75NTR	0.0442	0.0442	UP	ADAM17,PSEN1,NGFR,TRAF6	PDC3	Bcl-2 inhibitors
REAC:R-HSA-9634815	Transcriptional Regulation by NPAS4	0.0463	0.0463	UP	XPO1,AGO3,TNRC6B,NAMPT,TNRC6C,FOS,GEM	PDC3	Bcl-2 inhibitors
REAC:R-HSA-5339562	Uptake and actions of bacterial toxins	0.0463	0.0463	UP	HSP90AA1,TXNRD1,MAP2K1,MAP2K4,SYT1,MAP2K7	PDC3	Bcl-2 inhibitors
REAC:R-HSA-5578999	Defective GCLC causes HAGGSD	0.0469	0.0469	UP	GCLM,GCLC	PDC3	Bcl-2 inhibitors
REAC:R-HSA-9636569	Suppression of autophagy	0.0469	0.0469	UP	DUSP16,RAB7A	PDC3	Bcl-2 inhibitors
REAC:R-HSA-373756	SDK interactions	0.0469	0.0469	UP	SDK1,SDK2	PDC3	Bcl-2 inhibitors
REAC:R-HSA-9013026	RHOB GTPase cycle	0.0474	0.0474	UP	ARHGAP26,MYO9B,ARHGEF12,ARHGAP5,SNAP23,ARHGEF2,RHPN2,PCDH7,ARHGAP32,PKN2,MYO9A	PDC3	Bcl-2 inhibitors
REAC:R-HSA-8939245	RUNX1 regulates transcription of genes involved in BCR signaling	0.0497	0.0497	UP	ELF2,ELF1,RUNX1	PDC3	Bcl-2 inhibitors
REAC:R-HSA-5674499	Negative feedback regulation of MAPK pathway	0.0497	0.0497	UP	MAP2K1,RAF1,BRAF	PDC3	Bcl-2 inhibitors
REAC:R-HSA-381119	Unfolded Protein Response (UPR)	0.0499	0.0499	UP	EIF2AK3,CEBPG,ATF3,TSPYL2,DNAJB9,GFPT1,CREBRF,ATF6,GOSR2,DNAJC3,CREB3L1,CEBPB,EXTL3	PDC3	Bcl-2 inhibitors
REAC:R-HSA-72766	Translation	1.05e-93	1.05e-93	DOWN	RPS8,GADD45GIP1,RPL27,RPL7A,EIF3K,RPS6,EEF1B2,RPL35,RPL23,RPS25,RPS15,RPL10A,FAU,RPL36,RPL29,RPL6,RPL17,RPLP2,RPL21,RPL19,RPS13,SRP9,RPL7,RPS21,RPS23,RPSA,RPS14,RPL15,RPS20,RPL35A,RPL5,RPS28,RPS7,UBA52,RPLP0,RPL37A,RPS17,RPL30,RPL27A,RPL18,MRPL3,RPL14,RPS4X,RPL28,RPS24,EIF3G,RPL37,RPL11,RPL23A,RPL3,RPL34,RPS19,RPL18A,RPL12,RPL41,RPL4,RPL8,RPS9,AURKAIP1,RPS27,EIF5B,RPL22,RPS3A,RPS16,RPS27A,RPS29,R…	PDC3	Bcl-2 inhibitors
REAC:R-HSA-156842	Eukaryotic Translation Elongation	5.4e-82	5.4e-82	DOWN	RPS8,RPL27,RPL7A,RPS6,EEF1B2,RPL35,RPL23,RPS25,RPS15,RPL10A,FAU,RPL36,RPL29,RPL6,RPL17,RPLP2,RPL21,RPL19,RPS13,RPL7,RPS21,RPS23,RPSA,RPS14,RPL15,RPS20,RPL35A,RPL5,RPS28,RPS7,UBA52,RPLP0,RPL37A,RPS17,RPL30,RPL27A,RPL18,RPL14,RPS4X,RPL28,RPS24,RPL37,RPL11,RPL23A,RPL3,RPL34,RPS19,RPL18A,RPL12,RPL41,RPL4,RPL8,RPS9,RPS27,RPL22,RPS3A,RPS16,RPS27A,RPS29,RPL9,RPS2,RPL13,RPS26,RPL24,RPS5,RPLP1,RPS15A,RPS3…	PDC3	Bcl-2 inhibitors
REAC:R-HSA-156902	Peptide chain elongation	4.68e-80	4.68e-80	DOWN	RPS8,RPL27,RPL7A,RPS6,RPL35,RPL23,RPS25,RPS15,RPL10A,FAU,RPL36,RPL29,RPL6,RPL17,RPLP2,RPL21,RPL19,RPS13,RPL7,RPS21,RPS23,RPSA,RPS14,RPL15,RPS20,RPL35A,RPL5,RPS28,RPS7,UBA52,RPLP0,RPL37A,RPS17,RPL30,RPL27A,RPL18,RPL14,RPS4X,RPL28,RPS24,RPL37,RPL11,RPL23A,RPL3,RPL34,RPS19,RPL18A,RPL12,RPL41,RPL4,RPL8,RPS9,RPS27,RPL22,RPS3A,RPS16,RPS27A,RPS29,RPL9,RPS2,RPL13,RPS26,RPL24,RPS5,RPLP1,RPS15A,RPS3,RPL32,…	PDC3	Bcl-2 inhibitors
REAC:R-HSA-72689	Formation of a pool of free 40S subunits	9.56e-79	9.56e-79	DOWN	RPS8,RPL27,RPL7A,EIF3K,RPS6,RPL35,RPL23,RPS25,RPS15,RPL10A,FAU,RPL36,RPL29,RPL6,RPL17,RPLP2,RPL21,RPL19,RPS13,RPL7,RPS21,RPS23,RPSA,RPS14,RPL15,RPS20,RPL35A,RPL5,RPS28,RPS7,UBA52,RPLP0,RPL37A,RPS17,RPL30,RPL27A,RPL18,RPL14,RPS4X,RPL28,RPS24,EIF3G,RPL37,RPL11,RPL23A,RPL3,RPL34,RPS19,RPL18A,RPL12,RPL41,RPL4,RPL8,RPS9,RPS27,RPL22,RPS3A,RPS16,RPS27A,RPS29,RPL9,RPS2,RPL13,RPS26,RPL24,RPS5,RPLP1,RPS15A…	PDC3	Bcl-2 inhibitors
REAC:R-HSA-192823	Viral mRNA Translation	3.88e-78	3.88e-78	DOWN	RPS8,RPL27,RPL7A,RPS6,RPL35,RPL23,RPS25,RPS15,RPL10A,FAU,RPL36,RPL29,RPL6,RPL17,RPLP2,RPL21,RPL19,RPS13,RPL7,RPS21,RPS23,RPSA,RPS14,RPL15,RPS20,RPL35A,RPL5,RPS28,RPS7,UBA52,RPLP0,RPL37A,RPS17,RPL30,RPL27A,RPL18,RPL14,RPS4X,RPL28,RPS24,RPL37,RPL11,RPL23A,RPL3,RPL34,RPS19,RPL18A,RPL12,RPL41,RPL4,RPL8,RPS9,RPS27,RPL22,RPS3A,RPS16,RPS27A,RPS29,RPL9,RPS2,RPL13,RPS26,RPL24,RPS5,RPLP1,RPS15A,RPS3,RPL32,…	PDC3	Bcl-2 inhibitors
REAC:R-HSA-72706	GTP hydrolysis and joining of the 60S ribosomal subunit	1.04e-77	1.04e-77	DOWN	RPS8,RPL27,RPL7A,EIF3K,RPS6,RPL35,RPL23,RPS25,RPS15,RPL10A,FAU,RPL36,RPL29,RPL6,RPL17,RPLP2,RPL21,RPL19,RPS13,RPL7,RPS21,RPS23,RPSA,RPS14,RPL15,RPS20,RPL35A,RPL5,RPS28,RPS7,UBA52,RPLP0,RPL37A,RPS17,RPL30,RPL27A,RPL18,RPL14,RPS4X,RPL28,RPS24,EIF3G,RPL37,RPL11,RPL23A,RPL3,RPL34,RPS19,RPL18A,RPL12,RPL41,RPL4,RPL8,RPS9,RPS27,EIF5B,RPL22,RPS3A,RPS16,RPS27A,RPS29,RPL9,RPS2,RPL13,RPS26,RPL24,RPS5,RPLP1,…	PDC3	Bcl-2 inhibitors
REAC:R-HSA-1799339	SRP-dependent cotranslational protein targeting to membrane	1.04e-77	1.04e-77	DOWN	RPS8,RPL27,RPL7A,RPS6,RPL35,RPL23,RPS25,RPS15,RPL10A,FAU,RPL36,RPL29,RPL6,RPL17,RPLP2,RPL21,RPL19,RPS13,SRP9,RPL7,RPS21,RPS23,RPSA,RPS14,RPL15,RPS20,RPL35A,RPL5,RPS28,RPS7,UBA52,RPLP0,RPL37A,RPS17,RPL30,RPL27A,RPL18,RPL14,RPS4X,RPL28,RPS24,RPL37,RPL11,RPL23A,RPL3,RPL34,RPS19,RPL18A,RPL12,RPL41,RPL4,RPL8,RPS9,RPS27,RPL22,RPS3A,RPS16,RPS27A,RPS29,RPL9,RPS2,RPL13,RPS26,RPL24,RPS5,RPLP1,RPS15A,RPS3,R…	PDC3	Bcl-2 inhibitors
REAC:R-HSA-156827	L13a-mediated translational silencing of Ceruloplasmin expression	9.43e-77	9.43e-77	DOWN	RPS8,RPL27,RPL7A,EIF3K,RPS6,RPL35,RPL23,RPS25,RPS15,RPL10A,FAU,RPL36,RPL29,RPL6,RPL17,RPLP2,RPL21,RPL19,RPS13,RPL7,RPS21,RPS23,RPSA,RPS14,RPL15,RPS20,RPL35A,RPL5,RPS28,RPS7,UBA52,RPLP0,RPL37A,RPS17,RPL30,RPL27A,RPL18,RPL14,RPS4X,RPL28,RPS24,EIF3G,RPL37,RPL11,RPL23A,RPL3,RPL34,RPS19,RPL18A,RPL12,RPL41,RPL4,RPL8,RPS9,RPS27,RPL22,RPS3A,RPS16,RPS27A,RPS29,RPL9,RPS2,RPL13,RPS26,RPL24,RPS5,RPLP1,RPS15A…	PDC3	Bcl-2 inhibitors
REAC:R-HSA-975956	Nonsense Mediated Decay (NMD) independent of the Exon Junction Complex (EJC)	1.17e-76	1.17e-76	DOWN	RPS8,RPL27,RPL7A,RPS6,RPL35,RPL23,RPS25,RPS15,RPL10A,FAU,RPL36,RPL29,RPL6,RPL17,RPLP2,RPL21,RPL19,RPS13,RPL7,RPS21,RPS23,RPSA,RPS14,RPL15,RPS20,RPL35A,RPL5,RPS28,RPS7,UBA52,RPLP0,RPL37A,RPS17,RPL30,RPL27A,RPL18,RPL14,RPS4X,RPL28,RPS24,RPL37,RPL11,RPL23A,RPL3,RPL34,RPS19,RPL18A,RPL12,RPL41,RPL4,RPL8,RPS9,RPS27,RPL22,RPS3A,RPS16,RPS27A,RPS29,RPL9,RPS2,RPL13,RPS26,RPL24,RPS5,RPLP1,RPS15A,RPS3,RPL32,…	PDC3	Bcl-2 inhibitors
REAC:R-HSA-2408557	Selenocysteine synthesis	1.33e-76	1.33e-76	DOWN	RPS8,RPL27,RPL7A,RPS6,RPL35,RPL23,RPS25,RPS15,RPL10A,FAU,RPL36,RPL29,RPL6,RPL17,RPLP2,RPL21,RPL19,RPS13,RPL7,RPS21,RPS23,RPSA,RPS14,RPL15,RPS20,RPL35A,RPL5,RPS28,RPS7,UBA52,RPLP0,RPL37A,RPS17,RPL30,RPL27A,RPL18,RPL14,RPS4X,RPL28,RPS24,RPL37,RPL11,RPL23A,RPL3,RPL34,RPS19,RPL18A,RPL12,RPL41,RPL4,RPL8,RPS9,RPS27,RPL22,RPS3A,RPS16,RPS27A,RPS29,RPL9,RPS2,RPL13,RPS26,RPL24,RPS5,RPLP1,RPS15A,RPS3,RPL32,…	PDC3	Bcl-2 inhibitors
REAC:R-HSA-72764	Eukaryotic Translation Termination	1.33e-76	1.33e-76	DOWN	RPS8,RPL27,RPL7A,RPS6,RPL35,RPL23,RPS25,RPS15,RPL10A,FAU,RPL36,RPL29,RPL6,RPL17,RPLP2,RPL21,RPL19,RPS13,RPL7,RPS21,RPS23,RPSA,RPS14,RPL15,RPS20,RPL35A,RPL5,RPS28,RPS7,UBA52,RPLP0,RPL37A,RPS17,RPL30,RPL27A,RPL18,RPL14,RPS4X,RPL28,RPS24,RPL37,RPL11,RPL23A,RPL3,RPL34,RPS19,RPL18A,RPL12,RPL41,RPL4,RPL8,RPS9,RPS27,RPL22,RPS3A,RPS16,RPS27A,RPS29,RPL9,RPS2,RPL13,RPS26,RPL24,RPS5,RPLP1,RPS15A,RPS3,RPL32,…	PDC3	Bcl-2 inhibitors
REAC:R-HSA-72613	Eukaryotic Translation Initiation	2.12e-73	2.12e-73	DOWN	RPS8,RPL27,RPL7A,EIF3K,RPS6,RPL35,RPL23,RPS25,RPS15,RPL10A,FAU,RPL36,RPL29,RPL6,RPL17,RPLP2,RPL21,RPL19,RPS13,RPL7,RPS21,RPS23,RPSA,RPS14,RPL15,RPS20,RPL35A,RPL5,RPS28,RPS7,UBA52,RPLP0,RPL37A,RPS17,RPL30,RPL27A,RPL18,RPL14,RPS4X,RPL28,RPS24,EIF3G,RPL37,RPL11,RPL23A,RPL3,RPL34,RPS19,RPL18A,RPL12,RPL41,RPL4,RPL8,RPS9,RPS27,EIF5B,RPL22,RPS3A,RPS16,RPS27A,RPS29,RPL9,RPS2,RPL13,RPS26,RPL24,RPS5,RPLP1,…	PDC3	Bcl-2 inhibitors
REAC:R-HSA-72737	Cap-dependent Translation Initiation	2.12e-73	2.12e-73	DOWN	RPS8,RPL27,RPL7A,EIF3K,RPS6,RPL35,RPL23,RPS25,RPS15,RPL10A,FAU,RPL36,RPL29,RPL6,RPL17,RPLP2,RPL21,RPL19,RPS13,RPL7,RPS21,RPS23,RPSA,RPS14,RPL15,RPS20,RPL35A,RPL5,RPS28,RPS7,UBA52,RPLP0,RPL37A,RPS17,RPL30,RPL27A,RPL18,RPL14,RPS4X,RPL28,RPS24,EIF3G,RPL37,RPL11,RPL23A,RPL3,RPL34,RPS19,RPL18A,RPL12,RPL41,RPL4,RPL8,RPS9,RPS27,EIF5B,RPL22,RPS3A,RPS16,RPS27A,RPS29,RPL9,RPS2,RPL13,RPS26,RPL24,RPS5,RPLP1,…	PDC3	Bcl-2 inhibitors
REAC:R-HSA-9010553	Regulation of expression of SLITs and ROBOs	6.14e-73	6.14e-73	DOWN	RPS8,RPL27,RPL7A,RPS6,RPL35,RPL23,RPS25,RPS15,RPL10A,FAU,RPL36,RPL29,RPL6,RPL17,RPLP2,RPL21,RPL19,RPS13,RPL7,RPS21,RPS23,RPSA,RPS14,RPL15,RPS20,PSMD8,RPL35A,RPL5,RPS28,RPS7,UBA52,PSMA7,RPLP0,RPL37A,RPS17,RPL30,RPL27A,RPL18,RPL14,RPS4X,RPL28,RPS24,RPL37,RPL11,RPL23A,RPL3,RPL34,RPS19,RPL18A,RPL12,RPL41,RPL4,RPL8,RPS9,RPS27,RPL22,RPS3A,RPS16,RPS27A,RPS29,RPL9,RPS2,RPL13,RPS26,ELOB,RPL24,RPS5,RBM8A,R…	PDC3	Bcl-2 inhibitors
REAC:R-HSA-9633012	Response of EIF2AK4 (GCN2) to amino acid deficiency	2.54e-70	2.54e-70	DOWN	RPS8,RPL27,RPL7A,RPS6,RPL35,RPL23,RPS25,RPS15,RPL10A,FAU,RPL36,RPL29,RPL6,RPL17,RPLP2,RPL21,RPL19,RPS13,RPL7,RPS21,RPS23,RPSA,RPS14,RPL15,RPS20,RPL35A,RPL5,RPS28,RPS7,UBA52,RPLP0,RPL37A,RPS17,RPL30,RPL27A,RPL18,RPL14,RPS4X,RPL28,RPS24,RPL37,RPL11,RPL23A,RPL3,RPL34,RPS19,RPL18A,RPL12,RPL41,RPL4,RPL8,RPS9,RPS27,RPL22,RPS3A,RPS16,RPS27A,RPS29,RPL9,RPS2,RPL13,RPS26,RPL24,RPS5,RPLP1,RPS15A,RPS3,RPL32,…	PDC3	Bcl-2 inhibitors
REAC:R-HSA-975957	Nonsense Mediated Decay (NMD) enhanced by the Exon Junction Complex (EJC)	1.86e-66	1.86e-66	DOWN	RPS8,RPL27,RPL7A,RPS6,RPL35,RPL23,RPS25,RPS15,RPL10A,FAU,RPL36,RPL29,RPL6,RPL17,RPLP2,RPL21,RPL19,RPS13,RPL7,RPS21,RPS23,RPSA,RPS14,RPL15,RPS20,RPL35A,RPL5,RPS28,RPS7,UBA52,RPLP0,RPL37A,RPS17,RPL30,RPL27A,RPL18,RPL14,RPS4X,RPL28,RPS24,RPL37,RPL11,RPL23A,RPL3,RPL34,RPS19,RPL18A,RPL12,RPL41,RPL4,RPL8,RPS9,RPS27,RPL22,RPS3A,RPS16,RPS27A,RPS29,RPL9,RPS2,RPL13,RPS26,RPL24,RPS5,RBM8A,RPLP1,RPS15A,RPS3,…	PDC3	Bcl-2 inhibitors
REAC:R-HSA-927802	Nonsense-Mediated Decay (NMD)	1.86e-66	1.86e-66	DOWN	RPS8,RPL27,RPL7A,RPS6,RPL35,RPL23,RPS25,RPS15,RPL10A,FAU,RPL36,RPL29,RPL6,RPL17,RPLP2,RPL21,RPL19,RPS13,RPL7,RPS21,RPS23,RPSA,RPS14,RPL15,RPS20,RPL35A,RPL5,RPS28,RPS7,UBA52,RPLP0,RPL37A,RPS17,RPL30,RPL27A,RPL18,RPL14,RPS4X,RPL28,RPS24,RPL37,RPL11,RPL23A,RPL3,RPL34,RPS19,RPL18A,RPL12,RPL41,RPL4,RPL8,RPS9,RPS27,RPL22,RPS3A,RPS16,RPS27A,RPS29,RPL9,RPS2,RPL13,RPS26,RPL24,RPS5,RBM8A,RPLP1,RPS15A,RPS3,…	PDC3	Bcl-2 inhibitors
REAC:R-HSA-8868773	rRNA processing in the nucleus and cytosol	2.55e-65	2.55e-65	DOWN	RPS8,RPL27,RPL7A,NHP2,RPS6,RPL35,RPL23,RPS25,RPS15,RPL10A,FAU,RPL36,RPL29,RPL6,RPL17,RPLP2,RPL21,RPL19,RPS13,NCL,RPL7,RPS21,RPS23,RPSA,RPS14,RPL15,RPS20,RPL35A,RPL5,RPS28,RPS7,UBA52,RPLP0,RPL37A,RPS17,RPL30,RPL27A,RPL18,RPL14,RPS4X,RPL28,RPS24,RPL37,RPL11,RPL23A,RPL3,RPL34,RPS19,RPL18A,RPL12,RPL41,RPL4,RPL8,RPS9,DDX52,RPS27,RPL22,RPS3A,RPS16,RPS27A,RPS29,RPL9,RPS2,RPL13,RPS26,RPL24,RPS5,RPLP1,RPS…	PDC3	Bcl-2 inhibitors
REAC:R-HSA-376176	Signaling by ROBO receptors	1.71e-64	1.71e-64	DOWN	RPS8,RPL27,RPL7A,RPS6,RPL35,RPL23,RPS25,RPS15,RPL10A,FAU,RPL36,RPL29,PFN1,RPL6,RPL17,RPLP2,RPL21,RPL19,RPS13,RPL7,RPS21,RPS23,RPSA,RPS14,RPL15,RPS20,PSMD8,RPL35A,RPL5,RPS28,RPS7,UBA52,PSMA7,RPLP0,RPL37A,RPS17,RPL30,RPL27A,RPL18,RPL14,RPS4X,RPL28,RPS24,RPL37,RPL11,RPL23A,RPL3,RPL34,RPS19,RPL18A,RPL12,RPL41,CAP1,RPL4,RPL8,RPS9,RPS27,RPL22,RPS3A,RPS16,RPS27A,RPS29,RPL9,RPS2,RPL13,RPS26,ELOB,RPL24,RP…	PDC3	Bcl-2 inhibitors
REAC:R-HSA-2408522	Selenoamino acid metabolism	1.75e-64	1.75e-64	DOWN	RPS8,RPL27,RPL7A,RPS6,RPL35,RPL23,RPS25,RPS15,RPL10A,FAU,RPL36,RPL29,RPL6,RPL17,RPLP2,RPL21,RPL19,RPS13,RPL7,RPS21,RPS23,RPSA,RPS14,RPL15,RPS20,RPL35A,RPL5,RPS28,RPS7,UBA52,RPLP0,RPL37A,RPS17,RPL30,RPL27A,RPL18,RPL14,RPS4X,RPL28,RPS24,RPL37,RPL11,RPL23A,RPL3,RPL34,RPS19,RPL18A,RPL12,RPL41,RPL4,RPL8,RPS9,RPS27,RPL22,RPS3A,RPS16,RPS27A,RPS29,RPL9,RPS2,RPL13,RPS26,RPL24,RPS5,RPLP1,RPS15A,RPS3,RPL32,…	PDC3	Bcl-2 inhibitors
REAC:R-HSA-168273	Influenza Viral RNA Transcription and Replication	8.57e-64	8.57e-64	DOWN	RPS8,RPL27,POLR2L,RPL7A,RPS6,RPL35,RPL23,RPS25,RPS15,RPL10A,FAU,RPL36,RPL29,RPL6,RPL17,RPLP2,RPL21,RPL19,RPS13,POLR2I,RPL7,RPS21,RPS23,RPSA,RPS14,RPL15,RPS20,RPL35A,RPL5,RPS28,RPS7,UBA52,RPLP0,RPL37A,RPS17,RPL30,RPL27A,RPL18,RPL14,RPS4X,RPL28,RPS24,RPL37,RPL11,RPL23A,RPL3,RPL34,RPS19,RPL18A,RPL12,RPL41,RPL4,RPL8,RPS9,RPS27,RPL22,RPS3A,RPS16,RPS27A,RPS29,RPL9,RPS2,RPL13,RPS26,RPL24,RPS5,RPLP1,RPS1…	PDC3	Bcl-2 inhibitors
REAC:R-HSA-72312	rRNA processing	2.27e-63	2.27e-63	DOWN	RPS8,RPL27,RPL7A,NHP2,RPS6,RPL35,RPL23,RPS25,RPS15,RPL10A,FAU,RPL36,RPL29,RPL6,RPL17,RPLP2,RPL21,RPL19,RPS13,NCL,RPL7,RPS21,RPS23,RPSA,RPS14,RPL15,RPS20,RPL35A,RPL5,RPS28,RPS7,UBA52,RPLP0,RPL37A,RPS17,RPL30,RPL27A,RPL18,RPL14,RPS4X,RPL28,RPS24,RPL37,RPL11,RPL23A,RPL3,RPL34,RPS19,RPL18A,RPL12,RPL41,RPL4,RPL8,RPS9,DDX52,RPS27,RPL22,RPS3A,RPS16,RPS27A,RPS29,RPL9,RPS2,RPL13,RPS26,RPL24,RPS5,RPLP1,RPS…	PDC3	Bcl-2 inhibitors
REAC:R-HSA-6791226	Major pathway of rRNA processing in the nucleolus and cytosol	9.14e-63	9.14e-63	DOWN	RPS8,RPL27,RPL7A,RPS6,RPL35,RPL23,RPS25,RPS15,RPL10A,FAU,RPL36,RPL29,RPL6,RPL17,RPLP2,RPL21,RPL19,RPS13,NCL,RPL7,RPS21,RPS23,RPSA,RPS14,RPL15,RPS20,RPL35A,RPL5,RPS28,RPS7,UBA52,RPLP0,RPL37A,RPS17,RPL30,RPL27A,RPL18,RPL14,RPS4X,RPL28,RPS24,RPL37,RPL11,RPL23A,RPL3,RPL34,RPS19,RPL18A,RPL12,RPL41,RPL4,RPL8,RPS9,DDX52,RPS27,RPL22,RPS3A,RPS16,RPS27A,RPS29,RPL9,RPS2,RPL13,RPS26,RPL24,RPS5,RPLP1,RPS15A,R…	PDC3	Bcl-2 inhibitors
REAC:R-HSA-168255	Influenza Infection	3.52e-61	3.52e-61	DOWN	RPS8,RPL27,POLR2L,RPL7A,RPS6,RPL35,RPL23,RPS25,RPS15,RPL10A,FAU,RPL36,RPL29,RPL6,RPL17,RPLP2,RPL21,RPL19,RPS13,POLR2I,RPL7,RPS21,RAN,RPS23,RPSA,RPS14,RPL15,RPS20,RPL35A,RPL5,RPS28,RPS7,UBA52,RPLP0,RPL37A,RPS17,RPL30,RPL27A,RPL18,RPL14,RPS4X,RPL28,RPS24,RPL37,RPL11,CALR,RPL23A,RPL3,RPL34,RPS19,RPL18A,RPL12,RPL41,RPL4,RPL8,RPS9,RPS27,RPL22,RPS3A,RPS16,RPS27A,RPS29,RPL9,RPS2,RPL13,RPS26,RPL24,RPS5,R…	PDC3	Bcl-2 inhibitors
REAC:R-HSA-9711097	Cellular response to starvation	3.23e-53	3.23e-53	DOWN	RPS8,RPL27,RPL7A,RPS6,RPL35,RPL23,RPS25,RPS15,RPL10A,FAU,RPL36,RPL29,RPL6,RPL17,RPLP2,RPL21,RPL19,RPS13,RPL7,RPS21,RPS23,RPSA,RPS14,RPL15,RPS20,RPL35A,RPL5,RPS28,RPS7,UBA52,RPLP0,RPL37A,RPS17,RPL30,RPL27A,RPL18,RPL14,RPS4X,RPL28,RPS24,RPL37,RPL11,RPL23A,RPL3,RPL34,RPS19,RPL18A,RPL12,RPL41,RPL4,RPL8,RPS9,RPS27,RPL22,RPS3A,RPS16,RPS27A,RPS29,RPL9,RPS2,RPL13,RPS26,RPL24,RPS5,RPLP1,RPS15A,RPS3,RPL32,…	PDC3	Bcl-2 inhibitors
REAC:R-HSA-163200	Respiratory electron transport, ATP synthesis by chemiosmotic coupling, and heat production by uncoupling proteins.	1.08e-40	1.08e-40	DOWN	NDUFB7,NDUFC2,ATP5ME,ATP5F1E,ATP5MF,NDUFS5,COX6B1,UQCRFS1,NDUFS6,UQCRH,NDUFA13,UQCR11,ATP5MC1,NDUFA4,NDUFA11,ATP5MC2,COX7C,UQCRQ,COX4I1,ATP5MG,ATP5PF,UQCR10,COX6C,COX6A1,COX8A,NDUFA7,ATP5MC3,NDUFB1,NDUFS8,COX20,ATP5F1D,NDUFB10,ATP5F1B,NDUFB2,NDUFC1,ATP5F1A,CYC1,ATP5PO,NDUFB9,ATP5PD,COX16,NDUFA12,ATP5PB,COX7B,MT-CO2,NDUFAF3,NDUFB4,NDUFV2,UCP2,CYCS,NDUFB11,UQCRB,NDUFA2,ATP5F1C,COX5B,ETFB,NDUFAB1,ND…	PDC3	Bcl-2 inhibitors
REAC:R-HSA-1428517	The citric acid (TCA) cycle and respiratory electron transport	4.6e-36	4.6e-36	DOWN	NDUFB7,NDUFC2,ATP5ME,ATP5F1E,ATP5MF,NDUFS5,COX6B1,UQCRFS1,LDHB,NDUFS6,UQCRH,NDUFA13,UQCR11,ATP5MC1,NDUFA4,NDUFA11,ATP5MC2,COX7C,UQCRQ,COX4I1,ATP5MG,ATP5PF,MDH2,UQCR10,COX6C,COX6A1,COX8A,NDUFA7,ATP5MC3,NDUFB1,NDUFS8,VDAC1,COX20,ATP5F1D,NDUFB10,ATP5F1B,NDUFB2,NDUFC1,ATP5F1A,CYC1,ATP5PO,NDUFB9,ATP5PD,COX16,NDUFA12,BSG,ATP5PB,COX7B,MT-CO2,NDUFAF3,NDUFB4,NDUFV2,UCP2,CYCS,NDUFB11,UQCRB,NDUFA2,ATP5F1C,C…	PDC3	Bcl-2 inhibitors
REAC:R-HSA-9735869	SARS-CoV-1 modulates host translation machinery	1.04e-33	1.04e-33	DOWN	RPS8,RPS6,RPS25,RPS15,FAU,RPS13,RPS21,RPS23,RPSA,RPS14,RPS20,RPS28,RPS7,RPS17,RPS4X,RPS24,RPS19,RPS9,RPS27,RPS3A,RPS16,RPS27A,RPS29,RPS2,RPS26,RPS5,RPS15A,RPS3,RPS18,RPS12,HNRNPA1,EEF1A1,RPS10,RPS11,RPS27L	PDC3	Bcl-2 inhibitors
REAC:R-HSA-9754678	SARS-CoV-2 modulates host translation machinery	3.3e-33	3.3e-33	DOWN	RPS8,SNRPD2,RPS6,RPS25,RPS15,FAU,SNRPE,RPS13,RPS21,SNRPF,RPS23,RPSA,RPS14,RPS20,RPS28,RPS7,SNRPG,RPS17,RPS4X,RPS24,SNRPD1,RPS19,RPS9,RPS27,RPS3A,RPS16,RPS27A,RPS29,RPS2,RPS26,RPS5,RPS15A,RPS3,RPS18,SNRPB,RPS12,RPS10,RPS11,GEMIN7,GEMIN6,RPS27L	PDC3	Bcl-2 inhibitors
REAC:R-HSA-72695	Formation of the ternary complex, and subsequently, the 43S complex	5.09e-31	5.09e-31	DOWN	RPS8,EIF3K,RPS6,RPS25,RPS15,FAU,RPS13,RPS21,RPS23,RPSA,RPS14,RPS20,RPS28,RPS7,RPS17,RPS4X,RPS24,EIF3G,RPS19,RPS9,RPS27,RPS3A,RPS16,RPS27A,RPS29,RPS2,RPS26,RPS5,RPS15A,RPS3,RPS18,RPS12,RPS10,RPS11,EIF1AX,EIF2S2,EIF3J,EIF3I,EIF3M,RPS27L	PDC3	Bcl-2 inhibitors
REAC:R-HSA-72702	Ribosomal scanning and start codon recognition	2.97e-30	2.97e-30	DOWN	RPS8,EIF3K,RPS6,RPS25,RPS15,FAU,RPS13,RPS21,RPS23,RPSA,RPS14,RPS20,RPS28,RPS7,RPS17,RPS4X,RPS24,EIF3G,RPS19,RPS9,RPS27,RPS3A,RPS16,RPS27A,RPS29,RPS2,RPS26,RPS5,RPS15A,RPS3,RPS18,RPS12,EIF4A1,RPS10,RPS11,EIF1AX,EIF2S2,EIF4G1,EIF3J,EIF3I,EIF3M,RPS27L	PDC3	Bcl-2 inhibitors
REAC:R-HSA-72649	Translation initiation complex formation	2.97e-30	2.97e-30	DOWN	RPS8,EIF3K,RPS6,RPS25,RPS15,FAU,RPS13,RPS21,RPS23,RPSA,RPS14,RPS20,RPS28,RPS7,RPS17,RPS4X,RPS24,EIF3G,RPS19,RPS9,RPS27,RPS3A,RPS16,RPS27A,RPS29,RPS2,RPS26,RPS5,RPS15A,RPS3,RPS18,RPS12,EIF4A1,RPS10,RPS11,EIF1AX,EIF2S2,EIF4G1,EIF3J,EIF3I,EIF3M,RPS27L	PDC3	Bcl-2 inhibitors
REAC:R-HSA-72662	Activation of the mRNA upon binding of the cap-binding complex and eIFs, and subsequent binding to 43S	8.87e-30	8.87e-30	DOWN	RPS8,EIF3K,RPS6,RPS25,RPS15,FAU,RPS13,RPS21,RPS23,RPSA,RPS14,RPS20,RPS28,RPS7,RPS17,RPS4X,RPS24,EIF3G,RPS19,RPS9,RPS27,RPS3A,RPS16,RPS27A,RPS29,RPS2,RPS26,RPS5,RPS15A,RPS3,RPS18,RPS12,EIF4A1,RPS10,RPS11,EIF1AX,EIF2S2,EIF4G1,EIF3J,EIF3I,EIF3M,RPS27L	PDC3	Bcl-2 inhibitors
REAC:R-HSA-611105	Respiratory electron transport	5.04e-29	5.04e-29	DOWN	NDUFB7,NDUFC2,NDUFS5,COX6B1,UQCRFS1,NDUFS6,UQCRH,NDUFA13,UQCR11,NDUFA4,NDUFA11,COX7C,UQCRQ,COX4I1,UQCR10,COX6C,COX6A1,COX8A,NDUFA7,NDUFB1,NDUFS8,COX20,NDUFB10,NDUFB2,NDUFC1,CYC1,NDUFB9,COX16,NDUFA12,COX7B,MT-CO2,NDUFAF3,NDUFB4,NDUFV2,CYCS,NDUFB11,UQCRB,NDUFA2,COX5B,ETFB,NDUFAB1,NDUFB6,NDUFA6,NDUFB5,COX14,TIMMDC1,NDUFA1,NDUFS3,COX5A,TMEM126B,NDUFB3,NDUFA3,NDUFS2,SURF1	PDC3	Bcl-2 inhibitors
REAC:R-HSA-9692914	SARS-CoV-1-host interactions	7.11e-26	7.11e-26	DOWN	RPS8,YWHAB,RPS6,CAV1,PPIA,BCL2L1,RPS25,RPS15,FAU,RPS13,RPS21,RPS23,RPSA,RPS14,RPS20,NPM1,RPS28,RPS7,UBA52,RPS17,RPS4X,RPS24,RPS19,RPS9,RPS27,RPS3A,RPS16,RPS27A,RPS29,RPS2,RPS26,RPS5,RPS15A,RPS3,RPS18,YWHAZ,RPS12,FKBP1A,HNRNPA1,EEF1A1,RPS10,RPS11,PCBP2,PPIB,YWHAE,YWHAQ,UBE2I,YWHAH,RPS27L	PDC3	Bcl-2 inhibitors
REAC:R-HSA-5368286	Mitochondrial translation initiation	8.09e-24	8.09e-24	DOWN	GADD45GIP1,MRPL3,AURKAIP1,MRPL41,MRPL20,MRPL34,MRPL12,MRPL22,MRPL17,MRPL51,MRPL4,MRPS18C,MRPL57,MRPL11,MRPL52,MRPL23,MRPL28,MRPS21,MRPS15,MRPL40,MRPL33,MRPS23,MRPL47,MRPS16,MRPS34,MRPL21,MRPL24,MRPL37,MRPS12,CHCHD1,MRPS10,MRPL35,MRPL36,MRPS24,MRPL13,MRPL15,MRPS7,MRPL9,MRPL19,MRPS17,MRPL43,MRPL14,MRPL16,MTIF2,MRPS11	PDC3	Bcl-2 inhibitors
REAC:R-HSA-5389840	Mitochondrial translation elongation	8.09e-24	8.09e-24	DOWN	GADD45GIP1,MRPL3,AURKAIP1,MRPL41,MRPL20,MRPL34,MRPL12,MRPL22,MRPL17,MRPL51,TUFM,MRPL4,MRPS18C,MRPL57,MRPL11,MRPL52,MRPL23,MRPL28,MRPS21,MRPS15,MRPL40,MRPL33,MRPS23,MRPL47,MRPS16,MRPS34,MRPL21,MRPL24,MRPL37,MRPS12,CHCHD1,MRPS10,MRPL35,MRPL36,MRPS24,MRPL13,MRPL15,MRPS7,MRPL9,MRPL19,MRPS17,MRPL43,MRPL14,MRPL16,MRPS11	PDC3	Bcl-2 inhibitors
REAC:R-HSA-5368287	Mitochondrial translation	2.8e-23	2.8e-23	DOWN	GADD45GIP1,MRPL3,AURKAIP1,MRPL41,MRPL20,MRPL34,MRPL12,MRPL22,MRPL17,MRPL51,TUFM,MRPL4,MRPS18C,MRPL57,MRPL11,MRPL52,MRPL23,MRPL28,MRPS21,MRPS15,MRPL40,MRPL33,MRPS23,MRPL47,MRPS16,MRPS34,MRPL21,MRPL24,MRPL37,MRPS12,CHCHD1,MRPS10,MRPL35,MRPL36,MRPS24,MRPL13,MRPL15,MRPS7,MRPL9,MRPL19,MRPS17,MRPL43,MRPL14,MRPL16,MTIF2,MRPS11	PDC3	Bcl-2 inhibitors
REAC:R-HSA-5419276	Mitochondrial translation termination	8.93e-23	8.93e-23	DOWN	GADD45GIP1,MRPL3,AURKAIP1,MRPL41,MRPL20,MRPL34,MRPL12,MRPL22,MRPL17,MRPL51,MRPL4,MRPS18C,MRPL57,MRPL11,MRPL52,MRPL23,MRPL28,MRPS21,MRPS15,MRPL40,MRPL33,MRPS23,MRPL47,MRPS16,MRPS34,MRPL21,MRPL24,MRPL37,MRPS12,CHCHD1,MRPS10,MRPL35,MRPL36,MRPS24,MRPL13,MRPL15,MRPS7,MRPL9,MRPL19,MRPS17,MRPL43,MRPL14,MRPL16,MRPS11	PDC3	Bcl-2 inhibitors
REAC:R-HSA-9678108	SARS-CoV-1 Infection	9.07e-22	9.07e-22	DOWN	RPS8,YWHAB,RPS6,CAV1,PPIA,BCL2L1,RPS25,RPS15,FAU,RPS13,RPS21,RPS23,RPSA,RPS14,RPS20,NPM1,RPS28,RPS7,UBA52,RPS17,RPS4X,RPS24,RPS19,RPS9,RPS27,ZCRB1,RPS3A,RPS16,RPS27A,RPS29,RPS2,RPS26,RPS5,RPS15A,RPS3,RPS18,YWHAZ,RPS12,FKBP1A,HNRNPA1,EEF1A1,RPS10,RPS11,SUMO1,PARP4,PCBP2,PRKCSH,PPIB,YWHAE,YWHAQ,DDX5,UBE2I,YWHAH,GANAB,RPS27L	PDC3	Bcl-2 inhibitors
REAC:R-HSA-72163	mRNA Splicing - Major Pathway	1e-16	1e-16	DOWN	POLR2L,SNRPD2,YBX1,UBL5,SNRPE,POLR2I,SNRPF,SNRPG,SNRPD1,LSM5,ZMAT2,RBM8A,POLR2J,SNRPB,TXNL4A,LSM7,HNRNPA1,POLR2F,SRSF7,HNRNPA2B1,HNRNPD,HNRNPK,RBM17,LSM3,PUF60,HNRNPA3,PCBP2,CWC15,LSM4,HNRNPR,SF3B6,PCBP1,NCBP2,SNU13,SF3B5,SNRPC,IK,PRPF4,SRRM2,SF3B4,DDX5,SNRNP27,SNRPB2,SRRM1,CCAR1,SRSF9,SF3A3,SAP18,HNRNPU,POLR2C,SRSF2,FAM50A,HNRNPF,SRSF11,FAM32A,SRSF5,RBMX,GTF2F2,POLR2G,PRPF31	PDC3	Bcl-2 inhibitors
REAC:R-HSA-69239	Synthesis of DNA	1.09e-16	1.09e-16	DOWN	PSMD8,UBA52,PSMA7,RPS27A,PSMC5,ANAPC11,PSMB3,PSMB5,PSMD2,MCM7,PSMB1,PSMC3,RBX1,SEM1,MCM3,RFC2,POLE3,POLD4,SKP1,RFC3,PSME2,PSMB10,ANAPC16,MCM5,PSMA4,GMNN,MCM4,POLD2,PSMB2,RFC4,PCNA,POLE4,PSMD13,MCM6,POLD3,GINS1,PSMA1,GINS2,PSMB6,PSME3,RPA3,PSME1,ORC6,PSMC1,PSMB4	PDC3	Bcl-2 inhibitors
REAC:R-HSA-72172	mRNA Splicing	1.31e-16	1.31e-16	DOWN	POLR2L,SNRPD2,YBX1,UBL5,SNRPE,POLR2I,SNRPF,SNRPG,SNRPD1,LSM5,ZCRB1,ZMAT2,RBM8A,POLR2J,SNRPB,TXNL4A,LSM7,HNRNPA1,POLR2F,SRSF7,HNRNPA2B1,HNRNPD,HNRNPK,RBM17,LSM3,PUF60,HNRNPA3,PCBP2,CWC15,LSM4,HNRNPR,SF3B6,PCBP1,NCBP2,SNU13,SF3B5,SNRPC,IK,PRPF4,SRRM2,SF3B4,DDX5,SNRNP27,SNRPB2,SRRM1,CCAR1,SRSF9,SF3A3,SAP18,HNRNPU,POLR2C,SRSF2,FAM50A,HNRNPF,SRSF11,FAM32A,SRSF5,RBMX,GTF2F2,POLR2G,PRPF31	PDC3	Bcl-2 inhibitors
REAC:R-HSA-6799198	Complex I biogenesis	3.7e-16	3.7e-16	DOWN	NDUFB7,NDUFC2,NDUFS5,NDUFS6,NDUFA13,NDUFA11,NDUFA7,NDUFB1,NDUFS8,NDUFB10,NDUFB2,NDUFC1,NDUFB9,NDUFA12,NDUFAF3,NDUFB4,NDUFV2,NDUFB11,NDUFA2,NDUFAB1,NDUFB6,NDUFA6,NDUFB5,TIMMDC1,NDUFA1,NDUFS3,TMEM126B,NDUFB3,NDUFA3,NDUFS2	PDC3	Bcl-2 inhibitors
REAC:R-HSA-69242	S Phase	4.26e-16	4.26e-16	DOWN	CCND1,PSMD8,UBA52,PSMA7,RPS27A,PSMC5,ANAPC11,PSMB3,PSMB5,PSMD2,MCM7,PSMB1,PSMC3,RBX1,SEM1,SMC3,MCM3,RFC2,POLE3,POLD4,SKP1,RAD21,RFC3,TFDP1,PSME2,PSMB10,ANAPC16,CDK4,MCM5,CKS1B,PSMA4,GMNN,MCM4,POLD2,PSMB2,RFC4,PCNA,POLE4,PSMD13,MCM6,POLD3,GINS1,PSMA1,GINS2,PSMB6,PSME3,RPA3,PSME1,ORC6,PSMC1,PSMB4,LIN9	PDC3	Bcl-2 inhibitors
REAC:R-HSA-69206	G1/S Transition	2.53e-15	2.53e-15	DOWN	CCND1,PSMD8,UBA52,PSMA7,RPS27A,PSMC5,PSMB3,PSMB5,PSMD2,TYMS,TK1,MCM7,PSMB1,PSMC3,RRM2,SEM1,MCM3,POLE3,SKP1,RBL1,MCM10,TFDP1,PSME2,PSMB10,CDK4,DHFR,MCM5,CKS1B,PSMA4,GMNN,MCM4,PSMB2,PCNA,POLE4,PSMD13,MCM6,PSMA1,PSMB6,PSME3,RPA3,PSME1,ORC6,PSMC1,PSMB4,LIN9	PDC3	Bcl-2 inhibitors
REAC:R-HSA-453279	Mitotic G1 phase and G1/S transition	3.4e-15	3.4e-15	DOWN	CCND1,CDK6,PSMD8,UBA52,PSMA7,RPS27A,PSMC5,PSMB3,PSMB5,PSMD2,TYMS,TK1,MCM7,PSMB1,PSMC3,RRM2,MYBL2,SEM1,MCM3,POLE3,SKP1,RBL1,MCM10,TFDP1,PSME2,PSMB10,CDK4,DHFR,MCM5,CKS1B,PSMA4,GMNN,MCM4,TOP2A,PSMB2,PCNA,POLE4,PSMD13,MCM6,PSMA1,PSMB6,PSME3,RPA3,PSME1,ORC6,PSMC1,PSMB4,LIN9	PDC3	Bcl-2 inhibitors
REAC:R-HSA-163210	Formation of ATP by chemiosmotic coupling	3.06e-14	3.06e-14	DOWN	ATP5ME,ATP5F1E,ATP5MF,ATP5MC1,ATP5MC2,ATP5MG,ATP5PF,ATP5MC3,ATP5F1D,ATP5F1B,ATP5F1A,ATP5PO,ATP5PD,ATP5PB,ATP5F1C,DMAC2L	PDC3	Bcl-2 inhibitors
REAC:R-HSA-9604323	Negative regulation of NOTCH4 signaling	4.53e-13	4.53e-13	DOWN	PSMD8,UBA52,PSMA7,RPS27A,PSMC5,PSMB3,YWHAZ,PSMB5,PSMD2,PSMB1,PSMC3,RBX1,SEM1,SKP1,PSME2,PSMB10,PSMA4,PSMB2,PSMD13,PSMA1,PSMB6,PSME3,PSME1,TACC3,PSMC1,PSMB4	PDC3	Bcl-2 inhibitors
REAC:R-HSA-68949	Orc1 removal from chromatin	6.82e-13	6.82e-13	DOWN	PSMD8,UBA52,PSMA7,RPS27A,PSMC5,PSMB3,PSMB5,PSMD2,MCM7,PSMB1,PSMC3,RBX1,SEM1,MCM3,SKP1,PSME2,PSMB10,MCM5,PSMA4,MCM4,PSMB2,PSMD13,MCM6,PSMA1,PSMB6,PSME3,PSME1,ORC6,PSMC1,PSMB4	PDC3	Bcl-2 inhibitors
REAC:R-HSA-162906	HIV Infection	1.39e-12	1.39e-12	DOWN	POLR2L,PPIA,POLR2I,RAN,XRCC5,PSMD8,NPM1,UBA52,PSMA7,AP2M1,RPS27A,BANF1,ELOB,AP1S1,PSMC5,POLR2J,PSMB3,AP2S1,PSMB5,PSMD2,PSMB1,PSMC3,RBX1,RANBP1,SSRP1,POLR2F,SEM1,SUPT16H,PAK2,B2M,SKP1,TAF10,PSME2,PSMB10,AP1M2,GTF2A2,PSMA4,SLC25A5,NCBP2,PSMB2,XRCC6,PSMD13,NELFE,PSMA1,PSMB6,PSME3,PSME1,AP1S2,GTF2H5,POLR2C,PSMC1,PSMB4,SUPT4H1,TAF9,VPS28,GTF2F2,POLR2G	PDC3	Bcl-2 inhibitors
REAC:R-HSA-9711123	Cellular response to chemical stress	1.96e-12	1.96e-12	DOWN	COX6B1,GSTP1,NDUFA4,PSMD8,ATOX1,UBA52,COX7C,PSMA7,COX4I1,PRDX2,RPS27A,COX6C,COX6A1,PSMC5,CYBA,PSMB3,COX8A,PSMB5,PSMD2,COX20,PRDX1,PSMB1,PSMC3,RBX1,TALDO1,SEM1,TXN,COX16,SKP1,COX7B,MT-CO2,PSME2,PSMB10,CYCS,PRDX6,BRCA1,COX5B,PSMA4,CARM1,PSMB2,PSMD13,PSMA1,COX14,PSMB6,PSME3,PSME1,COX5A,GPX8,PSMC1,PSMB4,UFD1,SURF1	PDC3	Bcl-2 inhibitors
REAC:R-HSA-72203	Processing of Capped Intron-Containing Pre-mRNA	3.23e-12	3.23e-12	DOWN	POLR2L,SNRPD2,YBX1,UBL5,SNRPE,POLR2I,SNRPF,SNRPG,SNRPD1,LSM5,ZCRB1,ZMAT2,RBM8A,POLR2J,SNRPB,TXNL4A,LSM7,HNRNPA1,POLR2F,SRSF7,HNRNPA2B1,HNRNPD,HNRNPK,RBM17,LSM3,PUF60,HNRNPA3,PCBP2,THOC7,CWC15,LSM4,DDX39A,HNRNPR,SF3B6,PCBP1,NCBP2,SNU13,SF3B5,SNRPC,IK,PRPF4,SRRM2,NXT1,SF3B4,DDX5,SNRNP27,SNRPB2,SRRM1,CCAR1,SRSF9,SF3A3,SAP18,HNRNPU,POLR2C,SRSF2,FAM50A,HNRNPF,SRSF11,FAM32A,SRSF5,RBMX,GTF2F2,POLR2G,PRP…	PDC3	Bcl-2 inhibitors
REAC:R-HSA-8949613	Cristae formation	6.79e-12	6.79e-12	DOWN	ATP5ME,ATP5F1E,ATP5MF,ATP5MC1,ATP5MC2,ATP5MG,ATP5PF,ATP5MC3,ATP5F1D,ATP5F1B,MICOS10,ATP5F1A,ATP5PO,ATP5PD,ATP5PB,MICOS13,ATP5F1C,MTX1,DMAC2L	PDC3	Bcl-2 inhibitors
REAC:R-HSA-69052	Switching of origins to a post-replicative state	8.81e-12	8.81e-12	DOWN	PSMD8,UBA52,PSMA7,RPS27A,PSMC5,ANAPC11,PSMB3,PSMB5,PSMD2,MCM7,PSMB1,PSMC3,RBX1,SEM1,MCM3,SKP1,PSME2,PSMB10,ANAPC16,MCM5,PSMA4,GMNN,MCM4,PSMB2,PSMD13,MCM6,PSMA1,PSMB6,PSME3,PSME1,ORC6,PSMC1,PSMB4	PDC3	Bcl-2 inhibitors
REAC:R-HSA-9705683	SARS-CoV-2-host interactions	1.13e-11	1.13e-11	DOWN	RPS8,YWHAB,SNRPD2,RPS6,CAV1,RPS25,RPS15,FAU,SNRPE,RPS13,RPS21,SNRPF,RPS23,RPSA,RPS14,RPS20,RPS28,RPS7,UBA52,SNRPG,RPS17,RPS4X,RPS24,SNRPD1,RPS19,RPS9,RPS27,RPS3A,RPS16,RPS27A,RPS29,RPS2,RPS26,RPS5,RPS15A,RPS3,RPS18,SNRPB,YWHAZ,RPS12,TUFM,RPS10,RPS11,B2M,GEMIN7,UBE2V1,YWHAE,YWHAQ,GEMIN6,YWHAH,RPS27L	PDC3	Bcl-2 inhibitors
REAC:R-HSA-69481	G2/M Checkpoints	1.41e-11	1.41e-11	DOWN	YWHAB,PSMD8,UBA52,PSMA7,RPS27A,CHEK1,PSMC5,PSMB3,YWHAZ,PSMB5,PSMD2,MCM7,PSMB1,PSMC3,SEM1,MCM3,RFC2,MCM10,RFC3,PSME2,PSMB10,CLSPN,MCM5,BRCA1,PSMA4,MCM4,YWHAE,PSMB2,RFC4,TP53,PSMD13,MCM6,YWHAQ,PSMA1,PSMB6,PSME3,RPA3,PSME1,RAD50,ORC6,BRIP1,YWHAH,PSMC1,PSMB4,RBBP8,BABAM2	PDC3	Bcl-2 inhibitors
REAC:R-HSA-187577	SCF(Skp2)-mediated degradation of p27/p21	1.55e-11	1.55e-11	DOWN	CCND1,PSMD8,UBA52,PSMA7,RPS27A,PSMC5,PSMB3,PSMB5,PSMD2,PSMB1,PSMC3,SEM1,SKP1,PSME2,PSMB10,CDK4,CKS1B,PSMA4,PSMB2,PSMD13,PSMA1,PSMB6,PSME3,PSME1,PSMC1,PSMB4	PDC3	Bcl-2 inhibitors
REAC:R-HSA-9762114	GSK3B and BTRC:CUL1-mediated-degradation of NFE2L2	2.13e-11	2.13e-11	DOWN	PSMD8,UBA52,PSMA7,RPS27A,PSMC5,PSMB3,PSMB5,PSMD2,PSMB1,PSMC3,RBX1,SEM1,SKP1,PSME2,PSMB10,PSMA4,PSMB2,PSMD13,PSMA1,PSMB6,PSME3,PSME1,PSMC1,PSMB4	PDC3	Bcl-2 inhibitors
REAC:R-HSA-75815	Ubiquitin-dependent degradation of Cyclin D	2.13e-11	2.13e-11	DOWN	CCND1,PSMD8,UBA52,PSMA7,RPS27A,PSMC5,PSMB3,PSMB5,PSMD2,PSMB1,PSMC3,SEM1,PSME2,PSMB10,CDK4,PSMA4,PSMB2,PSMD13,PSMA1,PSMB6,PSME3,PSME1,PSMC1,PSMB4	PDC3	Bcl-2 inhibitors
REAC:R-HSA-69620	Cell Cycle Checkpoints	2.64e-11	2.64e-11	DOWN	YWHAB,SPDL1,PSMD8,UBA52,PSMA7,RPS27,RPS27A,CHEK1,PSMC5,ANAPC11,PSMB3,YWHAZ,PSMB5,PSMD2,MCM7,PSMB1,PSMC3,DYNLL1,SEM1,MCM3,RFC2,MAD2L1,CENPN,BUB3,SPC24,MCM10,RFC3,PSME2,PSMB10,CENPK,ANAPC16,CLSPN,MCM5,BRCA1,CENPU,PSMA4,MCM4,SPC25,ZWINT,SKA2,YWHAE,PSMB2,RFC4,TP53,PSMD13,MCM6,YWHAQ,PSMA1,PSMB6,PSME3,RPA3,PSME1,RAD50,ORC6,BRIP1,YWHAH,PSMC1,PSMB4,BUB1B,KNL1,RBBP8,BABAM2,KNTC1,SKA1	PDC3	Bcl-2 inhibitors
REAC:R-HSA-180585	Vif-mediated degradation of APOBEC3G	3.46e-11	3.46e-11	DOWN	PSMD8,UBA52,PSMA7,RPS27A,ELOB,PSMC5,PSMB3,PSMB5,PSMD2,PSMB1,PSMC3,RBX1,SEM1,PSME2,PSMB10,PSMA4,PSMB2,PSMD13,PSMA1,PSMB6,PSME3,PSME1,PSMC1,PSMB4	PDC3	Bcl-2 inhibitors
REAC:R-HSA-450531	Regulation of mRNA stability by proteins that bind AU-rich elements	3.46e-11	3.46e-11	DOWN	SET,YWHAB,PSMD8,UBA52,PSMA7,RPS27A,PSMC5,PSMB3,YWHAZ,PSMB5,PSMD2,PSMB1,PSMC3,SEM1,PSME2,PSMB10,PSMA4,ZFP36L1,EIF4G1,PSMB2,PSMD13,EXOSC9,PSMA1,PSMB6,EXOSC5,PSME3,PSME1,PSMC1,PSMB4,ANP32A,EXOSC8	PDC3	Bcl-2 inhibitors
REAC:R-HSA-162909	Host Interactions of HIV factors	6.44e-11	6.44e-11	DOWN	PPIA,RAN,PSMD8,NPM1,UBA52,PSMA7,AP2M1,RPS27A,BANF1,ELOB,AP1S1,PSMC5,PSMB3,AP2S1,PSMB5,PSMD2,PSMB1,PSMC3,RBX1,RANBP1,SEM1,PAK2,B2M,SKP1,PSME2,PSMB10,AP1M2,PSMA4,SLC25A5,PSMB2,PSMD13,PSMA1,PSMB6,PSME3,PSME1,AP1S2,PSMC1,PSMB4	PDC3	Bcl-2 inhibitors
REAC:R-HSA-211733	Regulation of activated PAK-2p34 by proteasome mediated degradation	6.48e-11	6.48e-11	DOWN	PSMD8,UBA52,PSMA7,RPS27A,PSMC5,PSMB3,PSMB5,PSMD2,PSMB1,PSMC3,SEM1,PAK2,PSME2,PSMB10,PSMA4,PSMB2,PSMD13,PSMA1,PSMB6,PSME3,PSME1,PSMC1,PSMB4	PDC3	Bcl-2 inhibitors
REAC:R-HSA-8854050	FBXL7 down-regulates AURKA during mitotic entry and in early mitosis	8.9e-11	8.9e-11	DOWN	PSMD8,UBA52,PSMA7,RPS27A,PSMC5,PSMB3,PSMB5,PSMD2,PSMB1,PSMC3,RBX1,SEM1,SKP1,PSME2,PSMB10,PSMA4,PSMB2,PSMD13,PSMA1,PSMB6,PSME3,PSME1,PSMC1,PSMB4	PDC3	Bcl-2 inhibitors
REAC:R-HSA-5628897	TP53 Regulates Metabolic Genes	9.9e-11	9.9e-11	DOWN	YWHAB,COX6B1,NDUFA4,COX7C,COX4I1,PRDX2,COX6C,COX6A1,COX8A,YWHAZ,COX20,PRDX1,LAMTOR4,LAMTOR5,TXN,COX16,LAMTOR1,COX7B,MT-CO2,CYCS,COX5B,YWHAE,TP53,YWHAQ,COX14,COX5A,YWHAH,PRKAG1,LAMTOR2,SURF1	PDC3	Bcl-2 inhibitors
REAC:R-HSA-180534	Vpu mediated degradation of CD4	1.62e-10	1.62e-10	DOWN	PSMD8,UBA52,PSMA7,RPS27A,PSMC5,PSMB3,PSMB5,PSMD2,PSMB1,PSMC3,SEM1,SKP1,PSME2,PSMB10,PSMA4,PSMB2,PSMD13,PSMA1,PSMB6,PSME3,PSME1,PSMC1,PSMB4	PDC3	Bcl-2 inhibitors
REAC:R-HSA-69613	p53-Independent G1/S DNA damage checkpoint	1.62e-10	1.62e-10	DOWN	PSMD8,UBA52,PSMA7,RPS27A,CHEK1,PSMC5,PSMB3,PSMB5,PSMD2,PSMB1,PSMC3,SEM1,PSME2,PSMB10,PSMA4,PSMB2,PSMD13,PSMA1,PSMB6,PSME3,PSME1,PSMC1,PSMB4	PDC3	Bcl-2 inhibitors
REAC:R-HSA-69610	p53-Independent DNA Damage Response	1.62e-10	1.62e-10	DOWN	PSMD8,UBA52,PSMA7,RPS27A,CHEK1,PSMC5,PSMB3,PSMB5,PSMD2,PSMB1,PSMC3,SEM1,PSME2,PSMB10,PSMA4,PSMB2,PSMD13,PSMA1,PSMB6,PSME3,PSME1,PSMC1,PSMB4	PDC3	Bcl-2 inhibitors
REAC:R-HSA-69601	Ubiquitin Mediated Degradation of Phosphorylated Cdc25A	1.62e-10	1.62e-10	DOWN	PSMD8,UBA52,PSMA7,RPS27A,CHEK1,PSMC5,PSMB3,PSMB5,PSMD2,PSMB1,PSMC3,SEM1,PSME2,PSMB10,PSMA4,PSMB2,PSMD13,PSMA1,PSMB6,PSME3,PSME1,PSMC1,PSMB4	PDC3	Bcl-2 inhibitors
REAC:R-HSA-349425	Autodegradation of the E3 ubiquitin ligase COP1	1.62e-10	1.62e-10	DOWN	PSMD8,UBA52,PSMA7,RPS27A,PSMC5,PSMB3,PSMB5,PSMD2,PSMB1,PSMC3,SEM1,PSME2,PSMB10,PSMA4,PSMB2,TP53,PSMD13,PSMA1,PSMB6,PSME3,PSME1,PSMC1,PSMB4	PDC3	Bcl-2 inhibitors
REAC:R-HSA-72165	mRNA Splicing - Minor Pathway	1.89e-10	1.89e-10	DOWN	POLR2L,SNRPD2,YBX1,SNRPE,POLR2I,SNRPF,SNRPG,SNRPD1,ZCRB1,POLR2J,SNRPB,TXNL4A,POLR2F,SRSF7,SF3B6,NCBP2,SF3B5,SF3B4,POLR2C,SRSF2,GTF2F2,POLR2G	PDC3	Bcl-2 inhibitors
REAC:R-HSA-9013694	Signaling by NOTCH4	1.9e-10	1.9e-10	DOWN	PSMD8,UBA52,PSMA7,RPS27A,PSMC5,PSMB3,YWHAZ,PSMB5,PSMD2,PSMB1,PSMC3,RBX1,SEM1,SKP1,PSME2,PSMB10,PSMA4,PSMB2,PSMD13,PSMA1,PSMB6,PSME3,PSME1,APH1A,TACC3,HES1,MAML2,PSMC1,PSMB4	PDC3	Bcl-2 inhibitors
REAC:R-HSA-169911	Regulation of Apoptosis	2.54e-10	2.54e-10	DOWN	PSMD8,UBA52,PSMA7,RPS27A,PSMC5,PSMB3,PSMB5,PSMD2,PSMB1,PSMC3,SEM1,PAK2,PSME2,PSMB10,PSMA4,PSMB2,PSMD13,PSMA1,PSMB6,PSME3,PSME1,PSMC1,PSMB4	PDC3	Bcl-2 inhibitors
REAC:R-HSA-174184	Cdc20:Phospho-APC/C mediated degradation of Cyclin A	3.98e-10	3.98e-10	DOWN	PSMD8,UBA52,PSMA7,RPS27A,PSMC5,ANAPC11,PSMB3,PSMB5,PSMD2,PSMB1,PSMC3,SEM1,MAD2L1,BUB3,PSME2,PSMB10,ANAPC16,PSMA4,PSMB2,PSMD13,PSMA1,PSMB6,PSME3,PSME1,PSMC1,PSMB4,BUB1B	PDC3	Bcl-2 inhibitors
REAC:R-HSA-450408	AUF1 (hnRNP D0) binds and destabilizes mRNA	3.98e-10	3.98e-10	DOWN	PSMD8,UBA52,PSMA7,RPS27A,PSMC5,PSMB3,PSMB5,PSMD2,PSMB1,PSMC3,SEM1,PSME2,PSMB10,PSMA4,EIF4G1,PSMB2,PSMD13,PSMA1,PSMB6,PSME3,PSME1,PSMC1,PSMB4	PDC3	Bcl-2 inhibitors
REAC:R-HSA-179419	APC:Cdc20 mediated degradation of cell cycle proteins prior to satisfation of the cell cycle checkpoint	5.63e-10	5.63e-10	DOWN	PSMD8,UBA52,PSMA7,RPS27A,PSMC5,ANAPC11,PSMB3,PSMB5,PSMD2,PSMB1,PSMC3,SEM1,MAD2L1,BUB3,PSME2,PSMB10,ANAPC16,PSMA4,PSMB2,PSMD13,PSMA1,PSMB6,PSME3,PSME1,PSMC1,PSMB4,BUB1B	PDC3	Bcl-2 inhibitors
REAC:R-HSA-174113	SCF-beta-TrCP mediated degradation of Emi1	6.16e-10	6.16e-10	DOWN	PSMD8,UBA52,PSMA7,RPS27A,PSMC5,PSMB3,PSMB5,PSMD2,PSMB1,PSMC3,SEM1,SKP1,PSME2,PSMB10,PSMA4,PSMB2,PSMD13,PSMA1,PSMB6,PSME3,PSME1,PSMC1,PSMB4	PDC3	Bcl-2 inhibitors
REAC:R-HSA-5610780	Degradation of GLI1 by the proteasome	6.96e-10	6.96e-10	DOWN	PSMD8,UBA52,PSMA7,RPS27A,PSMC5,PSMB3,PSMB5,PSMD2,PSMB1,PSMC3,RBX1,SEM1,SKP1,PSME2,PSMB10,PSMA4,PSMB2,PSMD13,PSMA1,PSMB6,PSME3,PSME1,PSMC1,PSMB4	PDC3	Bcl-2 inhibitors
REAC:R-HSA-5610785	GLI3 is processed to GLI3R by the proteasome	6.96e-10	6.96e-10	DOWN	PSMD8,UBA52,PSMA7,RPS27A,PSMC5,PSMB3,PSMB5,PSMD2,PSMB1,PSMC3,RBX1,SEM1,SKP1,PSME2,PSMB10,PSMA4,PSMB2,PSMD13,PSMA1,PSMB6,PSME3,PSME1,PSMC1,PSMB4	PDC3	Bcl-2 inhibitors
REAC:R-HSA-5610783	Degradation of GLI2 by the proteasome	6.96e-10	6.96e-10	DOWN	PSMD8,UBA52,PSMA7,RPS27A,PSMC5,PSMB3,PSMB5,PSMD2,PSMB1,PSMC3,RBX1,SEM1,SKP1,PSME2,PSMB10,PSMA4,PSMB2,PSMD13,PSMA1,PSMB6,PSME3,PSME1,PSMC1,PSMB4	PDC3	Bcl-2 inhibitors
REAC:R-HSA-69306	DNA Replication	7.56e-10	7.56e-10	DOWN	PSMD8,UBA52,PSMA7,RPS27A,PSMC5,ANAPC11,PSMB3,PSMB5,PSMD2,MCM7,PSMB1,PSMC3,RBX1,SEM1,MCM3,RFC2,POLE3,POLD4,SKP1,MCM10,RFC3,PSME2,PSMB10,ANAPC16,MCM5,PSMA4,GMNN,MCM4,POLD2,PSMB2,RFC4,PCNA,POLE4,PSMD13,MCM6,POLD3,GINS1,PSMA1,GINS2,PSMB6,PSME3,RPA3,PSME1,ORC6,PSMC1,PSMB4	PDC3	Bcl-2 inhibitors
REAC:R-HSA-9694516	SARS-CoV-2 Infection	9.06e-10	9.06e-10	DOWN	RPS8,YWHAB,SNRPD2,RPS6,CAV1,RPS25,RPS15,FAU,SNRPE,RPS13,RPS21,SNRPF,RPS23,RPSA,RPS14,RPS20,RPS28,RPS7,UBA52,SNRPG,RPS17,RPS4X,RPS24,SNRPD1,RPS19,RPS9,RPS27,ZCRB1,RPS3A,RPS16,RPS27A,RPS29,RPS2,RPS26,RPS5,RPS15A,RPS3,RPS18,SNRPB,YWHAZ,RPS12,TUFM,RPS10,RPS11,SUMO1,B2M,PARP4,PRKCSH,DAD1,GEMIN7,UBE2V1,YWHAE,YWHAQ,DDX5,GOLGA7,MGAT4B,GEMIN6,UBE2I,YWHAH,GANAB,RPS27L	PDC3	Bcl-2 inhibitors
REAC:R-HSA-5362768	Hh mutants are degraded by ERAD	9.06e-10	9.06e-10	DOWN	PSMD8,UBA52,PSMA7,RPS27A,PSMC5,PSMB3,PSMB5,PSMD2,PSMB1,PSMC3,SEM1,PSME2,PSMB10,PSMA4,PSMB2,PSMD13,PSMA1,PSMB6,PSME3,PSME1,DERL2,PSMC1,PSMB4	PDC3	Bcl-2 inhibitors
REAC:R-HSA-176408	Regulation of APC/C activators between G1/S and early anaphase	9.97e-10	9.97e-10	DOWN	PSMD8,UBA52,PSMA7,RPS27A,PSMC5,ANAPC11,PSMB3,PSMB5,PSMD2,PSMB1,PSMC3,SEM1,MAD2L1,BUB3,SKP1,PSME2,PSMB10,ANAPC16,PSMA4,PSMB2,PSMD13,PSMA1,PSMB6,PSME3,PSME1,PSMC1,PSMB4,BUB1B	PDC3	Bcl-2 inhibitors
REAC:R-HSA-176409	APC/C:Cdc20 mediated degradation of mitotic proteins	1.05e-09	1.05e-09	DOWN	PSMD8,UBA52,PSMA7,RPS27A,PSMC5,ANAPC11,PSMB3,PSMB5,PSMD2,PSMB1,PSMC3,SEM1,MAD2L1,BUB3,PSME2,PSMB10,ANAPC16,PSMA4,PSMB2,PSMD13,PSMA1,PSMB6,PSME3,PSME1,PSMC1,PSMB4,BUB1B	PDC3	Bcl-2 inhibitors
REAC:R-HSA-1234176	Oxygen-dependent proline hydroxylation of Hypoxia-inducible Factor Alpha	1.06e-09	1.06e-09	DOWN	PSMD8,UBA52,PSMA7,RPS27A,ELOB,PSMC5,PSMB3,PSMB5,PSMD2,PSMB1,PSMC3,RBX1,SEM1,PSME2,PSMB10,PSMA4,PSMB2,PSMD13,PSMA1,PSMB6,PSME3,PSME1,PSMC1,PSMB4,UBE2D2	PDC3	Bcl-2 inhibitors
REAC:R-HSA-5696398	Nucleotide Excision Repair	1.15e-09	1.15e-09	DOWN	ACTB,POLR2L,SUMO2,POLR2I,UBA52,ERCC1,RPS27A,RAD23A,POLR2J,RBX1,HMGN1,POLR2F,COPS6,SUMO1,RFC2,POLE3,POLD4,ACTL6A,PARP1,SUMO3,TFPT,RFC3,POLD2,RFC4,PCNA,POLE4,POLD3,RPA3,GTF2H5,UBE2I,POLR2C,COPS5,POLR2G	PDC3	Bcl-2 inhibitors
REAC:R-HSA-69541	Stabilization of p53	1.31e-09	1.31e-09	DOWN	PSMD8,UBA52,PSMA7,RPS27A,PSMC5,PSMB3,PSMB5,PSMD2,PSMB1,PSMC3,SEM1,PSME2,PSMB10,PSMA4,PSMB2,TP53,PSMD13,PSMA1,PSMB6,PSME3,PSME1,PSMC1,PSMB4	PDC3	Bcl-2 inhibitors
REAC:R-HSA-4641258	Degradation of DVL	1.31e-09	1.31e-09	DOWN	PSMD8,UBA52,PSMA7,RPS27A,PSMC5,PSMB3,PSMB5,PSMD2,PSMB1,PSMC3,RBX1,SEM1,PSME2,PSMB10,PSMA4,PSMB2,PSMD13,PSMA1,PSMB6,PSME3,PSME1,PSMC1,PSMB4	PDC3	Bcl-2 inhibitors
REAC:R-HSA-69202	Cyclin E associated events during G1/S transition	1.31e-09	1.31e-09	DOWN	CCND1,PSMD8,UBA52,PSMA7,RPS27A,PSMC5,PSMB3,PSMB5,PSMD2,PSMB1,PSMC3,SEM1,SKP1,TFDP1,PSME2,PSMB10,CDK4,CKS1B,PSMA4,PSMB2,PSMD13,PSMA1,PSMB6,PSME3,PSME1,PSMC1,PSMB4,LIN9	PDC3	Bcl-2 inhibitors
REAC:R-HSA-176814	Activation of APC/C and APC/C:Cdc20 mediated degradation of mitotic proteins	1.4e-09	1.4e-09	DOWN	PSMD8,UBA52,PSMA7,RPS27A,PSMC5,ANAPC11,PSMB3,PSMB5,PSMD2,PSMB1,PSMC3,SEM1,MAD2L1,BUB3,PSME2,PSMB10,ANAPC16,PSMA4,PSMB2,PSMD13,PSMA1,PSMB6,PSME3,PSME1,PSMC1,PSMB4,BUB1B	PDC3	Bcl-2 inhibitors
REAC:R-HSA-69656	Cyclin A:Cdk2-associated events at S phase entry	2.46e-09	2.46e-09	DOWN	CCND1,PSMD8,UBA52,PSMA7,RPS27A,PSMC5,PSMB3,PSMB5,PSMD2,PSMB1,PSMC3,SEM1,SKP1,TFDP1,PSME2,PSMB10,CDK4,CKS1B,PSMA4,PSMB2,PSMD13,PSMA1,PSMB6,PSME3,PSME1,PSMC1,PSMB4,LIN9	PDC3	Bcl-2 inhibitors
REAC:R-HSA-8941858	Regulation of RUNX3 expression and activity	2.59e-09	2.59e-09	DOWN	PSMD8,UBA52,PSMA7,RPS27A,PSMC5,PSMB3,PSMB5,PSMD2,PSMB1,PSMC3,SEM1,PSME2,PSMB10,PSMA4,PSMB2,PSMD13,PSMA1,PSMB6,PSME3,PSME1,PSMC1,PSMB4	PDC3	Bcl-2 inhibitors
REAC:R-HSA-5387390	Hh mutants abrogate ligand secretion	2.84e-09	2.84e-09	DOWN	PSMD8,UBA52,PSMA7,RPS27A,PSMC5,PSMB3,PSMB5,PSMD2,PSMB1,PSMC3,SEM1,PSME2,PSMB10,PSMA4,PSMB2,PSMD13,PSMA1,PSMB6,PSME3,PSME1,DERL2,PSMC1,PSMB4	PDC3	Bcl-2 inhibitors
REAC:R-HSA-5676590	NIK-->noncanonical NF-kB signaling	2.84e-09	2.84e-09	DOWN	PSMD8,UBA52,PSMA7,RPS27A,PSMC5,PSMB3,PSMB5,PSMD2,PSMB1,PSMC3,SEM1,SKP1,PSME2,PSMB10,PSMA4,PSMB2,PSMD13,PSMA1,PSMB6,PSME3,PSME1,PSMC1,PSMB4	PDC3	Bcl-2 inhibitors
REAC:R-HSA-174084	Autodegradation of Cdh1 by Cdh1:APC/C	2.96e-09	2.96e-09	DOWN	PSMD8,UBA52,PSMA7,RPS27A,PSMC5,ANAPC11,PSMB3,PSMB5,PSMD2,PSMB1,PSMC3,SEM1,PSME2,PSMB10,ANAPC16,PSMA4,PSMB2,PSMD13,PSMA1,PSMB6,PSME3,PSME1,PSMC1,PSMB4	PDC3	Bcl-2 inhibitors
REAC:R-HSA-4641257	Degradation of AXIN	3.83e-09	3.83e-09	DOWN	PSMD8,UBA52,PSMA7,RPS27A,PSMC5,PSMB3,PSMB5,PSMD2,PSMB1,PSMC3,SEM1,PSME2,PSMB10,PSMA4,PSMB2,PSMD13,PSMA1,PSMB6,PSME3,PSME1,PSMC1,PSMB4	PDC3	Bcl-2 inhibitors
REAC:R-HSA-5607761	Dectin-1 mediated noncanonical NF-kB signaling	4.13e-09	4.13e-09	DOWN	PSMD8,UBA52,PSMA7,RPS27A,PSMC5,PSMB3,PSMB5,PSMD2,PSMB1,PSMC3,SEM1,SKP1,PSME2,PSMB10,PSMA4,PSMB2,PSMD13,PSMA1,PSMB6,PSME3,PSME1,PSMC1,PSMB4	PDC3	Bcl-2 inhibitors
REAC:R-HSA-350562	Regulation of ornithine decarboxylase (ODC)	5.03e-09	5.03e-09	DOWN	PSMD8,PSMA7,PSMC5,PSMB3,PSMB5,PSMD2,OAZ1,PSMB1,PSMC3,SEM1,PSME2,PSMB10,PSMA4,PSMB2,PSMD13,PSMA1,PSMB6,PSME3,PSME1,PSMC1,PSMB4	PDC3	Bcl-2 inhibitors
REAC:R-HSA-110314	Recognition of DNA damage by PCNA-containing replication complex	5.45e-09	5.45e-09	DOWN	UBA52,RPS27A,RBX1,RFC2,POLE3,POLD4,RFC3,RAD18,DTL,POLD2,RFC4,PCNA,POLE4,POLD3,RPA3,USP1	PDC3	Bcl-2 inhibitors
REAC:R-HSA-8939902	Regulation of RUNX2 expression and activity	5.73e-09	5.73e-09	DOWN	PSMD8,UBA52,PSMA7,RPS27A,PSMC5,PSMB3,PSMB5,PSMD2,PSMB1,PSMC3,RBX1,SEM1,SKP1,PSME2,PSMB10,STUB1,PSMA4,PSMB2,PSMD13,PSMA1,PSMB6,PSME3,PSME1,PSMC1,PSMB4	PDC3	Bcl-2 inhibitors
REAC:R-HSA-5678895	Defective CFTR causes cystic fibrosis	5.88e-09	5.88e-09	DOWN	PSMD8,UBA52,PSMA7,RPS27A,PSMC5,PSMB3,PSMB5,PSMD2,PSMB1,PSMC3,SEM1,PSME2,PSMB10,PSMA4,PSMB2,PSMD13,PSMA1,PSMB6,PSME3,PSME1,DERL2,PSMC1,PSMB4	PDC3	Bcl-2 inhibitors
REAC:R-HSA-68882	Mitotic Anaphase	7.23e-09	7.23e-09	DOWN	TUBA1B,RAN,SPDL1,PSMD8,UBA52,PSMA7,RPS27,RPS27A,BANF1,PSMC5,ANAPC11,PSMB3,PSMB5,PSMD2,VRK1,PSMB1,PSMC3,DYNLL1,SEM1,SMC3,TUBB4B,SUMO1,MAD2L1,CENPN,BUB3,RAD21,SPC24,PSME2,PSMB10,CENPK,ANAPC16,CENPU,PSMA4,SPC25,ZWINT,SKA2,PSMB2,LMNB1,PSMD13,PSMA1,PSMB6,PSME3,PSME1,UBE2I,PSMC1,PSMB4,BUB1B,KNL1,KNTC1,SKA1	PDC3	Bcl-2 inhibitors
REAC:R-HSA-174143	APC/C-mediated degradation of cell cycle proteins	7.48e-09	7.48e-09	DOWN	PSMD8,UBA52,PSMA7,RPS27A,PSMC5,ANAPC11,PSMB3,PSMB5,PSMD2,PSMB1,PSMC3,SEM1,MAD2L1,BUB3,SKP1,PSME2,PSMB10,ANAPC16,PSMA4,PSMB2,PSMD13,PSMA1,PSMB6,PSME3,PSME1,PSMC1,PSMB4,BUB1B	PDC3	Bcl-2 inhibitors
REAC:R-HSA-453276	Regulation of mitotic cell cycle	7.48e-09	7.48e-09	DOWN	PSMD8,UBA52,PSMA7,RPS27A,PSMC5,ANAPC11,PSMB3,PSMB5,PSMD2,PSMB1,PSMC3,SEM1,MAD2L1,BUB3,SKP1,PSME2,PSMB10,ANAPC16,PSMA4,PSMB2,PSMD13,PSMA1,PSMB6,PSME3,PSME1,PSMC1,PSMB4,BUB1B	PDC3	Bcl-2 inhibitors
REAC:R-HSA-2555396	Mitotic Metaphase and Anaphase	8.29e-09	8.29e-09	DOWN	TUBA1B,RAN,SPDL1,PSMD8,UBA52,PSMA7,RPS27,RPS27A,BANF1,PSMC5,ANAPC11,PSMB3,PSMB5,PSMD2,VRK1,PSMB1,PSMC3,DYNLL1,SEM1,SMC3,TUBB4B,SUMO1,MAD2L1,CENPN,BUB3,RAD21,SPC24,PSME2,PSMB10,CENPK,ANAPC16,CENPU,PSMA4,SPC25,ZWINT,SKA2,PSMB2,LMNB1,PSMD13,PSMA1,PSMB6,PSME3,PSME1,UBE2I,PSMC1,PSMB4,BUB1B,KNL1,KNTC1,SKA1	PDC3	Bcl-2 inhibitors
REAC:R-HSA-2467813	Separation of Sister Chromatids	8.81e-09	8.81e-09	DOWN	TUBA1B,SPDL1,PSMD8,UBA52,PSMA7,RPS27,RPS27A,PSMC5,ANAPC11,PSMB3,PSMB5,PSMD2,PSMB1,PSMC3,DYNLL1,SEM1,SMC3,TUBB4B,MAD2L1,CENPN,BUB3,RAD21,SPC24,PSME2,PSMB10,CENPK,ANAPC16,CENPU,PSMA4,SPC25,ZWINT,SKA2,PSMB2,PSMD13,PSMA1,PSMB6,PSME3,PSME1,PSMC1,PSMB4,BUB1B,KNL1,KNTC1,SKA1	PDC3	Bcl-2 inhibitors
REAC:R-HSA-9759194	Nuclear events mediated by NFE2L2	9.61e-09	9.61e-09	DOWN	PSMD8,UBA52,PSMA7,RPS27A,PSMC5,PSMB3,PSMB5,PSMD2,PRDX1,PSMB1,PSMC3,RBX1,TALDO1,SEM1,SKP1,PSME2,PSMB10,PSMA4,PSMB2,PSMD13,PSMA1,PSMB6,PSME3,PSME1,PSMC1,PSMB4	PDC3	Bcl-2 inhibitors
REAC:R-HSA-69615	G1/S DNA Damage Checkpoints	1.12e-08	1.12e-08	DOWN	PSMD8,UBA52,PSMA7,RPS27A,CHEK1,PSMC5,PSMB3,PSMB5,PSMD2,PSMB1,PSMC3,SEM1,PSME2,PSMB10,PSMA4,PSMB2,TP53,PSMD13,PSMA1,PSMB6,PSME3,PSME1,PSMC1,PSMB4	PDC3	Bcl-2 inhibitors
REAC:R-HSA-174154	APC/C:Cdc20 mediated degradation of Securin	1.12e-08	1.12e-08	DOWN	PSMD8,UBA52,PSMA7,RPS27A,PSMC5,ANAPC11,PSMB3,PSMB5,PSMD2,PSMB1,PSMC3,SEM1,PSME2,PSMB10,ANAPC16,PSMA4,PSMB2,PSMD13,PSMA1,PSMB6,PSME3,PSME1,PSMC1,PSMB4	PDC3	Bcl-2 inhibitors
REAC:R-HSA-351202	Metabolism of polyamines	1.14e-08	1.14e-08	DOWN	PSMD8,PSMA7,SRM,PSMC5,PSMB3,PSMB5,PSMD2,OAZ1,PSMB1,PSMC3,SEM1,PSME2,PSMB10,PSMA4,PSMB2,PSMD13,PSMA1,PSMB6,PSME3,PSME1,PSMC1,PSMB4	PDC3	Bcl-2 inhibitors
REAC:R-HSA-1236978	Cross-presentation of soluble exogenous antigens (endosomes)	1.43e-08	1.43e-08	DOWN	PSMD8,PSMA7,PSMC5,PSMB3,PSMB5,PSMD2,PSMB1,PSMC3,SEM1,PSME2,PSMB10,PSMA4,PSMB2,PSMD13,PSMA1,PSMB6,PSME3,PSME1,PSMC1,PSMB4	PDC3	Bcl-2 inhibitors
REAC:R-HSA-1234174	Cellular response to hypoxia	1.96e-08	1.96e-08	DOWN	PSMD8,UBA52,PSMA7,RPS27A,ELOB,PSMC5,PSMB3,PSMB5,PSMD2,PSMB1,PSMC3,RBX1,SEM1,PSME2,PSMB10,PSMA4,PSMB2,PSMD13,PSMA1,PSMB6,PSME3,PSME1,PSMC1,PSMB4,UBE2D2	PDC3	Bcl-2 inhibitors
REAC:R-HSA-4086400	PCP/CE pathway	2.18e-08	2.18e-08	DOWN	PFN1,PSMD8,UBA52,PSMA7,AP2M1,RPS27A,PSMC5,PSMB3,AP2S1,PSMB5,PSMD2,CLTA,PSMB1,PSMC3,SEM1,PSME2,PSMB10,PSMA4,PSMB2,PSMD13,PSMA1,PSMB6,PSME3,CLTB,PSME1,FZD6,PSMC1,PSMB4	PDC3	Bcl-2 inhibitors
REAC:R-HSA-1268020	Mitochondrial protein import	2.27e-08	2.27e-08	DOWN	TOMM6,ATP5MC1,TIMM8B,CHCHD2,TOMM7,TIMM13,VDAC1,ATP5F1B,TIMM10,TOMM40,COA4,SLC25A13,ATP5F1A,DNAJC19,CYC1,TOMM22,TOMM5,MTX1,COX17,TIMM50,TOMM20,CHCHD10,CHCHD4	PDC3	Bcl-2 inhibitors
REAC:R-HSA-5358346	Hedgehog ligand biogenesis	2.27e-08	2.27e-08	DOWN	PSMD8,UBA52,PSMA7,RPS27A,PSMC5,PSMB3,PSMB5,PSMD2,PSMB1,PSMC3,SEM1,PSME2,PSMB10,PSMA4,PSMB2,PSMD13,PSMA1,PSMB6,PSME3,PSME1,DERL2,PSMC1,PSMB4	PDC3	Bcl-2 inhibitors
REAC:R-HSA-69580	p53-Dependent G1/S DNA damage checkpoint	3.15e-08	3.15e-08	DOWN	PSMD8,UBA52,PSMA7,RPS27A,PSMC5,PSMB3,PSMB5,PSMD2,PSMB1,PSMC3,SEM1,PSME2,PSMB10,PSMA4,PSMB2,TP53,PSMD13,PSMA1,PSMB6,PSME3,PSME1,PSMC1,PSMB4	PDC3	Bcl-2 inhibitors
REAC:R-HSA-69563	p53-Dependent G1 DNA Damage Response	3.15e-08	3.15e-08	DOWN	PSMD8,UBA52,PSMA7,RPS27A,PSMC5,PSMB3,PSMB5,PSMD2,PSMB1,PSMC3,SEM1,PSME2,PSMB10,PSMA4,PSMB2,TP53,PSMD13,PSMA1,PSMB6,PSME3,PSME1,PSMC1,PSMB4	PDC3	Bcl-2 inhibitors
REAC:R-HSA-195253	Degradation of beta-catenin by the destruction complex	4.01e-08	4.01e-08	DOWN	PSMD8,UBA52,PSMA7,RPS27A,PSMC5,TLE5,PSMB3,PSMB5,PSMD2,PSMB1,PSMC3,RBX1,SEM1,SKP1,PSME2,PSMB10,PSMA4,CTBP1,PSMB2,PSMD13,PSMA1,PSMB6,PSME3,PSME1,PSMC1,PSMB4	PDC3	Bcl-2 inhibitors
REAC:R-HSA-1169091	Activation of NF-kappaB in B cells	4.31e-08	4.31e-08	DOWN	PSMD8,UBA52,PSMA7,RPS27A,PSMC5,PSMB3,PSMB5,PSMD2,PSMB1,PSMC3,SEM1,SKP1,PSME2,PSMB10,PSMA4,PSMB2,PSMD13,PSMA1,PSMB6,PSME3,PSME1,PSMC1,PSMB4	PDC3	Bcl-2 inhibitors
REAC:R-HSA-5658442	Regulation of RAS by GAPs	4.31e-08	4.31e-08	DOWN	PSMD8,UBA52,PSMA7,RPS27A,PSMC5,PSMB3,PSMB5,PSMD2,PSMB1,PSMC3,RBX1,SEM1,PSME2,PSMB10,PSMA4,PSMB2,PSMD13,PSMA1,PSMB6,PSME3,PSME1,PSMC1,PSMB4	PDC3	Bcl-2 inhibitors
REAC:R-HSA-5696399	Global Genome Nucleotide Excision Repair (GG-NER)	5.18e-08	5.18e-08	DOWN	ACTB,SUMO2,UBA52,ERCC1,RPS27A,RAD23A,RBX1,COPS6,SUMO1,RFC2,POLE3,POLD4,ACTL6A,PARP1,SUMO3,TFPT,RFC3,POLD2,RFC4,PCNA,POLE4,POLD3,RPA3,GTF2H5,UBE2I,COPS5	PDC3	Bcl-2 inhibitors
REAC:R-HSA-69017	CDK-mediated phosphorylation and removal of Cdc6	5.22e-08	5.22e-08	DOWN	PSMD8,UBA52,PSMA7,RPS27A,PSMC5,ANAPC11,PSMB3,PSMB5,PSMD2,PSMB1,PSMC3,SEM1,PSME2,PSMB10,ANAPC16,PSMA4,PSMB2,PSMD13,PSMA1,PSMB6,PSME3,PSME1,PSMC1,PSMB4	PDC3	Bcl-2 inhibitors
REAC:R-HSA-1236974	ER-Phagosome pathway	5.55e-08	5.55e-08	DOWN	HMGB1,PSMD8,UBA52,PSMA7,CALR,RPS27A,PSMC5,PSMB3,PSMB5,PSMD2,SEC61G,PSMB1,PSMC3,SEM1,B2M,PSME2,PSMB10,PSMA4,PSMB2,PSMD13,PSMA1,PSMB6,PSME3,PSME1,PSMC1,PSMB4,SEC61B	PDC3	Bcl-2 inhibitors
REAC:R-HSA-8852276	The role of GTSE1 in G2/M progression after G2 checkpoint	6.02e-08	6.02e-08	DOWN	TUBA1B,PSMD8,UBA52,PSMA7,RPS27A,PSMC5,PSMB3,PSMB5,PSMD2,PSMB1,PSMC3,SEM1,TUBB4B,PSME2,PSMB10,PSMA4,PSMB2,TP53,PSMD13,PSMA1,PSMB6,PSME3,PSME1,PSMC1,PSMB4	PDC3	Bcl-2 inhibitors
REAC:R-HSA-174178	APC/C:Cdh1 mediated degradation of Cdc20 and other APC/C:Cdh1 targeted proteins in late mitosis/early G1	6.96e-08	6.96e-08	DOWN	PSMD8,UBA52,PSMA7,RPS27A,PSMC5,ANAPC11,PSMB3,PSMB5,PSMD2,PSMB1,PSMC3,SEM1,PSME2,PSMB10,ANAPC16,PSMA4,PSMB2,PSMD13,PSMA1,PSMB6,PSME3,PSME1,PSMC1,PSMB4	PDC3	Bcl-2 inhibitors
REAC:R-HSA-15869	Metabolism of nucleotides	7.1e-08	7.1e-08	DOWN	NME2,APRT,NME1,PAICS,NT5E,DTYMK,TYMS,TK1,ITPA,RRM2,DCTPP1,RRM1,GMPS,TXN,AK1,GUK1,UMPS,NME4,DNPH1,ATIC,NUDT5,DGUOK,ADSL,IMPDH1,CTPS1,IMPDH2,NUDT15	PDC3	Bcl-2 inhibitors
REAC:R-HSA-8948751	Regulation of PTEN stability and activity	7.8e-08	7.8e-08	DOWN	PSMD8,UBA52,PSMA7,RPS27A,PSMC5,PSMB3,PSMB5,PSMD2,PSMB1,PSMC3,SEM1,PSME2,PSMB10,STUB1,PSMA4,PSMB2,PSMD13,PSMA1,PSMB6,PSME3,PSME1,PSMC1,PSMB4	PDC3	Bcl-2 inhibitors
REAC:R-HSA-1168372	Downstream signaling events of B Cell Receptor (BCR)	7.82e-08	7.82e-08	DOWN	PPIA,PSMD8,UBA52,PSMA7,RPS27A,PSMC5,PSMB3,PSMB5,PSMD2,PSMB1,PSMC3,FKBP1A,SEM1,SKP1,PSME2,PSMB10,PSMA4,PSMB2,PSMD13,PSMA1,PSMB6,PSME3,PSME1,PSMC1,PSMB4	PDC3	Bcl-2 inhibitors
REAC:R-HSA-4608870	Asymmetric localization of PCP proteins	8.44e-08	8.44e-08	DOWN	PSMD8,UBA52,PSMA7,RPS27A,PSMC5,PSMB3,PSMB5,PSMD2,PSMB1,PSMC3,SEM1,PSME2,PSMB10,PSMA4,PSMB2,PSMD13,PSMA1,PSMB6,PSME3,PSME1,PSMC1,PSMB4	PDC3	Bcl-2 inhibitors
REAC:R-HSA-6782135	Dual incision in TC-NER	8.44e-08	8.44e-08	DOWN	POLR2L,POLR2I,UBA52,ERCC1,RPS27A,POLR2J,RBX1,HMGN1,POLR2F,RFC2,POLE3,POLD4,RFC3,POLD2,RFC4,PCNA,POLE4,POLD3,RPA3,GTF2H5,POLR2C,POLR2G	PDC3	Bcl-2 inhibitors
REAC:R-HSA-6790901	rRNA modification in the nucleus and cytosol	8.91e-08	8.91e-08	DOWN	NHP2,RPS6,RPS14,RPS7,RPS9,DDX52,RPS2,NOP56,TRMT112,FBL,NOP10,DKC1,IMP4,SNU13,KRR1,NOP14,UTP11,DCAF13,PNO1,EMG1,GAR1	PDC3	Bcl-2 inhibitors
REAC:R-HSA-69190	DNA strand elongation	1.49e-07	1.49e-07	DOWN	MCM7,MCM3,RFC2,POLD4,RFC3,MCM5,MCM4,POLD2,RFC4,PCNA,MCM6,POLD3,GINS1,GINS2,RPA3	PDC3	Bcl-2 inhibitors
REAC:R-HSA-6781827	Transcription-Coupled Nucleotide Excision Repair (TC-NER)	1.59e-07	1.59e-07	DOWN	POLR2L,POLR2I,UBA52,ERCC1,RPS27A,POLR2J,RBX1,HMGN1,POLR2F,COPS6,RFC2,POLE3,POLD4,RFC3,POLD2,RFC4,PCNA,POLE4,POLD3,RPA3,GTF2H5,POLR2C,COPS5,POLR2G	PDC3	Bcl-2 inhibitors
REAC:R-HSA-6782210	Gap-filling DNA repair synthesis and ligation in TC-NER	3.3e-07	3.3e-07	DOWN	POLR2L,POLR2I,UBA52,RPS27A,POLR2J,RBX1,HMGN1,POLR2F,RFC2,POLE3,POLD4,RFC3,POLD2,RFC4,PCNA,POLE4,POLD3,RPA3,GTF2H5,POLR2C,POLR2G	PDC3	Bcl-2 inhibitors
REAC:R-HSA-109581	Apoptosis	3.3e-07	3.3e-07	DOWN	YWHAB,BCL2L1,HMGB1,PSMD8,UBA52,PSMA7,RPS27A,PSMC5,PSMB3,YWHAZ,PSMB5,PSMD2,VIM,PSMB1,PSMC3,DYNLL1,SEM1,PAK2,TFDP1,PSME2,PSMB10,CLSPN,C1QBP,CYCS,PSMA4,YWHAE,PSMB2,LMNB1,TP53,PSMD13,YWHAQ,PSMA1,PSMB6,PSME3,PSME1,YWHAH,HMGB2,PSMC1,PSMB4	PDC3	Bcl-2 inhibitors
REAC:R-HSA-73893	DNA Damage Bypass	3.9e-07	3.9e-07	DOWN	UBA52,RPS27A,RBX1,RFC2,POLE3,POLD4,RFC3,PCLAF,RAD18,DTL,POLD2,RFC4,PCNA,POLE4,POLD3,RPA3,USP1,UFD1	PDC3	Bcl-2 inhibitors
REAC:R-HSA-1236975	Antigen processing-Cross presentation	4.58e-07	4.58e-07	DOWN	HMGB1,PSMD8,UBA52,PSMA7,CALR,RPS27A,PSMC5,CYBA,PSMB3,PSMB5,PSMD2,SEC61G,PSMB1,PSMC3,SEM1,B2M,PSME2,PSMB10,PSMA4,PSMB2,PSMD13,PSMA1,PSMB6,PSME3,PSME1,PSMC1,PSMB4,SEC61B	PDC3	Bcl-2 inhibitors
REAC:R-HSA-9755511	KEAP1-NFE2L2 pathway	5.68e-07	5.68e-07	DOWN	PSMD8,UBA52,PSMA7,RPS27A,PSMC5,PSMB3,PSMB5,PSMD2,PRDX1,PSMB1,PSMC3,RBX1,TALDO1,SEM1,SKP1,PSME2,PSMB10,BRCA1,PSMA4,PSMB2,PSMD13,PSMA1,PSMB6,PSME3,PSME1,PSMC1,PSMB4,UFD1	PDC3	Bcl-2 inhibitors
REAC:R-HSA-8878159	Transcriptional regulation by RUNX3	6.07e-07	6.07e-07	DOWN	CCND1,PSMD8,UBA52,PSMA7,RPS27A,PSMC5,PSMB3,PSMB5,PSMD2,PSMB1,PSMC3,SEM1,PSME2,PSMB10,PSMA4,PSMB2,TP53,PSMD13,PSMA1,PSMB6,PSME3,PSME1,HES1,MAML2,PSMC1,PSMB4	PDC3	Bcl-2 inhibitors
REAC:R-HSA-69275	G2/M Transition	6.81e-07	6.81e-07	DOWN	TUBB,TUBA1B,PSMD8,UBA52,PSMA7,RPS27A,PSMC5,PSMB3,PSMB5,PSMD2,PSMB1,PSMC3,RBX1,DYNLL1,MYBL2,SEM1,TUBB4B,SKP1,RAB8A,MZT2B,SSNA1,PSME2,PSMB10,PSMA4,DCTN3,YWHAE,PSMB2,TP53,PSMD13,CEP63,PSMA1,PSMB6,PSME3,TUBGCP5,PSME1,TPX2,MZT2A,PSMC1,PSMB4,HAUS1,LIN9	PDC3	Bcl-2 inhibitors
REAC:R-HSA-5689603	UCH proteinases	7.32e-07	7.32e-07	DOWN	ACTB,NEDD8,PSMD8,UBA52,PSMA7,RPS27A,PSMC5,PSMB3,PSMB5,PSMD2,PSMB1,PSMC3,SEM1,ACTL6A,TFPT,PSME2,PSMB10,PSMA4,PSMB2,PSMD13,PSMA1,PSMB6,PSME3,PSME1,UCHL3,PSMC1,PSMB4	PDC3	Bcl-2 inhibitors
REAC:R-HSA-453274	Mitotic G2-G2/M phases	9.06e-07	9.06e-07	DOWN	TUBB,TUBA1B,PSMD8,UBA52,PSMA7,RPS27A,PSMC5,PSMB3,PSMB5,PSMD2,PSMB1,PSMC3,RBX1,DYNLL1,MYBL2,SEM1,TUBB4B,SKP1,RAB8A,MZT2B,SSNA1,PSME2,PSMB10,PSMA4,DCTN3,YWHAE,PSMB2,TP53,PSMD13,CEP63,PSMA1,PSMB6,PSME3,TUBGCP5,PSME1,TPX2,MZT2A,PSMC1,PSMB4,HAUS1,LIN9	PDC3	Bcl-2 inhibitors
REAC:R-HSA-5619084	ABC transporter disorders	9.36e-07	9.36e-07	DOWN	PSMD8,UBA52,PSMA7,RPS27A,PSMC5,PSMB3,PSMB5,PSMD2,PSMB1,PSMC3,SEM1,PSME2,PSMB10,PSMA4,PSMB2,PSMD13,PSMA1,PSMB6,PSME3,PSME1,DERL2,PSMC1,PSMB4	PDC3	Bcl-2 inhibitors
REAC:R-HSA-5696400	Dual Incision in GG-NER	1.1e-06	1.1e-06	DOWN	UBA52,ERCC1,RPS27A,RBX1,RFC2,POLE3,POLD4,PARP1,RFC3,POLD2,RFC4,PCNA,POLE4,POLD3,RPA3,GTF2H5	PDC3	Bcl-2 inhibitors
REAC:R-HSA-3858494	Beta-catenin independent WNT signaling	1.27e-06	1.27e-06	DOWN	PFN1,PSMD8,UBA52,PSMA7,AP2M1,GNG5,RPS27A,PSMC5,PSMB3,AP2S1,PSMB5,PSMD2,CLTA,PSMB1,PSMC3,GNG10,SEM1,PSME2,PSMB10,GNG11,PSMA4,PSMB2,GNB2,PSMD13,PSMA1,PSMB6,PSME3,CLTB,PSME1,FZD6,PSMC1,PSMB4,GNB4	PDC3	Bcl-2 inhibitors
REAC:R-HSA-5357801	Programmed Cell Death	1.5e-06	1.5e-06	DOWN	YWHAB,BCL2L1,HMGB1,PSMD8,UBA52,PSMA7,CDC37,RPS27A,PSMC5,PSMB3,YWHAZ,PSMB5,PSMD2,VIM,PSMB1,PSMC3,DYNLL1,SEM1,PAK2,FLOT1,TFDP1,PSME2,PSMB10,CLSPN,C1QBP,STUB1,CYCS,PSMA4,YWHAE,PSMB2,LMNB1,TP53,PSMD13,YWHAQ,PSMA1,PSMB6,PSME3,PSME1,YWHAH,HMGB2,PSMC1,PSMB4	PDC3	Bcl-2 inhibitors
REAC:R-HSA-6807070	PTEN Regulation	1.73e-06	1.73e-06	DOWN	PSMD8,UBA52,PSMA7,RPS27A,PSMC5,PSMB3,PSMB5,PSMD2,LAMTOR4,PSMB1,PSMC3,SEM1,LAMTOR5,LAMTOR1,PSME2,PSMB10,STUB1,PML,PSMA4,PSMB2,TP53,PSMD13,PSMA1,PSMB6,PSME3,PSME1,MECOM,MAF1,PSMC1,PSMB4,LAMTOR2,HDAC7	PDC3	Bcl-2 inhibitors
REAC:R-HSA-69002	DNA Replication Pre-Initiation	1.82e-06	1.82e-06	DOWN	PSMD8,UBA52,PSMA7,RPS27A,PSMC5,ANAPC11,PSMB3,PSMB5,PSMD2,MCM7,PSMB1,PSMC3,SEM1,MCM3,POLE3,MCM10,PSME2,PSMB10,ANAPC16,MCM5,PSMA4,GMNN,MCM4,PSMB2,POLE4,PSMD13,MCM6,PSMA1,PSMB6,PSME3,RPA3,PSME1,ORC6,PSMC1,PSMB4	PDC3	Bcl-2 inhibitors
REAC:R-HSA-5696397	Gap-filling DNA repair synthesis and ligation in GG-NER	2.74e-06	2.74e-06	DOWN	UBA52,RPS27A,RFC2,POLE3,POLD4,RFC3,POLD2,RFC4,PCNA,POLE4,POLD3,RPA3	PDC3	Bcl-2 inhibitors
REAC:R-HSA-110373	Resolution of AP sites via the multiple-nucleotide patch replacement pathway	2.74e-06	2.74e-06	DOWN	RFC2,POLE3,POLD4,PARP1,RFC3,POLD2,RFC4,PCNA,POLE4,POLD3,RPA3,APEX1	PDC3	Bcl-2 inhibitors
REAC:R-HSA-5651801	PCNA-Dependent Long Patch Base Excision Repair	2.76e-06	2.76e-06	DOWN	RFC2,POLE3,POLD4,RFC3,POLD2,RFC4,PCNA,POLE4,POLD3,RPA3,APEX1	PDC3	Bcl-2 inhibitors
REAC:R-HSA-5687128	MAPK6/MAPK4 signaling	3.01e-06	3.01e-06	DOWN	PSMD8,UBA52,PSMA7,SEPTIN7,RPS27A,PSMC5,PSMB3,PSMB5,PSMD2,PSMB1,PSMC3,SEM1,PAK2,PSME2,PSMB10,PSMA4,PSMB2,PSMD13,PSMA1,PSMB6,PSME3,PSME1,PSMC1,PSMB4	PDC3	Bcl-2 inhibitors
REAC:R-HSA-5607764	CLEC7A (Dectin-1) signaling	4.39e-06	4.39e-06	DOWN	PSMD8,UBA52,PSMA7,RPS27A,PSMC5,PSMB3,PSMB5,PSMD2,PSMB1,PSMC3,SEM1,SKP1,PSME2,PSMB10,PSMA4,UBE2V1,PSMB2,PSMD13,PSMA1,PSMB6,PSME3,PSME1,PSMC1,PSMB4,UBE2D2	PDC3	Bcl-2 inhibitors
REAC:R-HSA-5632684	Hedgehog 'on' state	4.87e-06	4.87e-06	DOWN	PSMD8,UBA52,PSMA7,RPS27A,PSMC5,PSMB3,PSMB5,PSMD2,PSMB1,PSMC3,RBX1,SEM1,PSME2,PSMB10,PSMA4,PSMB2,PSMD13,PSMA1,PSMB6,PSME3,PSME1,PSMC1,PSMB4	PDC3	Bcl-2 inhibitors
REAC:R-HSA-202424	Downstream TCR signaling	5.35e-06	5.35e-06	DOWN	PSMD8,UBA52,PSMA7,RPS27A,PSMC5,PSMB3,PSMB5,PSMD2,PSMB1,PSMC3,SEM1,SKP1,PSME2,PSMB10,PSMA4,UBE2V1,PSMB2,PSMD13,PSMA1,PSMB6,PSME3,PSME1,PSMC1,PSMB4,UBE2D2	PDC3	Bcl-2 inhibitors
REAC:R-HSA-8878166	Transcriptional regulation by RUNX2	5.71e-06	5.71e-06	DOWN	CCND1,PSMD8,UBA52,PSMA7,RPS27A,PSMC5,PSMB3,PSMB5,PSMD2,PSMB1,PSMC3,RBX1,SEM1,SKP1,PSME2,PSMB10,CDK4,STUB1,PSMA4,PSMB2,PSMD13,PSMA1,PSMB6,PSME3,PSME1,HES1,PSMC1,PSMB4	PDC3	Bcl-2 inhibitors
REAC:R-HSA-1592230	Mitochondrial biogenesis	5.71e-06	5.71e-06	DOWN	ATP5ME,ATP5F1E,ATP5MF,ATP5MC1,ATP5MC2,ATP5MG,ATP5PF,ATP5MC3,ATP5F1D,SSBP1,ATP5F1B,MICOS10,ATP5F1A,ATP5PO,ATP5PD,ATP5PB,MICOS13,CYCS,ATP5F1C,MTX1,CARM1,IDH2,PRKAG1,DMAC2L	PDC3	Bcl-2 inhibitors
REAC:R-HSA-499943	Interconversion of nucleotide di- and triphosphates	7.37e-06	7.37e-06	DOWN	NME2,NME1,DTYMK,TYMS,RRM2,DCTPP1,RRM1,TXN,AK1,GUK1,NME4,CTPS1	PDC3	Bcl-2 inhibitors
REAC:R-HSA-9020702	Interleukin-1 signaling	7.61e-06	7.61e-06	DOWN	HMGB1,PSMD8,UBA52,PSMA7,RPS27A,PSMC5,PSMB3,PSMB5,PSMD2,PSMB1,PSMC3,RBX1,SEM1,SKP1,PSME2,PSMB10,PSMA4,UBE2V1,PSMB2,TP53,PSMD13,PSMA1,PSMB6,PSME3,PSME1,PSMC1,PSMB4	PDC3	Bcl-2 inhibitors
REAC:R-HSA-5610787	Hedgehog 'off' state	7.61e-06	7.61e-06	DOWN	TUBA1B,PSMD8,UBA52,PSMA7,RPS27A,PSMC5,PSMB3,PSMB5,PSMD2,PSMB1,PSMC3,RBX1,SEM1,TUBB4B,SKP1,PSME2,PSMB10,GNAS,PSMA4,PSMB2,PSMD13,PSMA1,PSMB6,PSME3,PSME1,PSMC1,PSMB4	PDC3	Bcl-2 inhibitors
REAC:R-HSA-5668541	TNFR2 non-canonical NF-kB pathway	7.75e-06	7.75e-06	DOWN	PSMD8,UBA52,PSMA7,RPS27A,PSMC5,PSMB3,PSMB5,PSMD2,PSMB1,PSMC3,SEM1,SKP1,PSME2,PSMB10,PSMA4,PSMB2,PSMD13,PSMA1,PSMB6,PSME3,TNFRSF12A,PSME1,TNFRSF1A,PSMC1,PSMB4	PDC3	Bcl-2 inhibitors
REAC:R-HSA-5656169	Termination of translesion DNA synthesis	8.84e-06	8.84e-06	DOWN	UBA52,RPS27A,RFC2,POLE3,POLD4,RFC3,PCLAF,POLD2,RFC4,PCNA,POLE4,POLD3,RPA3	PDC3	Bcl-2 inhibitors
REAC:R-HSA-68867	Assembly of the pre-replicative complex	9.89e-06	9.89e-06	DOWN	PSMD8,UBA52,PSMA7,RPS27A,PSMC5,ANAPC11,PSMB3,PSMB5,PSMD2,MCM7,PSMB1,PSMC3,SEM1,MCM3,PSME2,PSMB10,ANAPC16,MCM5,PSMA4,GMNN,MCM4,PSMB2,PSMD13,MCM6,PSMA1,PSMB6,PSME3,PSME1,ORC6,PSMC1,PSMB4	PDC3	Bcl-2 inhibitors
REAC:R-HSA-110313	Translesion synthesis by Y family DNA polymerases bypasses lesions on DNA template	1.97e-05	1.97e-05	DOWN	UBA52,RPS27A,RFC2,POLE3,POLD4,RFC3,PCLAF,POLD2,RFC4,PCNA,POLE4,POLD3,RPA3,UFD1	PDC3	Bcl-2 inhibitors
REAC:R-HSA-6796648	TP53 Regulates Transcription of DNA Repair Genes	1.97e-05	1.97e-05	DOWN	POLR2L,POLR2I,CHEK1,ELOB,POLR2J,SSRP1,MSH2,POLR2F,SUPT16H,BRCA1,TP53,NELFE,GTF2H5,FANCI,POLR2C,SUPT4H1,GTF2F2,POLR2G	PDC3	Bcl-2 inhibitors
REAC:R-HSA-5685942	HDR through Homologous Recombination (HRR)	2.55e-05	2.55e-05	DOWN	UBA52,RPS27A,CHEK1,SEM1,RFC2,POLE3,POLD4,RFC3,BRCA1,POLD2,RFC4,PCNA,POLE4,POLD3,RPA3,RAD50,XRCC2,BRIP1,RBBP8	PDC3	Bcl-2 inhibitors
REAC:R-HSA-202403	TCR signaling	2.55e-05	2.55e-05	DOWN	PSMD8,UBA52,PSMA7,RPS27A,PSMC5,PSMB3,PSMB5,PSMD2,PSMB1,PSMC3,SEM1,PAK2,SKP1,PSME2,PSMB10,PSMA4,UBE2V1,PSMB2,PSMD13,PTPRJ,PSMA1,PSMB6,PSME3,PSME1,PSMC1,PSMB4,UBE2D2	PDC3	Bcl-2 inhibitors
REAC:R-HSA-167238	Pausing and recovery of Tat-mediated HIV elongation	2.7e-05	2.7e-05	DOWN	POLR2L,POLR2I,ELOB,POLR2J,SSRP1,POLR2F,SUPT16H,NELFE,POLR2C,SUPT4H1,GTF2F2,POLR2G	PDC3	Bcl-2 inhibitors
REAC:R-HSA-167243	Tat-mediated HIV elongation arrest and recovery	2.7e-05	2.7e-05	DOWN	POLR2L,POLR2I,ELOB,POLR2J,SSRP1,POLR2F,SUPT16H,NELFE,POLR2C,SUPT4H1,GTF2F2,POLR2G	PDC3	Bcl-2 inhibitors
REAC:R-HSA-9609507	Protein localization	3.57e-05	3.57e-05	DOWN	TOMM6,ATP5MC1,TIMM8B,UBA52,CHCHD2,RPS27A,TOMM7,TIMM13,VDAC1,SEC61G,ATP5F1B,TIMM10,TOMM40,COA4,SLC25A13,FIS1,ATP5F1A,DNAJC19,CYC1,TOMM22,TOMM5,MTX1,COX17,ECH1,TIMM50,GET3,TOMM20,CHCHD10,UBL4A,CHCHD4,UBE2D2,SEC61B	PDC3	Bcl-2 inhibitors
REAC:R-HSA-167242	Abortive elongation of HIV-1 transcript in the absence of Tat	4.48e-05	4.48e-05	DOWN	POLR2L,POLR2I,POLR2J,POLR2F,NCBP2,NELFE,POLR2C,SUPT4H1,GTF2F2,POLR2G	PDC3	Bcl-2 inhibitors
REAC:R-HSA-382556	ABC-family proteins mediated transport	4.55e-05	4.55e-05	DOWN	PSMD8,UBA52,PSMA7,RPS27A,PSMC5,PSMB3,PSMB5,PSMD2,PSMB1,PSMC3,SEM1,PSME2,PSMB10,EIF2S2,PSMA4,PSMB2,PSMD13,PSMA1,PSMB6,PSME3,PSME1,DERL2,PSMC1,PSMB4	PDC3	Bcl-2 inhibitors
REAC:R-HSA-167246	Tat-mediated elongation of the HIV-1 transcript	5.08e-05	5.08e-05	DOWN	POLR2L,POLR2I,ELOB,POLR2J,SSRP1,POLR2F,SUPT16H,NCBP2,NELFE,GTF2H5,POLR2C,SUPT4H1,GTF2F2,POLR2G	PDC3	Bcl-2 inhibitors
REAC:R-HSA-167169	HIV Transcription Elongation	5.08e-05	5.08e-05	DOWN	POLR2L,POLR2I,ELOB,POLR2J,SSRP1,POLR2F,SUPT16H,NCBP2,NELFE,GTF2H5,POLR2C,SUPT4H1,GTF2F2,POLR2G	PDC3	Bcl-2 inhibitors
REAC:R-HSA-167200	Formation of HIV-1 elongation complex containing HIV-1 Tat	5.08e-05	5.08e-05	DOWN	POLR2L,POLR2I,ELOB,POLR2J,SSRP1,POLR2F,SUPT16H,NCBP2,NELFE,GTF2H5,POLR2C,SUPT4H1,GTF2F2,POLR2G	PDC3	Bcl-2 inhibitors
REAC:R-HSA-176187	Activation of ATR in response to replication stress	5.58e-05	5.58e-05	DOWN	CHEK1,MCM7,MCM3,RFC2,MCM10,RFC3,CLSPN,MCM5,MCM4,RFC4,MCM6,RPA3,ORC6	PDC3	Bcl-2 inhibitors
REAC:R-HSA-167287	HIV elongation arrest and recovery	5.72e-05	5.72e-05	DOWN	POLR2L,POLR2I,ELOB,POLR2J,SSRP1,POLR2F,SUPT16H,NELFE,POLR2C,SUPT4H1,GTF2F2,POLR2G	PDC3	Bcl-2 inhibitors
REAC:R-HSA-167290	Pausing and recovery of HIV elongation	5.72e-05	5.72e-05	DOWN	POLR2L,POLR2I,ELOB,POLR2J,SSRP1,POLR2F,SUPT16H,NELFE,POLR2C,SUPT4H1,GTF2F2,POLR2G	PDC3	Bcl-2 inhibitors
REAC:R-HSA-8950505	Gene and protein expression by JAK-STAT signaling after Interleukin-12 stimulation	7.7e-05	7.7e-05	DOWN	CFL1,ANXA2,PPIA,RPLP0,MIF,TALDO1,HNRNPA2B1,PAK2,GSTO1,PSME2,LMNB1,MSN,HNRNPF	PDC3	Bcl-2 inhibitors
REAC:R-HSA-167152	Formation of HIV elongation complex in the absence of HIV Tat	9.14e-05	9.14e-05	DOWN	POLR2L,POLR2I,ELOB,POLR2J,SSRP1,POLR2F,SUPT16H,NCBP2,NELFE,GTF2H5,POLR2C,SUPT4H1,GTF2F2,POLR2G	PDC3	Bcl-2 inhibitors
REAC:R-HSA-9707564	Cytoprotection by HMOX1	0.000102414	0.000102414	DOWN	COX6B1,NDUFA4,COX7C,COX4I1,COX6C,COX6A1,COX8A,COX20,COX16,COX7B,MT-CO2,CYCS,COX5B,CARM1,COX14,COX5A,SURF1	PDC3	Bcl-2 inhibitors
REAC:R-HSA-176974	Unwinding of DNA	0.000144634	0.000144634	DOWN	MCM7,MCM3,MCM5,MCM4,MCM6,GINS1,GINS2	PDC3	Bcl-2 inhibitors
REAC:R-HSA-6803529	FGFR2 alternative splicing	0.000167295	0.000167295	DOWN	POLR2L,POLR2I,POLR2J,HNRNPA1,POLR2F,NCBP2,POLR2C,HNRNPF,GTF2F2,POLR2G	PDC3	Bcl-2 inhibitors
REAC:R-HSA-8951664	Neddylation	0.000209886	0.000209886	DOWN	NEDD8,PSMD8,UBA52,PSMA7,RPS27A,ELOB,PSMC5,PSMB3,PSMB5,PSMD2,PSMB1,PSMC3,RBX1,SEM1,COPS6,COMMD7,SKP1,RNF7,PSME2,PSMB10,DTL,COMMD6,BRCA1,PSMA4,PSMB2,PSMD13,PSMA1,DDA1,PSMB6,PSME3,DCUN1D5,PSME1,NAE1,COMMD2,UCHL3,DCAF13,COPS5,PSMC1,PSMB4,UFD1,UBE2D2	PDC3	Bcl-2 inhibitors
REAC:R-HSA-73933	Resolution of Abasic Sites (AP sites)	0.000219738	0.000219738	DOWN	RFC2,POLE3,POLD4,PARP1,RFC3,POLD2,RFC4,PCNA,POLE4,POLD3,RPA3,APEX1	PDC3	Bcl-2 inhibitors
REAC:R-HSA-5621481	C-type lectin receptors (CLRs)	0.000260244	0.000260244	DOWN	PSMD8,UBA52,PSMA7,RPS27A,PSMC5,PSMB3,PSMB5,PSMD2,PSMB1,PSMC3,SEM1,PAK2,SKP1,PSME2,PSMB10,PSMA4,UBE2V1,PSMB2,PSMD13,ICAM3,PSMA1,PSMB6,PSME3,PSME1,PSMC1,PSMB4,UBE2D2	PDC3	Bcl-2 inhibitors
REAC:R-HSA-5693532	DNA Double-Strand Break Repair	0.000316143	0.000316143	DOWN	SUMO2,PRKDC,XRCC5,UBA52,ERCC1,RPS27A,CHEK1,SEM1,SUMO1,RFC2,POLE3,POLD4,PARP1,RFC3,CLSPN,BRCA1,POLD2,RFC4,PCNA,TP53,POLE4,XRCC6,POLD3,RPA3,SMARCA5,RAD50,XRCC2,UBE2I,BRIP1,RBBP8,BABAM2	PDC3	Bcl-2 inhibitors
REAC:R-HSA-113418	Formation of the Early Elongation Complex	0.000333919	0.000333919	DOWN	POLR2L,POLR2I,POLR2J,POLR2F,NCBP2,NELFE,GTF2H5,POLR2C,SUPT4H1,GTF2F2,POLR2G	PDC3	Bcl-2 inhibitors
REAC:R-HSA-73886	Chromosome Maintenance	0.000333919	0.000333919	DOWN	POLR2L,NHP2,POLR2I,NPM1,POLR2J,POLR2F,RFC2,NOP10,CENPN,POLD4,DKC1,RFC3,CENPK,CENPU,POLD2,RFC4,PCNA,TERF1,POLD3,RPA3,SMARCA5,POLR2C,TINF2,CENPW,KNL1,GAR1,POLR2G	PDC3	Bcl-2 inhibitors
REAC:R-HSA-167158	Formation of the HIV-1 Early Elongation Complex	0.000333919	0.000333919	DOWN	POLR2L,POLR2I,POLR2J,POLR2F,NCBP2,NELFE,GTF2H5,POLR2C,SUPT4H1,GTF2F2,POLR2G	PDC3	Bcl-2 inhibitors
REAC:R-HSA-5205685	PINK1-PRKN Mediated Mitophagy	0.000336019	0.000336019	DOWN	TOMM6,UBA52,RPS27A,TOMM7,VDAC1,TOMM40,TOMM22,TOMM5,TOMM20	PDC3	Bcl-2 inhibitors
REAC:R-HSA-167172	Transcription of the HIV genome	0.000435513	0.000435513	DOWN	POLR2L,POLR2I,ELOB,POLR2J,SSRP1,POLR2F,SUPT16H,TAF10,GTF2A2,NCBP2,NELFE,GTF2H5,POLR2C,SUPT4H1,TAF9,GTF2F2,POLR2G	PDC3	Bcl-2 inhibitors
REAC:R-HSA-8851708	Signaling by FGFR2 IIIa TM	0.000435834	0.000435834	DOWN	POLR2L,POLR2I,POLR2J,POLR2F,NCBP2,POLR2C,GTF2F2,POLR2G	PDC3	Bcl-2 inhibitors
REAC:R-HSA-68962	Activation of the pre-replicative complex	0.000451476	0.000451476	DOWN	MCM7,MCM3,POLE3,MCM10,MCM5,GMNN,MCM4,POLE4,MCM6,RPA3,ORC6	PDC3	Bcl-2 inhibitors
REAC:R-HSA-111367	SLBP independent Processing of Histone Pre-mRNAs	0.000451566	0.000451566	DOWN	SNRPE,SNRPF,SNRPG,SNRPB,NCBP2,LSM10	PDC3	Bcl-2 inhibitors
REAC:R-HSA-2682334	EPH-Ephrin signaling	0.00048726	0.00048726	DOWN	ACTB,CFL1,MYL6,ARPC2,ARPC1B,MYL12B,AP2M1,ACTG1,MYL12A,AP2S1,ARPC5,CLTA,ARPC3,PAK2,ACTR3,CLTB,ARPC4,APH1A,MYL9,EFNB1	PDC3	Bcl-2 inhibitors
REAC:R-HSA-69109	Leading Strand Synthesis	0.000490208	0.000490208	DOWN	RFC2,POLD4,RFC3,POLD2,RFC4,PCNA,POLD3	PDC3	Bcl-2 inhibitors
REAC:R-HSA-5358351	Signaling by Hedgehog	0.000490208	0.000490208	DOWN	TUBA1B,PSMD8,UBA52,PSMA7,RPS27A,PSMC5,PSMB3,PSMB5,PSMD2,PSMB1,PSMC3,RBX1,SEM1,TUBB4B,SKP1,PSME2,PSMB10,GNAS,PSMA4,PSMB2,PSMD13,PSMA1,PSMB6,PSME3,PSME1,DERL2,PSMC1,PSMB4	PDC3	Bcl-2 inhibitors
REAC:R-HSA-69091	Polymerase switching	0.000490208	0.000490208	DOWN	RFC2,POLD4,RFC3,POLD2,RFC4,PCNA,POLD3	PDC3	Bcl-2 inhibitors
REAC:R-HSA-8956320	Nucleotide biosynthesis	0.000490208	0.000490208	DOWN	PAICS,GMPS,UMPS,ATIC,ADSL,IMPDH1,IMPDH2	PDC3	Bcl-2 inhibitors
REAC:R-HSA-5358606	Mismatch repair (MMR) directed by MSH2:MSH3 (MutSbeta)	0.000490208	0.000490208	DOWN	MSH2,POLD4,POLD2,PCNA,POLD3,MSH3,RPA3	PDC3	Bcl-2 inhibitors
REAC:R-HSA-180786	Extension of Telomeres	0.000518112	0.000518112	DOWN	NHP2,RFC2,NOP10,POLD4,DKC1,RFC3,POLD2,RFC4,PCNA,TERF1,POLD3,RPA3,TINF2,GAR1	PDC3	Bcl-2 inhibitors
REAC:R-HSA-110320	Translesion Synthesis by POLH	0.000664727	0.000664727	DOWN	UBA52,RPS27A,RFC2,RFC3,RFC4,PCNA,RPA3,UFD1	PDC3	Bcl-2 inhibitors
REAC:R-HSA-9735871	SARS-CoV-1 targets host intracellular signalling and regulatory pathways	0.000828054	0.000828054	DOWN	YWHAB,CAV1,YWHAZ,YWHAE,YWHAQ,UBE2I,YWHAH	PDC3	Bcl-2 inhibitors
REAC:R-HSA-5358508	Mismatch Repair	0.000828054	0.000828054	DOWN	MSH2,POLD4,POLD2,PCNA,POLD3,MSH3,RPA3	PDC3	Bcl-2 inhibitors
REAC:R-HSA-9020591	Interleukin-12 signaling	0.000834747	0.000834747	DOWN	CFL1,ANXA2,PPIA,RPLP0,MIF,TALDO1,HNRNPA2B1,PAK2,GSTO1,PSME2,LMNB1,MSN,HNRNPF	PDC3	Bcl-2 inhibitors
REAC:R-HSA-73817	Purine ribonucleoside monophosphate biosynthesis	0.000864516	0.000864516	DOWN	PAICS,GMPS,ATIC,ADSL,IMPDH1,IMPDH2	PDC3	Bcl-2 inhibitors
REAC:R-HSA-77588	SLBP Dependent Processing of Replication-Dependent Histone Pre-mRNAs	0.000864516	0.000864516	DOWN	SNRPE,SNRPF,SNRPG,SNRPB,NCBP2,LSM10	PDC3	Bcl-2 inhibitors
REAC:R-HSA-69186	Lagging Strand Synthesis	0.000992961	0.000992961	DOWN	RFC2,POLD4,RFC3,POLD2,RFC4,PCNA,POLD3,RPA3	PDC3	Bcl-2 inhibitors
REAC:R-HSA-110312	Translesion synthesis by REV1	0.00133274	0.00133274	DOWN	UBA52,RPS27A,RFC2,RFC3,RFC4,PCNA,RPA3	PDC3	Bcl-2 inhibitors
REAC:R-HSA-5696395	Formation of Incision Complex in GG-NER	0.00134653	0.00134653	DOWN	SUMO2,UBA52,ERCC1,RPS27A,RAD23A,RBX1,SUMO1,PARP1,SUMO3,RPA3,GTF2H5,UBE2I	PDC3	Bcl-2 inhibitors
REAC:R-HSA-68877	Mitotic Prometaphase	0.00138517	0.00138517	DOWN	TUBB,TUBA1B,SPDL1,RPS27,DYNLL1,SMC3,TUBB4B,MAD2L1,CENPN,BUB3,RAD21,MZT2B,SPC24,SSNA1,CENPK,NEK6,CENPU,DCTN3,SPC25,ZWINT,SKA2,NCAPH,YWHAE,CEP63,NCAPG,TUBGCP5,MZT2A,NCAPD2,BUB1B,KNL1,KNTC1,HAUS1,SKA1	PDC3	Bcl-2 inhibitors
REAC:R-HSA-174411	Polymerase switching on the C-strand of the telomere	0.00138517	0.00138517	DOWN	RFC2,POLD4,RFC3,POLD2,RFC4,PCNA,TERF1,POLD3,TINF2	PDC3	Bcl-2 inhibitors
REAC:R-HSA-446652	Interleukin-1 family signaling	0.00145657	0.00145657	DOWN	HMGB1,PSMD8,UBA52,PSMA7,RPS27A,PSMC5,PSMB3,PSMB5,PSMD2,PSMB1,PSMC3,RBX1,SEM1,SKP1,PSME2,PSMB10,PSMA4,UBE2V1,PSMB2,TP53,PSMD13,PSMA1,PSMB6,PSME3,PSME1,PSMC1,PSMB4	PDC3	Bcl-2 inhibitors
REAC:R-HSA-9755779	SARS-CoV-2 targets host intracellular signalling and regulatory pathways	0.00155481	0.00155481	DOWN	YWHAB,CAV1,YWHAZ,YWHAE,YWHAQ,YWHAH	PDC3	Bcl-2 inhibitors
REAC:R-HSA-2871837	FCERI mediated NF-kB activation	0.00156378	0.00156378	DOWN	PSMD8,UBA52,PSMA7,RPS27A,PSMC5,PSMB3,PSMB5,PSMD2,PSMB1,PSMC3,SEM1,SKP1,PSME2,PSMB10,PSMA4,UBE2V1,PSMB2,PSMD13,PSMA1,PSMB6,PSME3,PSME1,PSMC1,PSMB4,UBE2D2	PDC3	Bcl-2 inhibitors
REAC:R-HSA-75955	RNA Polymerase II Transcription Elongation	0.00175124	0.00175124	DOWN	POLR2L,POLR2I,ELOB,POLR2J,SSRP1,POLR2F,SUPT16H,NCBP2,NELFE,GTF2H5,POLR2C,SUPT4H1,GTF2F2,POLR2G	PDC3	Bcl-2 inhibitors
REAC:R-HSA-112382	Formation of RNA Pol II elongation complex	0.00175124	0.00175124	DOWN	POLR2L,POLR2I,ELOB,POLR2J,SSRP1,POLR2F,SUPT16H,NCBP2,NELFE,GTF2H5,POLR2C,SUPT4H1,GTF2F2,POLR2G	PDC3	Bcl-2 inhibitors
REAC:R-HSA-162587	HIV Life Cycle	0.00176604	0.00176604	DOWN	POLR2L,PPIA,POLR2I,RAN,XRCC5,UBA52,RPS27A,BANF1,ELOB,POLR2J,RANBP1,SSRP1,POLR2F,SUPT16H,TAF10,GTF2A2,NCBP2,XRCC6,NELFE,GTF2H5,POLR2C,SUPT4H1,TAF9,VPS28,GTF2F2,POLR2G	PDC3	Bcl-2 inhibitors
REAC:R-HSA-6804756	Regulation of TP53 Activity through Phosphorylation	0.00181679	0.00181679	DOWN	UBA52,RPS27A,CHEK1,PIN1,SSRP1,SUPT16H,RFC2,TAF10,RFC3,BRCA1,RFC4,TP53,RPA3,RAD50,TPX2,BRIP1,PRKAG1,TAF9,RBBP8	PDC3	Bcl-2 inhibitors
REAC:R-HSA-5205647	Mitophagy	0.0018554	0.0018554	DOWN	TOMM6,UBA52,RPS27A,TOMM7,VDAC1,TOMM40,TOMM22,TOMM5,TOMM20	PDC3	Bcl-2 inhibitors
REAC:R-HSA-5693538	Homology Directed Repair	0.00192632	0.00192632	DOWN	SUMO2,UBA52,ERCC1,RPS27A,CHEK1,SEM1,RFC2,POLE3,POLD4,PARP1,RFC3,CLSPN,BRCA1,POLD2,RFC4,PCNA,POLE4,POLD3,RPA3,RAD50,XRCC2,UBE2I,BRIP1,RBBP8,BABAM2	PDC3	Bcl-2 inhibitors
REAC:R-HSA-5656121	Translesion synthesis by POLI	0.00196959	0.00196959	DOWN	UBA52,RPS27A,RFC2,RFC3,RFC4,PCNA,RPA3	PDC3	Bcl-2 inhibitors
REAC:R-HSA-5655862	Translesion synthesis by POLK	0.00196959	0.00196959	DOWN	UBA52,RPS27A,RFC2,RFC3,RFC4,PCNA,RPA3	PDC3	Bcl-2 inhibitors
REAC:R-HSA-174437	Removal of the Flap Intermediate from the C-strand	0.00196959	0.00196959	DOWN	POLD4,POLD2,PCNA,TERF1,POLD3,RPA3,TINF2	PDC3	Bcl-2 inhibitors
REAC:R-HSA-73856	RNA Polymerase II Transcription Termination	0.00216385	0.00216385	DOWN	SNRPE,SNRPF,SNRPG,RBM8A,SNRPB,SRSF7,THOC7,DDX39A,NCBP2,LSM10,SRRM1,SRSF9,SRSF2,SRSF11,SRSF5	PDC3	Bcl-2 inhibitors
REAC:R-HSA-6781823	Formation of TC-NER Pre-Incision Complex	0.00229412	0.00229412	DOWN	POLR2L,POLR2I,UBA52,RPS27A,POLR2J,RBX1,HMGN1,POLR2F,COPS6,GTF2H5,POLR2C,COPS5,POLR2G	PDC3	Bcl-2 inhibitors
REAC:R-HSA-5693567	HDR through Homologous Recombination (HRR) or Single Strand Annealing (SSA)	0.00232557	0.00232557	DOWN	SUMO2,UBA52,ERCC1,RPS27A,CHEK1,SEM1,RFC2,POLE3,POLD4,RFC3,CLSPN,BRCA1,POLD2,RFC4,PCNA,POLE4,POLD3,RPA3,RAD50,XRCC2,UBE2I,BRIP1,RBBP8,BABAM2	PDC3	Bcl-2 inhibitors
REAC:R-HSA-72086	mRNA Capping	0.00244524	0.00244524	DOWN	POLR2L,POLR2I,POLR2J,POLR2F,NCBP2,GTF2H5,POLR2C,GTF2F2,POLR2G	PDC3	Bcl-2 inhibitors
REAC:R-HSA-75035	Chk1/Chk2(Cds1) mediated inactivation of Cyclin B:Cdk1 complex	0.00250832	0.00250832	DOWN	YWHAB,CHEK1,YWHAZ,YWHAE,YWHAQ,YWHAH	PDC3	Bcl-2 inhibitors
REAC:R-HSA-674695	RNA Polymerase II Pre-transcription Events	0.00250832	0.00250832	DOWN	POLR2L,POLR2I,ELOB,POLR2J,SSRP1,POLR2F,SUPT16H,TAF10,GTF2A2,NCBP2,NELFE,GTF2H5,POLR2C,SUPT4H1,TAF9,GTF2F2,POLR2G	PDC3	Bcl-2 inhibitors
REAC:R-HSA-5693616	Presynaptic phase of homologous DNA pairing and strand exchange	0.00259359	0.00259359	DOWN	CHEK1,SEM1,RFC2,RFC3,BRCA1,RFC4,RPA3,RAD50,XRCC2,BRIP1,RBBP8	PDC3	Bcl-2 inhibitors
REAC:R-HSA-174417	Telomere C-strand (Lagging Strand) Synthesis	0.0025939	0.0025939	DOWN	RFC2,POLD4,RFC3,POLD2,RFC4,PCNA,TERF1,POLD3,RPA3,TINF2	PDC3	Bcl-2 inhibitors
REAC:R-HSA-446353	Cell-extracellular matrix interactions	0.00287808	0.00287808	DOWN	ACTB,ACTG1,ITGB1,PARVA,FLNA,ACTN1,RSU1	PDC3	Bcl-2 inhibitors
REAC:R-HSA-1839126	FGFR2 mutant receptor activation	0.00319887	0.00319887	DOWN	POLR2L,POLR2I,POLR2J,FGF18,POLR2F,NCBP2,POLR2C,GTF2F2,POLR2G	PDC3	Bcl-2 inhibitors
REAC:R-HSA-5663220	RHO GTPases Activate Formins	0.00353803	0.00353803	DOWN	ACTB,PFN1,TUBA1B,SPDL1,ACTG1,RPS27,ITGB1,DYNLL1,TUBB4B,MAD2L1,CENPN,BUB3,SPC24,CENPK,PFN2,CENPU,SPC25,ZWINT,SKA2,DIAPH3,BUB1B,KNL1,KNTC1,SKA1	PDC3	Bcl-2 inhibitors
REAC:R-HSA-9734009	Defective Intrinsic Pathway for Apoptosis	0.00376243	0.00376243	DOWN	PRDX2,CAPNS1,PRDX1,CAST,C1QBP,YWHAE,LMNB1,TP53	PDC3	Bcl-2 inhibitors
REAC:R-HSA-166208	mTORC1-mediated signalling	0.00376243	0.00376243	DOWN	YWHAB,RPS6,LAMTOR4,FKBP1A,LAMTOR5,LAMTOR1,EIF4G1,LAMTOR2	PDC3	Bcl-2 inhibitors
REAC:R-HSA-5358565	Mismatch repair (MMR) directed by MSH2:MSH6 (MutSalpha)	0.00394183	0.00394183	DOWN	MSH2,POLD4,POLD2,PCNA,POLD3,RPA3	PDC3	Bcl-2 inhibitors
REAC:R-HSA-174414	Processive synthesis on the C-strand of the telomere	0.00412127	0.00412127	DOWN	POLD4,POLD2,PCNA,TERF1,POLD3,RPA3,TINF2	PDC3	Bcl-2 inhibitors
REAC:R-HSA-445355	Smooth Muscle Contraction	0.00487659	0.00487659	DOWN	ANXA2,TPM3,MYL6,MYL12B,TPM4,MYL12A,CALD1,PAK2,TPM1,TPM2,MYL9	PDC3	Bcl-2 inhibitors
REAC:R-HSA-5693579	Homologous DNA Pairing and Strand Exchange	0.00487659	0.00487659	DOWN	CHEK1,SEM1,RFC2,RFC3,BRCA1,RFC4,RPA3,RAD50,XRCC2,BRIP1,RBBP8	PDC3	Bcl-2 inhibitors
REAC:R-HSA-157118	Signaling by NOTCH	0.00495526	0.00495526	DOWN	CCND1,YBX1,PSMD8,UBA52,PSMA7,RPS27A,PSMC5,PSMB3,YWHAZ,PSMB5,PSMD2,PSMB1,PSMC3,RBX1,SEM1,SKP1,TFDP1,PSME2,PSMB10,PSMA4,PSMB2,TP53,PSMD13,PSMA1,PSMB6,PSME3,PSME1,APH1A,TACC3,MDK,HES1,MAML2,PSMC1,PSMB4,HDAC7	PDC3	Bcl-2 inhibitors
REAC:R-HSA-162599	Late Phase of HIV Life Cycle	0.00527409	0.00527409	DOWN	POLR2L,PPIA,POLR2I,RAN,UBA52,RPS27A,ELOB,POLR2J,RANBP1,SSRP1,POLR2F,SUPT16H,TAF10,GTF2A2,NCBP2,NELFE,GTF2H5,POLR2C,SUPT4H1,TAF9,VPS28,GTF2F2,POLR2G	PDC3	Bcl-2 inhibitors
REAC:R-HSA-9675135	Diseases of DNA repair	0.00527409	0.00527409	DOWN	MSH2,SEM1,RFC2,RFC3,BRCA1,RFC4,MSH3,RPA3,RAD50,XRCC2,BRIP1,RBBP8	PDC3	Bcl-2 inhibitors
REAC:R-HSA-447115	Interleukin-12 family signaling	0.00547064	0.00547064	DOWN	CFL1,ANXA2,PPIA,RPLP0,MIF,TALDO1,HNRNPA2B1,PAK2,GSTO1,PSME2,LMNB1,MSN,HNRNPF	PDC3	Bcl-2 inhibitors
REAC:R-HSA-5696394	DNA Damage Recognition in GG-NER	0.00644008	0.00644008	DOWN	ACTB,UBA52,RPS27A,RAD23A,RBX1,COPS6,ACTL6A,PARP1,TFPT,COPS5	PDC3	Bcl-2 inhibitors
REAC:R-HSA-167160	RNA Pol II CTD phosphorylation and interaction with CE during HIV infection	0.00655666	0.00655666	DOWN	POLR2L,POLR2I,POLR2J,POLR2F,GTF2H5,POLR2C,GTF2F2,POLR2G	PDC3	Bcl-2 inhibitors
REAC:R-HSA-77075	RNA Pol II CTD phosphorylation and interaction with CE	0.00655666	0.00655666	DOWN	POLR2L,POLR2I,POLR2J,POLR2F,GTF2H5,POLR2C,GTF2F2,POLR2G	PDC3	Bcl-2 inhibitors
REAC:R-HSA-9663891	Selective autophagy	0.00680883	0.00680883	DOWN	TOMM6,PARK7,TUBA1B,UBA52,RPS27A,TOMM7,VDAC1,VIM,DYNLL1,TOMM40,TUBB4B,TOMM22,TOMM5,UBE2V1,TOMM20,PRKAG1	PDC3	Bcl-2 inhibitors
REAC:R-HSA-157579	Telomere Maintenance	0.00705697	0.00705697	DOWN	POLR2L,NHP2,POLR2I,POLR2J,POLR2F,RFC2,NOP10,POLD4,DKC1,RFC3,POLD2,RFC4,PCNA,TERF1,POLD3,RPA3,POLR2C,TINF2,GAR1,POLR2G	PDC3	Bcl-2 inhibitors
REAC:R-HSA-6807505	RNA polymerase II transcribes snRNA genes	0.00709996	0.00709996	DOWN	POLR2L,POLR2I,POLR2J,POLR2F,SSU72,GTF2A2,PHAX,NCBP2,POLR2C,NABP2,SUPT4H1,TAF9,ICE2,GTF2F2,POLR2G	PDC3	Bcl-2 inhibitors
REAC:R-HSA-196025	Formation of annular gap junctions	0.00782178	0.00782178	DOWN	ACTB,AP2M1,ACTG1,CLTA,CLTB	PDC3	Bcl-2 inhibitors
REAC:R-HSA-75953	RNA Polymerase II Transcription Initiation	0.00823511	0.00823511	DOWN	POLR2L,POLR2I,POLR2J,POLR2F,TAF10,GTF2A2,GTF2H5,POLR2C,TAF9,GTF2F2,POLR2G	PDC3	Bcl-2 inhibitors
REAC:R-HSA-167162	RNA Polymerase II HIV Promoter Escape	0.00823511	0.00823511	DOWN	POLR2L,POLR2I,POLR2J,POLR2F,TAF10,GTF2A2,GTF2H5,POLR2C,TAF9,GTF2F2,POLR2G	PDC3	Bcl-2 inhibitors
REAC:R-HSA-70263	Gluconeogenesis	0.00823511	0.00823511	DOWN	GAPDH,MDH2,SLC25A13,ENO1,TPI1,MDH1,GOT2,PGAM1,SLC25A11	PDC3	Bcl-2 inhibitors
REAC:R-HSA-389958	Cooperation of Prefoldin and TriC/CCT in actin and tubulin folding	0.00823511	0.00823511	DOWN	ACTB,TUBA1B,PFDN5,CCT6A,TUBB4B,PFDN6,CCT5,CCT7,PFDN1	PDC3	Bcl-2 inhibitors
REAC:R-HSA-73776	RNA Polymerase II Promoter Escape	0.00823511	0.00823511	DOWN	POLR2L,POLR2I,POLR2J,POLR2F,TAF10,GTF2A2,GTF2H5,POLR2C,TAF9,GTF2F2,POLR2G	PDC3	Bcl-2 inhibitors
REAC:R-HSA-69205	G1/S-Specific Transcription	0.00823511	0.00823511	DOWN	TYMS,TK1,RRM2,RBL1,TFDP1,DHFR,PCNA,LIN9	PDC3	Bcl-2 inhibitors
REAC:R-HSA-76042	RNA Polymerase II Transcription Initiation And Promoter Clearance	0.00823511	0.00823511	DOWN	POLR2L,POLR2I,POLR2J,POLR2F,TAF10,GTF2A2,GTF2H5,POLR2C,TAF9,GTF2F2,POLR2G	PDC3	Bcl-2 inhibitors
REAC:R-HSA-73779	RNA Polymerase II Transcription Pre-Initiation And Promoter Opening	0.00823511	0.00823511	DOWN	POLR2L,POLR2I,POLR2J,POLR2F,TAF10,GTF2A2,GTF2H5,POLR2C,TAF9,GTF2F2,POLR2G	PDC3	Bcl-2 inhibitors
REAC:R-HSA-167161	HIV Transcription Initiation	0.00823511	0.00823511	DOWN	POLR2L,POLR2I,POLR2J,POLR2F,TAF10,GTF2A2,GTF2H5,POLR2C,TAF9,GTF2F2,POLR2G	PDC3	Bcl-2 inhibitors
REAC:R-HSA-3065678	SUMO is transferred from E1 to E2 (UBE2I, UBC9)	0.00832316	0.00832316	DOWN	SUMO2,SUMO1,SUMO3,UBE2I	PDC3	Bcl-2 inhibitors
REAC:R-HSA-8939236	RUNX1 regulates transcription of genes involved in differentiation of HSCs	0.00836077	0.00836077	DOWN	PSMD8,UBA52,PSMA7,RPS27A,PSMC5,PSMB3,PSMB5,PSMD2,PSMB1,PSMC3,SEM1,PSME2,PSMB10,PSMA4,PSMB2,PSMD13,PSMA1,PSMB6,PSME3,PSME1,PSMC1,PSMB4	PDC3	Bcl-2 inhibitors
REAC:R-HSA-3928662	EPHB-mediated forward signaling	0.00916709	0.00916709	DOWN	ACTB,CFL1,ARPC2,ARPC1B,ACTG1,ARPC5,ARPC3,ACTR3,ARPC4,EFNB1	PDC3	Bcl-2 inhibitors
REAC:R-HSA-391251	Protein folding	0.00916709	0.00916709	DOWN	ACTB,TUBA1B,GNG5,PFDN5,ARL2,CCT6A,NOP56,GNG10,TBCB,TUBB4B,PFDN6,CCT5,GNG11,GNB2,TP53,CCT7,PFDN1,GNB4	PDC3	Bcl-2 inhibitors
REAC:R-HSA-1257604	PIP3 activates AKT signaling	0.0103281	0.0103281	DOWN	PSMD8,UBA52,PSMA7,RPS27A,PSMC5,PSMB3,PSMB5,PSMD2,FGF18,LAMTOR4,PSMB1,PSMC3,SEM1,LAMTOR5,LAMTOR1,PSME2,PSMB10,STUB1,PML,PSMA4,PSMB2,TP53,PSMD13,PSMA1,PSMB6,PSME3,PSME1,MECOM,MAF1,RHOG,GAB2,PSMC1,PSMB4,LAMTOR2,HDAC7,MAPKAP1	PDC3	Bcl-2 inhibitors
REAC:R-HSA-389957	Prefoldin mediated transfer of substrate to CCT/TriC	0.0103928	0.0103928	DOWN	ACTB,PFDN5,CCT6A,TUBB4B,PFDN6,CCT5,CCT7,PFDN1	PDC3	Bcl-2 inhibitors
REAC:R-HSA-9675136	Diseases of DNA Double-Strand Break Repair	0.0110443	0.0110443	DOWN	SEM1,RFC2,RFC3,BRCA1,RFC4,RPA3,RAD50,XRCC2,BRIP1,RBBP8	PDC3	Bcl-2 inhibitors
REAC:R-HSA-9701190	Defective homologous recombination repair (HRR) due to BRCA2 loss of function	0.0110443	0.0110443	DOWN	SEM1,RFC2,RFC3,BRCA1,RFC4,RPA3,RAD50,XRCC2,BRIP1,RBBP8	PDC3	Bcl-2 inhibitors
REAC:R-HSA-9612973	Autophagy	0.0114338	0.0114338	DOWN	TOMM6,PARK7,TUBA1B,UBA52,RPS27A,TOMM7,VDAC1,GABARAP,VIM,LAMTOR4,DYNLL1,TOMM40,EEF1A1,LAMTOR5,TUBB4B,LAMTOR1,TOMM22,TOMM5,UBE2V1,GABARAPL2,TOMM20,PRKAG1,LAMTOR2,VPS28	PDC3	Bcl-2 inhibitors
REAC:R-HSA-437239	Recycling pathway of L1	0.0114798	0.0114798	DOWN	ACTB,TUBA1B,AP2M1,ACTG1,RDX,AP2S1,CLTA,TUBB4B,RPS6KA2,EZR,MSN	PDC3	Bcl-2 inhibitors
REAC:R-HSA-190873	Gap junction degradation	0.0116159	0.0116159	DOWN	ACTB,AP2M1,ACTG1,CLTA,CLTB	PDC3	Bcl-2 inhibitors
REAC:R-HSA-9709570	Impaired BRCA2 binding to RAD51	0.0120681	0.0120681	DOWN	SEM1,RFC2,RFC3,BRCA1,RFC4,RPA3,RAD50,BRIP1,RBBP8	PDC3	Bcl-2 inhibitors
REAC:R-HSA-5663213	RHO GTPases Activate WASPs and WAVEs	0.0120681	0.0120681	DOWN	ACTB,ARPC2,ARPC1B,ACTG1,ARPC5,ARPC3,BRK1,ACTR3,ARPC4	PDC3	Bcl-2 inhibitors
REAC:R-HSA-3299685	Detoxification of Reactive Oxygen Species	0.0120681	0.0120681	DOWN	GSTP1,ATOX1,PRDX2,CYBA,PRDX1,TXN,CYCS,PRDX6,GPX8	PDC3	Bcl-2 inhibitors
REAC:R-HSA-9013418	RHOBTB2 GTPase cycle	0.0127847	0.0127847	DOWN	ACTG1,CDC37,CCT6A,ACTN1,CCT7,SRRM1,RBMX	PDC3	Bcl-2 inhibitors
REAC:R-HSA-203927	MicroRNA (miRNA) biogenesis	0.0127847	0.0127847	DOWN	POLR2L,POLR2I,RAN,POLR2J,POLR2F,POLR2C,POLR2G	PDC3	Bcl-2 inhibitors
REAC:R-HSA-9748787	Azathioprine ADME	0.0127847	0.0127847	DOWN	NME2,NME1,GMPS,GUK1,IMPDH1,IMPDH2,NUDT15	PDC3	Bcl-2 inhibitors
REAC:R-HSA-1632852	Macroautophagy	0.0130017	0.0130017	DOWN	TOMM6,PARK7,TUBA1B,UBA52,RPS27A,TOMM7,VDAC1,GABARAP,VIM,LAMTOR4,DYNLL1,TOMM40,LAMTOR5,TUBB4B,LAMTOR1,TOMM22,TOMM5,UBE2V1,GABARAPL2,TOMM20,PRKAG1,LAMTOR2	PDC3	Bcl-2 inhibitors
REAC:R-HSA-5654738	Signaling by FGFR2	0.0146732	0.0146732	DOWN	POLR2L,POLR2I,UBA52,RPS27A,POLR2J,FGF18,HNRNPA1,POLR2F,NCBP2,POLR2C,HNRNPF,GTF2F2,POLR2G	PDC3	Bcl-2 inhibitors
REAC:R-HSA-114452	Activation of BH3-only proteins	0.0159801	0.0159801	DOWN	YWHAB,YWHAZ,DYNLL1,TFDP1,YWHAE,TP53,YWHAQ,YWHAH	PDC3	Bcl-2 inhibitors
REAC:R-HSA-5685938	HDR through Single Strand Annealing (SSA)	0.0176365	0.0176365	DOWN	ERCC1,RFC2,RFC3,BRCA1,RFC4,RPA3,RAD50,BRIP1,RBBP8	PDC3	Bcl-2 inhibitors
REAC:R-HSA-983705	Signaling by the B Cell Receptor (BCR)	0.0176365	0.0176365	DOWN	PPIA,PSMD8,UBA52,PSMA7,RPS27A,PSMC5,PSMB3,PSMB5,PSMD2,PSMB1,PSMC3,FKBP1A,SEM1,SKP1,PSME2,PSMB10,PSMA4,PSMB2,PSMD13,PSMA1,PSMB6,PSME3,PSME1,PSMC1,PSMB4	PDC3	Bcl-2 inhibitors
REAC:R-HSA-5655253	Signaling by FGFR2 in disease	0.0176365	0.0176365	DOWN	POLR2L,POLR2I,POLR2J,FGF18,POLR2F,NCBP2,POLR2C,GTF2F2,POLR2G	PDC3	Bcl-2 inhibitors
REAC:R-HSA-2454202	Fc epsilon receptor (FCERI) signaling	0.0198961	0.0198961	DOWN	PSMD8,UBA52,PSMA7,RPS27A,PSMC5,PSMB3,PSMB5,PSMD2,PSMB1,PSMC3,SEM1,PAK2,SKP1,PSME2,PSMB10,PSMA4,UBE2V1,PSMB2,PSMD13,PSMA1,PSMB6,PSME3,PSME1,GAB2,PSMC1,PSMB4,UBE2D2	PDC3	Bcl-2 inhibitors
REAC:R-HSA-392851	Prostacyclin signalling through prostacyclin receptor	0.0205546	0.0205546	DOWN	GNG5,GNG10,GNAS,GNG11,GNB2,GNB4	PDC3	Bcl-2 inhibitors
REAC:R-HSA-2500257	Resolution of Sister Chromatid Cohesion	0.0216505	0.0216505	DOWN	TUBA1B,SPDL1,RPS27,DYNLL1,SMC3,TUBB4B,MAD2L1,CENPN,BUB3,RAD21,SPC24,CENPK,CENPU,SPC25,ZWINT,SKA2,BUB1B,KNL1,KNTC1,SKA1	PDC3	Bcl-2 inhibitors
REAC:R-HSA-9648025	EML4 and NUDC in mitotic spindle formation	0.0221761	0.0221761	DOWN	TUBA1B,SPDL1,RPS27,DYNLL1,TUBB4B,MAD2L1,CENPN,BUB3,SPC24,CENPK,NEK6,CENPU,SPC25,ZWINT,SKA2,BUB1B,KNL1,KNTC1,SKA1	PDC3	Bcl-2 inhibitors
REAC:R-HSA-390466	Chaperonin-mediated protein folding	0.0231452	0.0231452	DOWN	ACTB,TUBA1B,GNG5,PFDN5,CCT6A,NOP56,GNG10,TUBB4B,PFDN6,CCT5,GNG11,GNB2,TP53,CCT7,PFDN1,GNB4	PDC3	Bcl-2 inhibitors
REAC:R-HSA-162592	Integration of provirus	0.0236099	0.0236099	DOWN	PPIA,XRCC5,BANF1,XRCC6	PDC3	Bcl-2 inhibitors
REAC:R-HSA-74259	Purine catabolism	0.0236721	0.0236721	DOWN	NT5E,ITPA,DNPH1,NUDT5,NUDT15	PDC3	Bcl-2 inhibitors
REAC:R-HSA-69166	Removal of the Flap Intermediate	0.0236721	0.0236721	DOWN	POLD4,POLD2,PCNA,POLD3,RPA3	PDC3	Bcl-2 inhibitors
REAC:R-HSA-141444	Amplification of signal from unattached kinetochores via a MAD2 inhibitory signal	0.0254169	0.0254169	DOWN	SPDL1,RPS27,DYNLL1,MAD2L1,CENPN,BUB3,SPC24,CENPK,CENPU,SPC25,ZWINT,SKA2,BUB1B,KNL1,KNTC1,SKA1	PDC3	Bcl-2 inhibitors
REAC:R-HSA-141424	Amplification of signal from the kinetochores	0.0254169	0.0254169	DOWN	SPDL1,RPS27,DYNLL1,MAD2L1,CENPN,BUB3,SPC24,CENPK,CENPU,SPC25,ZWINT,SKA2,BUB1B,KNL1,KNTC1,SKA1	PDC3	Bcl-2 inhibitors
REAC:R-HSA-179409	APC-Cdc20 mediated degradation of Nek2A	0.0257255	0.0257255	DOWN	UBA52,RPS27A,ANAPC11,MAD2L1,BUB3,ANAPC16,BUB1B	PDC3	Bcl-2 inhibitors
REAC:R-HSA-9754119	Drug-mediated inhibition of CDK4/CDK6 activity	0.0264103	0.0264103	DOWN	CCND1,CDK6,CDK4	PDC3	Bcl-2 inhibitors
REAC:R-HSA-3065676	SUMO is conjugated to E1 (UBA2:SAE1)	0.0264103	0.0264103	DOWN	SUMO2,SUMO1,SUMO3	PDC3	Bcl-2 inhibitors
REAC:R-HSA-69618	Mitotic Spindle Checkpoint	0.0268434	0.0268434	DOWN	SPDL1,RPS27,ANAPC11,DYNLL1,MAD2L1,CENPN,BUB3,SPC24,CENPK,ANAPC16,CENPU,SPC25,ZWINT,SKA2,BUB1B,KNL1,KNTC1,SKA1	PDC3	Bcl-2 inhibitors
REAC:R-HSA-109606	Intrinsic Pathway for Apoptosis	0.0274264	0.0274264	DOWN	YWHAB,BCL2L1,YWHAZ,DYNLL1,TFDP1,C1QBP,CYCS,YWHAE,TP53,YWHAQ,YWHAH	PDC3	Bcl-2 inhibitors
REAC:R-HSA-69473	G2/M DNA damage checkpoint	0.0307514	0.0307514	DOWN	YWHAB,CHEK1,YWHAZ,RFC2,RFC3,BRCA1,YWHAE,RFC4,TP53,YWHAQ,RPA3,RAD50,BRIP1,YWHAH,RBBP8,BABAM2	PDC3	Bcl-2 inhibitors
REAC:R-HSA-164952	The role of Nef in HIV-1 replication and disease pathogenesis	0.0314874	0.0314874	DOWN	AP2M1,AP1S1,AP2S1,PAK2,B2M,AP1M2,AP1S2	PDC3	Bcl-2 inhibitors
REAC:R-HSA-69183	Processive synthesis on the lagging strand	0.0317997	0.0317997	DOWN	POLD4,POLD2,PCNA,POLD3,RPA3	PDC3	Bcl-2 inhibitors
REAC:R-HSA-111447	Activation of BAD and translocation to mitochondria	0.0317997	0.0317997	DOWN	YWHAB,YWHAZ,YWHAE,YWHAQ,YWHAH	PDC3	Bcl-2 inhibitors
REAC:R-HSA-8863678	Neurodegenerative Diseases	0.0329389	0.0329389	DOWN	PRDX2,CAPNS1,PRDX1,CAST,YWHAE,LMNB1	PDC3	Bcl-2 inhibitors
REAC:R-HSA-164938	Nef-mediates down modulation of cell surface receptors by recruiting them to clathrin adapters	0.0329389	0.0329389	DOWN	AP2M1,AP1S1,AP2S1,B2M,AP1M2,AP1S2	PDC3	Bcl-2 inhibitors
REAC:R-HSA-5627123	RHO GTPases activate PAKs	0.0329389	0.0329389	DOWN	MYL6,MYL12B,PAK2,FLNA,MYL9,NF2	PDC3	Bcl-2 inhibitors
REAC:R-HSA-8862803	Deregulated CDK5 triggers multiple neurodegenerative pathways in Alzheimer's disease models	0.0329389	0.0329389	DOWN	PRDX2,CAPNS1,PRDX1,CAST,YWHAE,LMNB1	PDC3	Bcl-2 inhibitors
REAC:R-HSA-165159	MTOR signalling	0.0334469	0.0334469	DOWN	YWHAB,RPS6,LAMTOR4,FKBP1A,LAMTOR5,LAMTOR1,EIF4G1,PRKAG1,LAMTOR2	PDC3	Bcl-2 inhibitors
REAC:R-HSA-5632927	Defective Mismatch Repair Associated With MSH3	0.0334469	0.0334469	DOWN	MSH2,MSH3	PDC3	Bcl-2 inhibitors
REAC:R-HSA-390450	Folding of actin by CCT/TriC	0.0340769	0.0340769	DOWN	ACTB,CCT6A,CCT5,CCT7	PDC3	Bcl-2 inhibitors
REAC:R-HSA-5673001	RAF/MAP kinase cascade	0.0340769	0.0340769	DOWN	ACTB,YWHAB,BCL2L1,PSMD8,PEBP1,UBA52,PSMA7,ACTG1,ARL2,RPS27A,PSMC5,PSMB3,PSMB5,PSMD2,PHB,FGF18,PSMB1,PSMC3,RBX1,SEM1,PSME2,PSMB10,PSMA4,PSMB2,PSMD13,PSMA1,PSMB6,ICMT,PSME3,GOLGA7,PSME1,PSMC1,PSMB4,LAMTOR2,FN1	PDC3	Bcl-2 inhibitors
REAC:R-HSA-3215018	Processing and activation of SUMO	0.0340769	0.0340769	DOWN	SUMO2,SUMO1,SUMO3,UBE2I	PDC3	Bcl-2 inhibitors
REAC:R-HSA-164940	Nef mediated downregulation of MHC class I complex cell surface expression	0.0340769	0.0340769	DOWN	AP1S1,B2M,AP1M2,AP1S2	PDC3	Bcl-2 inhibitors
REAC:R-HSA-5619115	Disorders of transmembrane transporters	0.0344354	0.0344354	DOWN	PSMD8,UBA52,PSMA7,RPS27A,PSMC5,PSMB3,SLC26A2,PSMB5,PSMD2,PSMB1,PSMC3,SEM1,BSG,PSME2,PSMB10,PSMA4,PSMB2,PSMD13,PSMA1,PSMB6,PSME3,PSME1,DERL2,PSMC1,PSMB4	PDC3	Bcl-2 inhibitors
REAC:R-HSA-9706574	RHOBTB GTPase Cycle	0.0387882	0.0387882	DOWN	ACTG1,CDC37,CCT6A,VIM,ACTN1,CCT7,SRRM1,RBMX	PDC3	Bcl-2 inhibitors
REAC:R-HSA-392170	ADP signalling through P2Y purinoceptor 12	0.0406835	0.0406835	DOWN	GNG5,GNAI2,GNG10,GNG11,GNB2,GNB4	PDC3	Bcl-2 inhibitors
REAC:R-HSA-8866427	VLDLR internalisation and degradation	0.0410065	0.0410065	DOWN	UBA52,AP2M1,RPS27A,AP2S1,CLTA	PDC3	Bcl-2 inhibitors
REAC:R-HSA-5684996	MAPK1/MAPK3 signaling	0.0439204	0.0439204	DOWN	ACTB,YWHAB,BCL2L1,PSMD8,PEBP1,UBA52,PSMA7,ACTG1,ARL2,RPS27A,PSMC5,PSMB3,PSMB5,PSMD2,PHB,FGF18,PSMB1,PSMC3,RBX1,SEM1,PSME2,PSMB10,PSMA4,PSMB2,PSMD13,PSMA1,PSMB6,ICMT,PSME3,GOLGA7,PSME1,PSMC1,PSMB4,LAMTOR2,FN1	PDC3	Bcl-2 inhibitors
REAC:R-HSA-9683701	Translation of Structural Proteins	0.044785	0.044785	DOWN	UBA52,RPS27A,SUMO1,PARP4,PRKCSH,UBE2I,GANAB	PDC3	Bcl-2 inhibitors
REAC:R-HSA-190236	Signaling by FGFR	0.0456045	0.0456045	DOWN	POLR2L,POLR2I,UBA52,RPS27A,POLR2J,FGF18,HNRNPA1,POLR2F,NCBP2,POLR2C,HNRNPF,GTF2F2,POLR2G	PDC3	Bcl-2 inhibitors
REAC:R-HSA-3065679	SUMO is proteolytically processed	0.0456045	0.0456045	DOWN	SUMO2,SUMO1,SUMO3	PDC3	Bcl-2 inhibitors
REAC:R-HSA-194441	Metabolism of non-coding RNA	0.0477	0.0477	DOWN	SNRPD2,SNRPE,SNRPF,SNRPG,SNRPD1,SNRPB,GEMIN7,PHAX,NCBP2,GEMIN6	PDC3	Bcl-2 inhibitors
REAC:R-HSA-191859	snRNP Assembly	0.0477	0.0477	DOWN	SNRPD2,SNRPE,SNRPF,SNRPG,SNRPD1,SNRPB,GEMIN7,PHAX,NCBP2,GEMIN6	PDC3	Bcl-2 inhibitors
REAC:R-HSA-9708530	Regulation of BACH1 activity	0.0481	0.0481	DOWN	UBA52,RPS27A,RBX1,SKP1	PDC3	Bcl-2 inhibitors
REAC:R-HSA-8949215	Mitochondrial calcium ion transport	0.0495	0.0495	DOWN	VDAC2,VDAC1,PHB,PHB2,STOML2,PARL	PDC3	Bcl-2 inhibitors
REAC:R-HSA-171319	Telomere Extension By Telomerase	0.0495	0.0495	DOWN	NHP2,NOP10,DKC1,TERF1,TINF2,GAR1	PDC3	Bcl-2 inhibitors
REAC:R-HSA-191273	Cholesterol biosynthesis	4.22e-11	4.22e-11	UP	HMGCS1,MSMO1,HSD17B7,MVD,IDI1,SREBF2,FDPS,SREBF1,CYP51A1,FDFT1,DHCR7,SQLE,LSS,MVK,SC5D,GGPS1	PDC2	Bcl-2 inhibitors
REAC:R-HSA-9755511	KEAP1-NFE2L2 pathway	2.02e-07	2.02e-07	UP	UBC,HMOX1,TXNRD1,GCLC,SQSTM1,UBB,GCLM,MAP1LC3B,ME1,CDKN1A,SESN2,NOTCH1,SLC7A11,NQO1,PSME4,NFE2L2,IDH1,ATF4,GSK3B,SRXN1,TKT,G6PD,MAFK,SESN1,PGD,PSMD10	PDC2	Bcl-2 inhibitors
REAC:R-HSA-1655829	Regulation of cholesterol biosynthesis by SREBP (SREBF)	2.55e-07	2.55e-07	UP	HMGCS1,INSIG1,SCD,MVD,IDI1,SREBF2,FDPS,CYP51A1,INSIG2,FDFT1,FASN,DHCR7,SQLE,LSS,MVK,SC5D,GGPS1,SEC24A	PDC2	Bcl-2 inhibitors
REAC:R-HSA-9818027	NFE2L2 regulating anti-oxidant/detoxification enzymes	8.62e-07	8.62e-07	UP	HMOX1,TXNRD1,GCLC,GCLM,SLC7A11,NQO1,NFE2L2,ATF4,SRXN1,MAFK	PDC2	Bcl-2 inhibitors
REAC:R-HSA-9759194	Nuclear events mediated by NFE2L2	8.62e-07	8.62e-07	UP	UBC,HMOX1,TXNRD1,GCLC,SQSTM1,UBB,GCLM,ME1,NOTCH1,SLC7A11,NQO1,NFE2L2,IDH1,ATF4,GSK3B,SRXN1,TKT,G6PD,MAFK,PGD,PSMD10	PDC2	Bcl-2 inhibitors
REAC:R-HSA-2426168	Activation of gene expression by SREBF (SREBP)	8.62e-07	8.62e-07	UP	HMGCS1,SCD,MVD,IDI1,SREBF2,FDPS,CYP51A1,FDFT1,FASN,DHCR7,SQLE,LSS,MVK,SC5D,GGPS1	PDC2	Bcl-2 inhibitors
REAC:R-HSA-9711123	Cellular response to chemical stress	1.07e-05	1.07e-05	UP	UBC,HMOX1,TXNRD1,GCLC,SQSTM1,UBB,ERO1A,GCLM,MAP1LC3B,ME1,SOD1,BLVRB,CDKN1A,SESN2,NOTCH1,SLC7A11,NQO1,PSME4,MT-CO1,NFE2L2,IDH1,STAT3,ATF4,GSK3B,SRXN1,TKT,NCOR2,G6PD,MAFK,SESN1,PGD,COX6A1,PSMD10	PDC2	Bcl-2 inhibitors
REAC:R-HSA-3371556	Cellular response to heat stress	2.58e-05	2.58e-05	UP	HSPA6,DNAJB1,HSPH1,HSPA1A,HSPA1B,BAG3,HSP90AA1,HSPA4L,PTGES3,DNAJB6,HSPA8,ST13,HSPA4,HSP90AB1,HSPB8,CRYAB,HSPA13,HSPA9,GSK3B,HIKESHI	PDC2	Bcl-2 inhibitors
REAC:R-HSA-8957322	Metabolism of steroids	5.13e-05	5.13e-05	UP	HMGCS1,INSIG1,SCD,MSMO1,HSD17B7,OSBPL1A,MVD,IDI1,SREBF2,FDPS,SREBF1,CYP51A1,INSIG2,FDFT1,FASN,DHCR7,SQLE,LSS,MVK,OSBP,LGMN,SC5D,OSBPL9,STARD4,GGPS1,OSBPL3,SEC24A	PDC2	Bcl-2 inhibitors
REAC:R-HSA-9711097	Cellular response to starvation	8.42e-05	8.42e-05	UP	BMT2,ATP6V1H,SESN2,CEBPB,ATF3,RHEB,TRIB3,RPL10A,CEBPG,RPL22L1,EIF2S2,RPL41,ATF4,RPL13A,RRAGD,RPL12,RPL28,ASNS,ATF2,ATP6V1A,RPL18A,SESN1,RPS21,RPLP0,RPL13,RPL3,RPLP1	PDC2	Bcl-2 inhibitors
REAC:R-HSA-9648895	Response of EIF2AK1 (HRI) to heme deficiency	8.42e-05	8.42e-05	UP	PPP1R15A,CEBPB,ATF3,TRIB3,CEBPG,EIF2S2,ATF4,ASNS	PDC2	Bcl-2 inhibitors
REAC:R-HSA-9633012	Response of EIF2AK4 (GCN2) to amino acid deficiency	0.000255	0.000255	UP	CEBPB,ATF3,TRIB3,RPL10A,CEBPG,RPL22L1,EIF2S2,RPL41,ATF4,RPL13A,RPL12,RPL28,ASNS,ATF2,RPL18A,RPS21,RPLP0,RPL13,RPL3,RPLP1	PDC2	Bcl-2 inhibitors
REAC:R-HSA-3371571	HSF1-dependent transactivation	0.000574	0.000574	UP	DNAJB1,HSPA1A,HSPA1B,HSP90AA1,PTGES3,HSPA8,HSP90AB1,HSPB8,CRYAB	PDC2	Bcl-2 inhibitors
REAC:R-HSA-3371568	Attenuation phase	0.000621	0.000621	UP	DNAJB1,HSPA1A,HSPA1B,HSP90AA1,PTGES3,HSPA8,HSP90AB1	PDC2	Bcl-2 inhibitors
REAC:R-HSA-3371453	Regulation of HSF1-mediated heat shock response	0.000712	0.000712	UP	HSPA6,DNAJB1,HSPH1,HSPA1A,HSPA1B,BAG3,HSPA4L,DNAJB6,HSPA8,ST13,HSPA4,HSPA13,HSPA9,GSK3B,HIKESHI	PDC2	Bcl-2 inhibitors
REAC:R-HSA-5357905	Regulation of TNFR1 signaling	0.00103	0.00103	UP	UBC,UBB,TAX1BP1,OTULIN,ULK1,CYLD,TNFAIP3,TRAF2,BIRC3,MIB2,UBE2D1,UBE2D3	PDC2	Bcl-2 inhibitors
REAC:R-HSA-75893	TNF signaling	0.00137	0.00137	UP	UBC,UBB,TAX1BP1,OTULIN,ADAM17,ULK1,CYLD,TNFAIP3,TRAF2,BIRC3,MIB2,UBE2D1,UBE2D3	PDC2	Bcl-2 inhibitors
REAC:R-HSA-9824439	Bacterial Infection Pathways	0.00223	0.00223	UP	UBC,HSP90AA1,TXNRD1,UBB,PGK1,HSP90AB1,ATP6V1H,CDH1,CTNNB1,SH3GL2,ENO1,MAP2K1,RAB5A,KPNA1	PDC2	Bcl-2 inhibitors
REAC:R-HSA-73887	Death Receptor Signaling	0.00304	0.00304	UP	UBC,SQSTM1,UBB,TAX1BP1,BCL2L11,NGFR,OTULIN,ADAM17,ULK1,CYLD,FGD4,TNFAIP3,TRAF2,NET1,ARHGEF12,MCF2L,GNA13,SOS1,BIRC3,MIB2,NFKBIA,UBE2D1,UBE2D3	PDC2	Bcl-2 inhibitors
REAC:R-HSA-2691230	Signaling by NOTCH1 HD Domain Mutants in Cancer	0.00932	0.00932	UP	UBC,UBB,MIB1,NOTCH1,ADAM17,MIB2	PDC2	Bcl-2 inhibitors
REAC:R-HSA-2691232	Constitutive Signaling by NOTCH1 HD Domain Mutants	0.00932	0.00932	UP	UBC,UBB,MIB1,NOTCH1,ADAM17,MIB2	PDC2	Bcl-2 inhibitors
REAC:R-HSA-400253	Circadian Clock	0.00944	0.00944	UP	UBC,UBB,BHLHE40,NFIL3,SREBF1,NAMPT,RORA,PER1,ATF2,BHLHE41,MEF2D,NOCT,PPP1CB	PDC2	Bcl-2 inhibitors
REAC:R-HSA-9818025	NFE2L2 regulating TCA cycle genes	0.0127	0.0127	UP	ME1,NFE2L2,IDH1	PDC2	Bcl-2 inhibitors
REAC:R-HSA-351906	Apoptotic cleavage of cell adhesion proteins	0.0151	0.0151	UP	CDH1,CTNNB1,PKP1,OCLN,TJP1	PDC2	Bcl-2 inhibitors
REAC:R-HSA-9637690	Response of Mtb to phagocytosis	0.0161	0.0161	UP	UBC,UBB,PGK1,ATP6V1H,ENO1,RAB5A,KPNA1	PDC2	Bcl-2 inhibitors
REAC:R-HSA-199992	trans-Golgi Network Vesicle Budding	0.0162	0.0162	UP	HSPA8,FTL,FTH1,GOLGB1,SNAP23,APP,CPD,PIK3C2A,TPD52,ACBD3,AP4B1,SH3GL2,DNM2	PDC2	Bcl-2 inhibitors
REAC:R-HSA-9617828	FOXO-mediated transcription of cell cycle genes	0.0162	0.0162	UP	CDKN1A,CCNG2,BTG1,FOXO3,KLF4,CDKN1B	PDC2	Bcl-2 inhibitors
REAC:R-HSA-432722	Golgi Associated Vesicle Biogenesis	0.0162	0.0162	UP	HSPA8,FTL,FTH1,GOLGB1,CPD,PIK3C2A,TPD52,ACBD3,AP4B1,SH3GL2,DNM2	PDC2	Bcl-2 inhibitors
REAC:R-HSA-9705462	Inactivation of CSF3 (G-CSF) signaling	0.0229	0.0229	UP	UBC,UBB,JAK1,SOCS1,STAT3,UBE2D1,UBE2D3	PDC2	Bcl-2 inhibitors
REAC:R-HSA-3371497	HSP90 chaperone cycle for steroid hormone receptors (SHR) in the presence of ligand	0.0229	0.0229	UP	DNAJB1,HSPA1A,HSPA1B,HSP90AA1,DNAJA1,PTGES3,DNAJA4,STIP1,HSPA8,HSP90AB1,TUBB2B	PDC2	Bcl-2 inhibitors
REAC:R-HSA-381042	PERK regulates gene expression	0.0229	0.0229	UP	CEBPB,ATF3,CEBPG,EIF2S2,HERPUD1,ATF4,ASNS,EIF2AK3	PDC2	Bcl-2 inhibitors
REAC:R-HSA-9614085	FOXO-mediated transcription	0.0229	0.0229	UP	YWHAG,CDKN1A,CCNG2,BTG1,SREBF1,BCL2L11,FOXO3,BBC3,FBXO32,KLF4,CDKN1B,CITED2	PDC2	Bcl-2 inhibitors
REAC:R-HSA-8866654	E3 ubiquitin ligases ubiquitinate target proteins	0.0257	0.0257	UP	UBC,UBB,BCL10,UBE2B,HIST1H2BD,RNF181,SELENOS,UBE2D1,UBE2D3,CTR9,PEX13	PDC2	Bcl-2 inhibitors
REAC:R-HSA-9637687	Suppression of phagosomal maturation	0.0273	0.0273	UP	UBC,UBB,ATP6V1H,RAB5A,KPNA1	PDC2	Bcl-2 inhibitors
REAC:R-HSA-209560	NF-kB is activated and signals survival	0.0273	0.0273	UP	UBC,SQSTM1,UBB,NGFR,NFKBIA	PDC2	Bcl-2 inhibitors
REAC:R-HSA-8852135	Protein ubiquitination	0.0289	0.0289	UP	UBC,UBB,BCL10,UBE2B,UBE2H,OTULIN,HIST1H2BD,RNF181,SELENOS,UBE2D1,UBE2D3,CTR9,PEX13	PDC2	Bcl-2 inhibitors
REAC:R-HSA-9818028	NFE2L2 regulates pentose phosphate pathway genes	0.029	0.029	UP	NFE2L2,TKT,G6PD,PGD	PDC2	Bcl-2 inhibitors
REAC:R-HSA-9635486	Infection with Mycobacterium tuberculosis	0.0326	0.0326	UP	UBC,UBB,PGK1,ATP6V1H,ENO1,RAB5A,KPNA1	PDC2	Bcl-2 inhibitors
REAC:R-HSA-6785807	Interleukin-4 and Interleukin-13 signaling	0.0329	0.0329	UP	HMOX1,HSP90AA1,VEGFA,HSPA8,CEBPD,CDKN1A,FOS,JAK1,RORA,SOCS1,FOXO3,ANXA1,STAT3,PIM1,LAMA5,SOX2	PDC2	Bcl-2 inhibitors
REAC:R-HSA-168928	DDX58/IFIH1-mediated induction of interferon-alpha/beta	0.0422	0.0422	UP	UBC,HSP90AA1,UBB,TAX1BP1,HSP90AB1,APP,CYLD,TNFAIP3,TRAF2,NKIRAS1,NFKBIA,UBE2D1,UBE2D3	PDC2	Bcl-2 inhibitors
REAC:R-HSA-1799339	SRP-dependent cotranslational protein targeting to membrane	0.0422	0.0422	UP	RPL10A,RPL22L1,SEC11C,RPL41,RPL13A,RPL12,RPL28,SPCS2,RPL18A,SRP54,SSR2,RPS21,RPLP0,RPL13,RPL3,RPLP1	PDC2	Bcl-2 inhibitors
REAC:R-HSA-111453	BH3-only proteins associate with and inactivate anti-apoptotic BCL-2 members	0.0424	0.0424	UP	BCL2L11,PMAIP1,STAT3,BBC3	PDC2	Bcl-2 inhibitors
REAC:R-HSA-168164	Toll Like Receptor 3 (TLR3) Cascade	0.0424	0.0424	UP	UBC,UBB,JUN,FOS,APP,TRAF2,ATF2,MEF2A,NKIRAS1,RPS6KA5,BIRC3,MAP2K1,NFKBIA,UBE2D1,UBE2D3	PDC2	Bcl-2 inhibitors
REAC:R-HSA-8876493	InlA-mediated entry of Listeria monocytogenes into host cells	0.0424	0.0424	UP	UBC,UBB,CDH1,CTNNB1	PDC2	Bcl-2 inhibitors
REAC:R-HSA-168643	Nucleotide-binding domain, leucine rich repeat containing receptor (NLR) signaling pathways	0.0468	0.0468	UP	UBC,HMOX1,UBB,HSP90AB1,APP,CYLD,TNFAIP3,SUGT1,BIRC3,NLRP1	PDC2	Bcl-2 inhibitors
REAC:R-HSA-9613829	Chaperone Mediated Autophagy	0.0473	0.0473	UP	UBC,HSP90AA1,UBB,HSPA8,HSP90AB1,PLIN2	PDC2	Bcl-2 inhibitors
REAC:R-HSA-9612973	Autophagy	0.0481	0.0481	UP	UBC,HSP90AA1,SQSTM1,UBB,RB1CC1,HSPA8,MAP1LC3B,HSP90AB1,GABARAPL1,RHEB,ULK1,PLIN2,RRAGD,VPS37D,ATG14,WDR45B,CHMP2B,MTMR14,TUBB2B	PDC2	Bcl-2 inhibitors
REAC:R-HSA-163200	Respiratory electron transport, ATP synthesis by chemiosmotic coupling, and heat production by uncoupling proteins.	1.13e-25	1.13e-25	DOWN	ATP5MC3,MT-CO2,ATP5MC1,NDUFS5,COX6B1,ATP5MF,COX7B,NDUFS6,MT-CO3,CYCS,UQCRH,NDUFB7,MT-ND6,UQCR10,MT-ND3,TMEM126B,TRAP1,COX16,COX6C,NDUFB10,ATP5PF,ATP5F1D,NDUFS3,ATP5F1C,CYC1,NDUFA10,COA1,NDUFB6,NDUFA4,ATP5MG,ATP5PO,UQCRQ,COX8A,UQCR11,ATP5F1A,SDHC,ATP5PB,NDUFAB1,NDUFA2,ATP5F1B,NDUFB3,NDUFC2,TIMMDC1,TACO1,ATP5ME,ATP5F1E,NDUFAF4,COX4I1,UQCRC1,ETFA,SDHB,NDUFS8,UQCRFS1,ATP5PD,NDUFA12,NDUFAF1,NDUFAF3,CO…	PDC2	Bcl-2 inhibitors
REAC:R-HSA-1428517	The citric acid (TCA) cycle and respiratory electron transport	1.83e-24	1.83e-24	DOWN	LDHB,ATP5MC3,MT-CO2,ATP5MC1,NDUFS5,COX6B1,ATP5MF,SUCLG2,COX7B,NDUFS6,MT-CO3,ME3,CYCS,UQCRH,NDUFB7,MT-ND6,UQCR10,MT-ND3,TMEM126B,TRAP1,COX16,COX6C,GLO1,NDUFB10,ATP5PF,ATP5F1D,NDUFS3,ATP5F1C,CYC1,NDUFA10,COA1,NDUFB6,MDH2,NDUFA4,ATP5MG,ATP5PO,UQCRQ,COX8A,UQCR11,FH,ATP5F1A,SDHC,ATP5PB,NDUFAB1,NDUFA2,ATP5F1B,PDHA1,NDUFB3,IDH3B,FAHD1,NDUFC2,TIMMDC1,TACO1,ATP5ME,ATP5F1E,NDUFAF4,COX4I1,UQCRC1,ETFA,SDHB,N…	PDC2	Bcl-2 inhibitors
REAC:R-HSA-5419276	Mitochondrial translation termination	3.43e-23	3.43e-23	DOWN	MRPL15,MRPS34,AURKAIP1,MRPS28,MRPS12,MRPL3,MRPL20,MRPL35,MRPL4,MRPL57,MRPS7,MRPS18C,MRPL12,MRPL50,MRPS35,MRPL47,MRPS17,MRPL14,GADD45GIP1,MRPL11,MRPS25,MRPL16,MRPS14,MRPL1,MRPS27,MRPL42,MRPL36,MRPL33,MRPL34,MRPL13,MRPS33,MRPS21,MRPL52,MRPS11,MRPS24,MRRF,MRPL55,MRPL22,MRPL2,MRPL32,MRPS15,MRPL51,MRPL40,MRPL58,CHCHD1,MRPL19,MRPS23,MRPS26,MRPL21,MRPS22	PDC2	Bcl-2 inhibitors
REAC:R-HSA-5368286	Mitochondrial translation initiation	3.43e-23	3.43e-23	DOWN	MRPL15,MRPS34,AURKAIP1,MRPS28,MRPS12,MRPL3,MRPL20,MRPL35,MRPL4,MRPL57,MRPS7,MRPS18C,MRPL12,MRPL50,MRPS35,MRPL47,MRPS17,MRPL14,GADD45GIP1,MRPL11,MRPS25,MRPL16,MRPS14,MRPL1,MRPS27,MRPL42,MRPL36,MRPL33,MRPL34,MRPL13,MRPS33,MRPS21,MRPL52,MRPS11,MRPS24,MRPL55,MRPL22,MRPL2,MRPL32,MRPS15,MRPL51,MTIF2,MRPL40,MRPL58,CHCHD1,MRPL19,MRPS23,MRPS26,MRPL21,MRPS22	PDC2	Bcl-2 inhibitors
REAC:R-HSA-5389840	Mitochondrial translation elongation	3.43e-23	3.43e-23	DOWN	MRPL15,MRPS34,TUFM,AURKAIP1,MRPS28,MRPS12,MRPL3,MRPL20,MRPL35,MRPL4,MRPL57,MRPS7,MRPS18C,MRPL12,MRPL50,MRPS35,MRPL47,MRPS17,MRPL14,GADD45GIP1,MRPL11,MRPS25,MRPL16,MRPS14,MRPL1,MRPS27,MRPL42,MRPL36,MRPL33,MRPL34,MRPL13,MRPS33,MRPS21,MRPL52,MRPS11,MRPS24,MRPL55,MRPL22,MRPL2,MRPL32,MRPS15,MRPL51,MRPL40,MRPL58,CHCHD1,MRPL19,MRPS23,MRPS26,MRPL21,MRPS22	PDC2	Bcl-2 inhibitors
REAC:R-HSA-5368287	Mitochondrial translation	3.43e-23	3.43e-23	DOWN	MRPL15,MRPS34,TUFM,AURKAIP1,MRPS28,MRPS12,MRPL3,MRPL20,MRPL35,MRPL4,MRPL57,MRPS7,MRPS18C,MRPL12,MRPL50,MRPS35,MRPL47,MRPS17,MRPL14,GADD45GIP1,MRPL11,MRPS25,MRPL16,MRPS14,MRPL1,MRPS27,MRPL42,MRPL36,MRPL33,MRPL34,MRPL13,MRPS33,MRPS21,MRPL52,MRPS11,MRPS24,MRRF,MRPL55,MRPL22,MRPL2,MRPL32,MRPS15,MRPL51,MTIF2,MRPL40,MRPL58,CHCHD1,MRPL19,MRPS23,MRPS26,MRPL21,MRPS22	PDC2	Bcl-2 inhibitors
REAC:R-HSA-611105	Respiratory electron transport	8.38e-20	8.38e-20	DOWN	MT-CO2,NDUFS5,COX6B1,COX7B,NDUFS6,MT-CO3,CYCS,UQCRH,NDUFB7,MT-ND6,UQCR10,MT-ND3,TMEM126B,TRAP1,COX16,COX6C,NDUFB10,NDUFS3,CYC1,NDUFA10,COA1,NDUFB6,NDUFA4,UQCRQ,COX8A,UQCR11,SDHC,NDUFAB1,NDUFA2,NDUFB3,NDUFC2,TIMMDC1,TACO1,NDUFAF4,COX4I1,UQCRC1,ETFA,SDHB,NDUFS8,UQCRFS1,NDUFA12,NDUFAF1,NDUFAF3,COX7C,NDUFS2,LRPPRC,NDUFV1,NDUFAF2,NDUFA8,NDUFA13,NUBPL	PDC2	Bcl-2 inhibitors
REAC:R-HSA-69620	Cell Cycle Checkpoints	2.78e-19	2.78e-19	DOWN	BIRC5,CLSPN,YWHAB,MCM4,TOPBP1,SPDL1,NSD2,PSMD2,CHEK1,MCM3,PSMB3,BRCA1,UBE2N,RFC3,MCM10,PKMYT1,BUB3,PSMC3,CCNA1,PSMB6,CENPF,CKAP5,PSMB8,MCM7,AURKB,SKA2,CENPN,ERCC6L,NUP160,CLASP2,PSMA4,SPC25,CENPI,PSME2,ANAPC15,BRIP1,PSME3,RBBP8,ANAPC7,CENPP,KNL1,CENPK,RFC4,MAD2L1,NBN,UBE2C,MCM5,PSMB5,NDC80,CENPE,KIF2C,CDC7,RFC2,CCNA2,PSME1,RPA3,CDCA8,NUP37,DYNLL2,CENPO,ANAPC1,KNTC1,NUP107,CDC45,GTSE1,SEM1,CCNB1,R…	PDC2	Bcl-2 inhibitors
REAC:R-HSA-72766	Translation	1.38e-15	1.38e-15	DOWN	MRPL15,MRPS34,TUFM,AURKAIP1,MRPS28,MRPS12,MRPL3,SRP9,MRPL20,FARS2,MRPL35,MRPL4,EIF1AX,EIF4A1,MRPL57,MRPS7,MRPS18C,MRPL12,MRPL50,EIF2B3,MRPS35,SPCS3,MRPL47,RPS26,MRPS17,EIF3A,MRPL14,GADD45GIP1,RPL26L1,MRPL11,MRPS25,MRPL16,PPA1,MRPS14,MRPL1,MRPS27,MRPL42,MRPL36,MRPL33,EIF3K,RPL7,GSPT1,MRPL34,MRPL13,EIF4E,MRPS33,EIF4G1,MRPS21,MRPL52,MRPS11,MRPS24,EIF2S1,EIF2S3,LARS2,AIMP1,RPL24,EEF1E1,MRRF,DARS2,FAR…	PDC2	Bcl-2 inhibitors
REAC:R-HSA-69239	Synthesis of DNA	1.39e-14	1.39e-14	DOWN	PRIM2,MCM4,GINS2,POLE4,PSMD2,MCM3,RBX1,PSMB3,RFC3,PCNA,PSMC3,CCNA1,PSMB6,PSMB8,MCM7,PSMA4,GINS1,PSME2,ANAPC15,PSME3,GMNN,ANAPC7,PRIM1,RFC4,UBE2C,POLA2,POLD3,POLD2,MCM5,PSMB5,SKP2,CUL1,RFC2,CCNA2,PSME1,RPA3,FEN1,ANAPC1,CDC45,SEM1,RFC5,POLE3,RPS27A,PSMD6,MCM8,MCM2,RPA2,PSMF1,CDC27	PDC2	Bcl-2 inhibitors
REAC:R-HSA-72203	Processing of Capped Intron-Containing Pre-mRNA	1.6e-13	1.6e-13	DOWN	SNRPF,HNRNPD,HNRNPA3,SNRPG,SNRPD1,YBX1,SNRPE,FUS,SNRPC,LSM3,SNRPB,LSM7,RBMX,POLR2L,POLR2F,HNRNPA2B1,HNRNPM,HNRNPA1,DHX9,RBM8A,SNRPD2,LSM5,PRPF4,DDX5,DDX39A,ZMAT2,SRSF5,DDX46,SRSF1,SF3A3,THOC7,UBL5,POLR2I,HNRNPR,CSTF3,LSM6,U2SURP,PHF5A,SF3B4,NUP160,PABPN1,GTF2F2,EIF4E,SF3B2,DNAJC8,NUP205,LSM2,SRSF3,CDC5L,CWC27,SRRT,NCBP2,SNRPA1,HNRNPU,PDCD7,CPSF3,POLR2D,POLR2G,SF3B6,RBM17,NUP37,NUP62,LSM4,PRPF38A,…	PDC2	Bcl-2 inhibitors
REAC:R-HSA-69242	S Phase	3.28e-13	3.28e-13	DOWN	CCND1,PRIM2,MCM4,GINS2,POLE4,PSMD2,MCM3,RBX1,PSMB3,STAG1,TFDP1,RFC3,PCNA,PSMC3,CCNA1,CDK4,PSMB6,E2F5,PSMB8,MCM7,CDCA5,PSMA4,GINS1,PSME2,ANAPC15,PSME3,RBBP4,GMNN,ANAPC7,PRIM1,RFC4,UBE2C,POLA2,POLD3,POLD2,MCM5,PSMB5,SKP2,CUL1,RFC2,CCNA2,PSME1,RPA3,FEN1,ANAPC1,CDC45,SEM1,RFC5,POLE3,RPS27A,PSMD6,MCM8,MCM2,RPA2,PSMF1,CDC27	PDC2	Bcl-2 inhibitors
REAC:R-HSA-72172	mRNA Splicing	6.48e-13	6.48e-13	DOWN	SNRPF,HNRNPD,HNRNPA3,SNRPG,SNRPD1,YBX1,SNRPE,FUS,SNRPC,LSM3,SNRPB,LSM7,RBMX,POLR2L,POLR2F,HNRNPA2B1,HNRNPM,HNRNPA1,DHX9,RBM8A,SNRPD2,LSM5,PRPF4,DDX5,ZMAT2,SRSF5,DDX46,SRSF1,SF3A3,UBL5,POLR2I,HNRNPR,LSM6,U2SURP,PHF5A,SF3B4,GTF2F2,SF3B2,DNAJC8,LSM2,SRSF3,CDC5L,CWC27,SRRT,NCBP2,SNRPA1,HNRNPU,PDCD7,POLR2D,POLR2G,SF3B6,RBM17,LSM4,PRPF38A,LSM8,PUF60,POLR2K,WDR70,SNRNP35,PPIH,PRPF31,SNRNP40,HTATSF1,DDX2…	PDC2	Bcl-2 inhibitors
REAC:R-HSA-72163	mRNA Splicing - Major Pathway	1.38e-12	1.38e-12	DOWN	SNRPF,HNRNPD,HNRNPA3,SNRPG,SNRPD1,YBX1,SNRPE,FUS,SNRPC,LSM3,SNRPB,LSM7,RBMX,POLR2L,POLR2F,HNRNPA2B1,HNRNPM,HNRNPA1,DHX9,RBM8A,SNRPD2,LSM5,PRPF4,DDX5,ZMAT2,SRSF5,DDX46,SRSF1,SF3A3,UBL5,POLR2I,HNRNPR,LSM6,U2SURP,PHF5A,SF3B4,GTF2F2,SF3B2,DNAJC8,LSM2,SRSF3,CDC5L,CWC27,SRRT,NCBP2,SNRPA1,HNRNPU,POLR2D,POLR2G,SF3B6,RBM17,LSM4,PRPF38A,LSM8,PUF60,POLR2K,WDR70,PPIH,PRPF31,SNRNP40,HTATSF1,DDX23,MAGOHB	PDC2	Bcl-2 inhibitors
REAC:R-HSA-68882	Mitotic Anaphase	1.38e-12	1.38e-12	DOWN	TUBA1B,RAN,KPNB1,BIRC5,SPDL1,TUBB6,TUBB4B,PSMD2,TUBA1C,PSMB3,STAG1,BUB3,PSMC3,PSMB6,CENPF,CKAP5,PSMB8,AURKB,SKA2,CENPN,ERCC6L,CDCA5,NUP160,CLASP2,PSMA4,SPC25,CENPI,PSME2,ANAPC15,PSME3,NUP205,ANAPC7,CENPP,KNL1,CENPK,MAD2L1,UBE2C,PSMB5,NDC80,CENPE,KIF2C,PSME1,CDCA8,NUP37,NUP62,VRK1,DYNLL2,CENPO,ANAPC1,KNTC1,NUP107,SEM1,CCNB1,DSN1,RPS27A,ZWINT,NSL1,CDK1,PSMD6,MAD1L1,NUF2,NDE1,LMNB1,SKA1,NUP93,PSMF1,…	PDC2	Bcl-2 inhibitors
REAC:R-HSA-69206	G1/S Transition	1.42e-12	1.42e-12	DOWN	CCND1,RRM2,PRIM2,MCM4,TYMS,POLE4,PSMD2,MCM3,PSMB3,DHFR,TFDP1,RBL1,MCM10,PCNA,PSMC3,CCNA1,CDK4,PSMB6,E2F5,PSMB8,MCM7,PSMA4,PSME2,PSME3,RBBP4,GMNN,PRIM1,POLA2,MCM5,PSMB5,CDC7,SKP2,CUL1,CCNA2,PSME1,RPA3,CDC45,SEM1,CCNB1,POLE3,RPS27A,CDK1,PSMD6,MCM8,MCM2,RPA2,DBF4,PSMF1	PDC2	Bcl-2 inhibitors
REAC:R-HSA-2555396	Mitotic Metaphase and Anaphase	1.58e-12	1.58e-12	DOWN	TUBA1B,RAN,KPNB1,BIRC5,SPDL1,TUBB6,TUBB4B,PSMD2,TUBA1C,PSMB3,STAG1,BUB3,PSMC3,PSMB6,CENPF,CKAP5,PSMB8,AURKB,SKA2,CENPN,ERCC6L,CDCA5,NUP160,CLASP2,PSMA4,SPC25,CENPI,PSME2,ANAPC15,PSME3,NUP205,ANAPC7,CENPP,KNL1,CENPK,MAD2L1,UBE2C,PSMB5,NDC80,CENPE,KIF2C,PSME1,CDCA8,NUP37,NUP62,VRK1,DYNLL2,CENPO,ANAPC1,KNTC1,NUP107,SEM1,CCNB1,DSN1,RPS27A,ZWINT,NSL1,CDK1,PSMD6,MAD1L1,NUF2,NDE1,LMNB1,SKA1,NUP93,PSMF1,…	PDC2	Bcl-2 inhibitors
REAC:R-HSA-69190	DNA strand elongation	2.12e-12	2.12e-12	DOWN	PRIM2,MCM4,GINS2,MCM3,RFC3,PCNA,MCM7,GINS1,PRIM1,RFC4,POLA2,POLD3,POLD2,MCM5,RFC2,RPA3,FEN1,CDC45,RFC5,MCM8,MCM2,RPA2	PDC2	Bcl-2 inhibitors
REAC:R-HSA-453279	Mitotic G1 phase and G1/S transition	3.35e-12	3.35e-12	DOWN	CCND1,CDK6,MYBL2,RRM2,PRIM2,MCM4,TYMS,POLE4,PSMD2,MCM3,PSMB3,DHFR,TFDP1,RBL1,MCM10,PCNA,PSMC3,CCNA1,CDK4,PSMB6,E2F5,PSMB8,MCM7,TOP2A,PSMA4,PSME2,PSME3,RBBP4,GMNN,PRIM1,POLA2,MCM5,PSMB5,CDC7,SKP2,CUL1,CCNA2,PSME1,RPA3,CDC45,SEM1,CCNB1,POLE3,RPS27A,CDK1,PSMD6,MCM8,MCM2,RPA2,DBF4,PSMF1	PDC2	Bcl-2 inhibitors
REAC:R-HSA-2467813	Separation of Sister Chromatids	5.3e-12	5.3e-12	DOWN	TUBA1B,BIRC5,SPDL1,TUBB6,TUBB4B,PSMD2,TUBA1C,PSMB3,STAG1,BUB3,PSMC3,PSMB6,CENPF,CKAP5,PSMB8,AURKB,SKA2,CENPN,ERCC6L,CDCA5,NUP160,CLASP2,PSMA4,SPC25,CENPI,PSME2,ANAPC15,PSME3,ANAPC7,CENPP,KNL1,CENPK,MAD2L1,UBE2C,PSMB5,NDC80,CENPE,KIF2C,PSME1,CDCA8,NUP37,DYNLL2,CENPO,ANAPC1,KNTC1,NUP107,SEM1,DSN1,RPS27A,ZWINT,NSL1,PSMD6,MAD1L1,NUF2,NDE1,SKA1,PSMF1,SPC24,CDC27	PDC2	Bcl-2 inhibitors
REAC:R-HSA-5663220	RHO GTPases Activate Formins	6.38e-10	6.38e-10	DOWN	TUBA1B,ACTB,DIAPH3,ACTG1,PFN1,BIRC5,SPDL1,TUBB6,TUBB4B,TUBA1C,ITGB1,BUB3,DIAPH1,CENPF,CKAP5,AURKB,SKA2,CENPN,ERCC6L,NUP160,CLASP2,SPC25,CENPI,CENPP,KNL1,CENPK,MAD2L1,NDC80,CENPE,KIF2C,EVL,CDCA8,NUP37,DYNLL2,CENPO,KNTC1,NUP107,DSN1,ZWINT,NSL1,MAD1L1,NUF2,NDE1,SKA1,SPC24	PDC2	Bcl-2 inhibitors
REAC:R-HSA-6799198	Complex I biogenesis	6.8e-10	6.8e-10	DOWN	NDUFS5,NDUFS6,NDUFB7,MT-ND6,MT-ND3,TMEM126B,NDUFB10,NDUFS3,NDUFA10,COA1,NDUFB6,NDUFAB1,NDUFA2,NDUFB3,NDUFC2,TIMMDC1,NDUFAF4,NDUFS8,NDUFA12,NDUFAF1,NDUFAF3,NDUFS2,NDUFV1,NDUFAF2,NDUFA8,NDUFA13,NUBPL	PDC2	Bcl-2 inhibitors
REAC:R-HSA-69481	G2/M Checkpoints	7.48e-10	7.48e-10	DOWN	CLSPN,YWHAB,MCM4,TOPBP1,NSD2,PSMD2,CHEK1,MCM3,PSMB3,BRCA1,UBE2N,RFC3,MCM10,PKMYT1,PSMC3,PSMB6,PSMB8,MCM7,PSMA4,PSME2,BRIP1,PSME3,RBBP8,RFC4,NBN,MCM5,PSMB5,CDC7,RFC2,PSME1,RPA3,CDC45,GTSE1,SEM1,CCNB1,RFC5,ATR,MRE11,BLM,RPS27A,YWHAH,CDK1,PSMD6,MCM8,MCM2,BARD1,BABAM2,RPA2,DBF4,PSMF1,BRCC3	PDC2	Bcl-2 inhibitors
REAC:R-HSA-2500257	Resolution of Sister Chromatid Cohesion	8.5e-10	8.5e-10	DOWN	TUBA1B,BIRC5,SPDL1,TUBB6,TUBB4B,TUBA1C,STAG1,BUB3,CENPF,CKAP5,AURKB,SKA2,CENPN,ERCC6L,CDCA5,NUP160,CLASP2,SPC25,CENPI,CENPP,KNL1,CENPK,MAD2L1,NDC80,CENPE,KIF2C,CDCA8,NUP37,DYNLL2,CENPO,KNTC1,NUP107,CCNB1,DSN1,ZWINT,NSL1,CDK1,MAD1L1,NUF2,NDE1,SKA1,SPC24	PDC2	Bcl-2 inhibitors
REAC:R-HSA-69618	Mitotic Spindle Checkpoint	8.56e-10	8.56e-10	DOWN	BIRC5,SPDL1,BUB3,CENPF,CKAP5,AURKB,SKA2,CENPN,ERCC6L,NUP160,CLASP2,SPC25,CENPI,ANAPC15,ANAPC7,CENPP,KNL1,CENPK,MAD2L1,UBE2C,NDC80,CENPE,KIF2C,CDCA8,NUP37,DYNLL2,CENPO,ANAPC1,KNTC1,NUP107,DSN1,ZWINT,NSL1,MAD1L1,NUF2,NDE1,SKA1,SPC24,CDC27	PDC2	Bcl-2 inhibitors
REAC:R-HSA-5685942	HDR through Homologous Recombination (HRR)	2.46e-09	2.46e-09	DOWN	SPIDR,TOPBP1,POLE4,CHEK1,BRCA1,RFC3,PCNA,RAD51AP1,BRIP1,XRCC2,RBBP8,RFC4,NBN,POLD3,POLD2,BRCA2,RFC2,RPA3,SEM1,RFC5,ATR,MRE11,BLM,POLE3,RPS27A,BARD1,RAD51B,RPA2,RAD51	PDC2	Bcl-2 inhibitors
REAC:R-HSA-9675135	Diseases of DNA repair	5.21e-09	5.21e-09	DOWN	TOPBP1,BRCA1,RFC3,RAD51AP1,BRIP1,XRCC2,RBBP8,RFC4,NBN,NEIL3,BRCA2,RFC2,MSH2,RPA3,SEM1,RFC5,ATR,MRE11,BLM,MSH3,BARD1,RAD51B,RPA2,RAD51	PDC2	Bcl-2 inhibitors
REAC:R-HSA-141444	Amplification of signal from unattached kinetochores via a MAD2 inhibitory signal	5.21e-09	5.21e-09	DOWN	BIRC5,SPDL1,BUB3,CENPF,CKAP5,AURKB,SKA2,CENPN,ERCC6L,NUP160,CLASP2,SPC25,CENPI,CENPP,KNL1,CENPK,MAD2L1,NDC80,CENPE,KIF2C,CDCA8,NUP37,DYNLL2,CENPO,KNTC1,NUP107,DSN1,ZWINT,NSL1,MAD1L1,NUF2,NDE1,SKA1,SPC24	PDC2	Bcl-2 inhibitors
REAC:R-HSA-69306	DNA Replication	5.21e-09	5.21e-09	DOWN	KPNB1,PRIM2,MCM4,GINS2,POLE4,PSMD2,MCM3,RBX1,PSMB3,RFC3,MCM10,PCNA,PSMC3,CCNA1,PSMB6,PSMB8,MCM7,PSMA4,GINS1,PSME2,ANAPC15,PSME3,GMNN,ANAPC7,PRIM1,RFC4,UBE2C,POLA2,POLD3,POLD2,MCM5,PSMB5,CDC7,SKP2,CUL1,RFC2,CCNA2,PSME1,RPA3,FEN1,ANAPC1,CDC45,SEM1,RFC5,POLE3,RPS27A,PSMD6,MCM8,MCM2,RPA2,DBF4,PSMF1,CDC27	PDC2	Bcl-2 inhibitors
REAC:R-HSA-163210	Formation of ATP by chemiosmotic coupling	5.21e-09	5.21e-09	DOWN	ATP5MC3,ATP5MC1,ATP5MF,ATP5PF,ATP5F1D,ATP5F1C,ATP5MG,ATP5PO,ATP5F1A,ATP5PB,ATP5F1B,ATP5ME,ATP5F1E,ATP5PD	PDC2	Bcl-2 inhibitors
REAC:R-HSA-141424	Amplification of signal from the kinetochores	5.21e-09	5.21e-09	DOWN	BIRC5,SPDL1,BUB3,CENPF,CKAP5,AURKB,SKA2,CENPN,ERCC6L,NUP160,CLASP2,SPC25,CENPI,CENPP,KNL1,CENPK,MAD2L1,NDC80,CENPE,KIF2C,CDCA8,NUP37,DYNLL2,CENPO,KNTC1,NUP107,DSN1,ZWINT,NSL1,MAD1L1,NUF2,NDE1,SKA1,SPC24	PDC2	Bcl-2 inhibitors
REAC:R-HSA-5693579	Homologous DNA Pairing and Strand Exchange	5.87e-09	5.87e-09	DOWN	TOPBP1,CHEK1,BRCA1,RFC3,RAD51AP1,BRIP1,XRCC2,RBBP8,RFC4,NBN,BRCA2,RFC2,RPA3,SEM1,RFC5,ATR,MRE11,BLM,BARD1,RAD51B,RPA2,RAD51	PDC2	Bcl-2 inhibitors
REAC:R-HSA-68877	Mitotic Prometaphase	6.13e-09	6.13e-09	DOWN	TUBA1B,TUBB,BIRC5,SPDL1,TUBB6,TUBB4B,TUBA1C,SDCCAG8,STAG1,BUB3,CENPF,CKAP5,AURKB,SKA2,CENPN,ERCC6L,CDCA5,NUP160,CLASP2,SPC25,CENPI,SMC4,MZT2A,CEP41,TUBG1,HAUS8,CENPP,NCAPG,NCAPD2,KNL1,CENPK,MAD2L1,MZT2B,NDC80,CENPE,KIF2C,CDCA8,NUP37,DYNLL2,NCAPH,CENPO,KNTC1,NUP107,CCNB1,DSN1,ZWINT,NSL1,TUBGCP3,CDK1,MAD1L1,NUF2,NDE1,MZT1,SKA1,SPC24	PDC2	Bcl-2 inhibitors
REAC:R-HSA-5693616	Presynaptic phase of homologous DNA pairing and strand exchange	7.83e-09	7.83e-09	DOWN	TOPBP1,CHEK1,BRCA1,RFC3,BRIP1,XRCC2,RBBP8,RFC4,NBN,BRCA2,RFC2,RPA3,SEM1,RFC5,ATR,MRE11,BLM,BARD1,RAD51B,RPA2,RAD51	PDC2	Bcl-2 inhibitors
REAC:R-HSA-72165	mRNA Splicing - Minor Pathway	1.13e-08	1.13e-08	DOWN	SNRPF,SNRPG,SNRPD1,YBX1,SNRPE,SNRPB,POLR2L,POLR2F,SNRPD2,SRSF1,POLR2I,SF3B4,GTF2F2,SF3B2,NCBP2,PDCD7,POLR2D,POLR2G,SF3B6,POLR2K,SNRNP35,SNRNP40,DDX23	PDC2	Bcl-2 inhibitors
REAC:R-HSA-9701190	Defective homologous recombination repair (HRR) due to BRCA2 loss of function	1.33e-08	1.33e-08	DOWN	TOPBP1,BRCA1,RFC3,RAD51AP1,BRIP1,XRCC2,RBBP8,RFC4,NBN,BRCA2,RFC2,RPA3,SEM1,RFC5,ATR,MRE11,BLM,BARD1,RAD51B,RPA2,RAD51	PDC2	Bcl-2 inhibitors
REAC:R-HSA-9675136	Diseases of DNA Double-Strand Break Repair	1.33e-08	1.33e-08	DOWN	TOPBP1,BRCA1,RFC3,RAD51AP1,BRIP1,XRCC2,RBBP8,RFC4,NBN,BRCA2,RFC2,RPA3,SEM1,RFC5,ATR,MRE11,BLM,BARD1,RAD51B,RPA2,RAD51	PDC2	Bcl-2 inhibitors
REAC:R-HSA-8949613	Cristae formation	1.55e-08	1.55e-08	DOWN	ATP5MC3,ATP5MC1,MICOS10,ATP5MF,CHCHD3,ATP5PF,ATP5F1D,ATP5F1C,ATP5MG,CHCHD6,ATP5PO,ATP5F1A,ATP5PB,ATP5F1B,DNAJC11,ATP5ME,ATP5F1E,ATP5PD	PDC2	Bcl-2 inhibitors
REAC:R-HSA-9648025	EML4 and NUDC in mitotic spindle formation	1.55e-08	1.55e-08	DOWN	TUBA1B,BIRC5,SPDL1,TUBB6,TUBB4B,TUBA1C,BUB3,CENPF,CKAP5,AURKB,SKA2,CENPN,ERCC6L,NUP160,CLASP2,SPC25,CENPI,CENPP,KNL1,CENPK,MAD2L1,NDC80,CENPE,KIF2C,CDCA8,NUP37,DYNLL2,CENPO,KNTC1,NUP107,DSN1,ZWINT,NSL1,MAD1L1,NUF2,NDE1,SKA1,SPC24	PDC2	Bcl-2 inhibitors
REAC:R-HSA-1169410	Antiviral mechanism by IFN-stimulated genes	1.67e-08	1.67e-08	DOWN	EIF2AK2,STAT1,MX1,KPNB1,UBE2L6,ISG15,EIF4A1,OAS2,OAS3,UBE2N,IFIT1,OAS1,KPNA3,NUP160,KPNA2,FLNA,EIF4E,EIF4G1,NUP205,IRF3,EIF4E2,USP18,NUP37,NUP62,NUP107,RPS27A,NUP50,PIN1,ABCE1,NUP93	PDC2	Bcl-2 inhibitors
REAC:R-HSA-68962	Activation of the pre-replicative complex	5.72e-08	5.72e-08	DOWN	PRIM2,MCM4,POLE4,MCM3,MCM10,MCM7,GMNN,PRIM1,POLA2,MCM5,CDC7,RPA3,CDC45,POLE3,MCM8,MCM2,RPA2,DBF4	PDC2	Bcl-2 inhibitors
REAC:R-HSA-176187	Activation of ATR in response to replication stress	7.58e-08	7.58e-08	DOWN	CLSPN,MCM4,CHEK1,MCM3,RFC3,MCM10,MCM7,RFC4,MCM5,CDC7,RFC2,RPA3,CDC45,RFC5,ATR,MCM8,MCM2,RPA2,DBF4	PDC2	Bcl-2 inhibitors
REAC:R-HSA-162906	HIV Infection	7.98e-08	7.98e-08	DOWN	XRCC5,PPIA,SUPT16H,RAN,RANBP1,KPNB1,AP2M1,POLR2L,AP1M2,POLR2F,NPM1,PSMD2,RBX1,AP1S1,PSMB3,PSMC3,SLC25A5,PSMB6,HMGA1,PSMB8,GTF2H5,SSRP1,POLR2I,NUP160,PSMA4,PSME2,PSME3,GTF2F2,XRCC6,NUP205,AP2S1,NCBP2,PSMB5,ELOB,PACS1,ELOC,POLR2D,POLR2G,PSME1,XRCC4,NUP37,NUP62,FEN1,TAF11,NUP107,SEM1,SUPT5H,POLR2K,RNGTT,TAF3,RPS27A,PSIP1,NUP50,PSMD6,GTF2H3,NUP93,PSMF1	PDC2	Bcl-2 inhibitors
REAC:R-HSA-5693538	Homology Directed Repair	1.02e-07	1.02e-07	DOWN	SPIDR,SUMO2,CLSPN,PARP1,TOPBP1,POLE4,NSD2,CHEK1,BRCA1,UBE2N,RFC3,PCNA,CCNA1,RAD51AP1,POLQ,BRIP1,XRCC2,RBBP8,RFC4,NBN,TIPIN,POLD3,POLD2,BRCA2,RFC2,CCNA2,RPA3,FEN1,SEM1,RFC5,ATR,MRE11,BLM,POLE3,RPS27A,BARD1,RAD51B,BABAM2,RPA2,RAD51,BRCC3	PDC2	Bcl-2 inhibitors
REAC:R-HSA-2682334	EPH-Ephrin signaling	1.74e-07	1.74e-07	DOWN	CFL1,ACTB,MYL6,ACTG1,AP2M1,ARPC2,GRIN2B,EPHB2,EPHA2,SDC2,MYL9,MYL12B,ARPC1B,ACTR2,ARHGEF28,EFNA5,AP2S1,EPHB4,EPHA6,ARPC5,PAK3,HRAS,ITSN1,EFNB2,ARPC3,EPHB1,ADAM10,CLTA,ARPC4,ACTR3,MYL12A	PDC2	Bcl-2 inhibitors
REAC:R-HSA-9709570	Impaired BRCA2 binding to RAD51	1.81e-07	1.81e-07	DOWN	TOPBP1,BRCA1,RFC3,BRIP1,RBBP8,RFC4,NBN,BRCA2,RFC2,RPA3,SEM1,RFC5,ATR,MRE11,BLM,BARD1,RPA2,RAD51	PDC2	Bcl-2 inhibitors
REAC:R-HSA-5693532	DNA Double-Strand Break Repair	1.94e-07	1.94e-07	DOWN	XRCC5,PRKDC,SPIDR,SUMO2,CLSPN,PARP1,TOPBP1,POLE4,NSD2,CHEK1,BRCA1,UBE2N,RFC3,PCNA,CCNA1,RAD51AP1,POLQ,KPNA2,BRIP1,XRCC2,XRCC6,RBBP8,RFC4,NBN,TIPIN,POLD3,POLD2,BRCA2,RFC2,CCNA2,RPA3,XRCC4,FEN1,SEM1,RFC5,ATR,MRE11,BLM,POLE3,RPS27A,BARD1,RAD51B,BABAM2,RPA2,RAD51,BRCC3	PDC2	Bcl-2 inhibitors
REAC:R-HSA-69052	Switching of origins to a post-replicative state	3.01e-07	3.01e-07	DOWN	MCM4,PSMD2,MCM3,RBX1,PSMB3,PSMC3,CCNA1,PSMB6,PSMB8,MCM7,PSMA4,PSME2,ANAPC15,PSME3,GMNN,ANAPC7,UBE2C,MCM5,PSMB5,SKP2,CUL1,CCNA2,PSME1,ANAPC1,SEM1,RPS27A,PSMD6,MCM8,MCM2,PSMF1,CDC27	PDC2	Bcl-2 inhibitors
REAC:R-HSA-3928662	EPHB-mediated forward signaling	3.52e-07	3.52e-07	DOWN	CFL1,ACTB,ACTG1,ARPC2,GRIN2B,EPHB2,SDC2,ARPC1B,ACTR2,ARHGEF28,EPHB4,ARPC5,HRAS,ITSN1,EFNB2,ARPC3,EPHB1,ARPC4,ACTR3	PDC2	Bcl-2 inhibitors
REAC:R-HSA-1268020	Mitochondrial protein import	3.76e-07	3.76e-07	DOWN	ATP5MC1,TOMM5,TOMM6,SLC25A13,TOMM40,TIMM50,TIMM8A,COA4,DNAJC19,CHCHD2,CHCHD3,TIMM13,TIMM8B,TIMM10,CYC1,TOMM22,ATP5F1A,ATP5F1B,CHCHD4,TIMM22,TIMM23,CMC2,TIMM17A,TIMM9,CS	PDC2	Bcl-2 inhibitors
REAC:R-HSA-69186	Lagging Strand Synthesis	4.99e-07	4.99e-07	DOWN	PRIM2,RFC3,PCNA,PRIM1,RFC4,POLA2,POLD3,POLD2,RFC2,RPA3,FEN1,RFC5,RPA2	PDC2	Bcl-2 inhibitors
REAC:R-HSA-162909	Host Interactions of HIV factors	7.32e-07	7.32e-07	DOWN	PPIA,RAN,RANBP1,KPNB1,AP2M1,AP1M2,NPM1,PSMD2,RBX1,AP1S1,PSMB3,PSMC3,SLC25A5,PSMB6,HMGA1,PSMB8,NUP160,PSMA4,PSME2,PSME3,NUP205,AP2S1,PSMB5,ELOB,PACS1,ELOC,PSME1,NUP37,NUP62,NUP107,SEM1,RPS27A,PSIP1,NUP50,PSMD6,NUP93,PSMF1	PDC2	Bcl-2 inhibitors
REAC:R-HSA-5693567	HDR through Homologous Recombination (HRR) or Single Strand Annealing (SSA)	8.45e-07	8.45e-07	DOWN	SPIDR,SUMO2,CLSPN,TOPBP1,POLE4,NSD2,CHEK1,BRCA1,UBE2N,RFC3,PCNA,CCNA1,RAD51AP1,BRIP1,XRCC2,RBBP8,RFC4,NBN,TIPIN,POLD3,POLD2,BRCA2,RFC2,CCNA2,RPA3,SEM1,RFC5,ATR,MRE11,BLM,POLE3,RPS27A,BARD1,RAD51B,BABAM2,RPA2,RAD51,BRCC3	PDC2	Bcl-2 inhibitors
REAC:R-HSA-6790901	rRNA modification in the nucleus and cytosol	9.96e-07	9.96e-07	DOWN	NHP2,NOP56,FBL,DKC1,EMG1,GAR1,PDCD11,NOP10,RRP36,HEATR1,IMP4,UTP20,NOP14,BMS1,UTP14A,TSR3,RRP7A,WDR46,WDR43,TBL3,PNO1,TRMT112,NOP2	PDC2	Bcl-2 inhibitors
REAC:R-HSA-5651801	PCNA-Dependent Long Patch Base Excision Repair	1.1e-06	1.1e-06	DOWN	POLE4,RFC3,PCNA,RFC4,POLD3,POLD2,RFC2,RPA3,FEN1,RFC5,POLE3,APEX1,RPA2	PDC2	Bcl-2 inhibitors
REAC:R-HSA-180786	Extension of Telomeres	1.22e-06	1.22e-06	DOWN	NHP2,PRIM2,RUVBL1,DKC1,GAR1,RFC3,PCNA,NOP10,CCNA1,PRIM1,RFC4,POLA2,POLD3,POLD2,RFC2,CCNA2,RPA3,FEN1,RFC5,BLM,RPA2	PDC2	Bcl-2 inhibitors
REAC:R-HSA-453276	Regulation of mitotic cell cycle	1.33e-06	1.33e-06	DOWN	PSMD2,PSMB3,BUB3,PSMC3,CCNA1,PSMB6,PSMB8,AURKB,PSMA4,PSME2,ANAPC15,PSME3,ANAPC7,AURKA,MAD2L1,UBE2C,PSMB5,SKP2,CUL1,CCNA2,PSME1,ANAPC1,SEM1,CCNB1,RPS27A,CDK1,PSMD6,PSMF1,CDC27	PDC2	Bcl-2 inhibitors
REAC:R-HSA-174143	APC/C-mediated degradation of cell cycle proteins	1.33e-06	1.33e-06	DOWN	PSMD2,PSMB3,BUB3,PSMC3,CCNA1,PSMB6,PSMB8,AURKB,PSMA4,PSME2,ANAPC15,PSME3,ANAPC7,AURKA,MAD2L1,UBE2C,PSMB5,SKP2,CUL1,CCNA2,PSME1,ANAPC1,SEM1,CCNB1,RPS27A,CDK1,PSMD6,PSMF1,CDC27	PDC2	Bcl-2 inhibitors
REAC:R-HSA-5656169	Termination of translesion DNA synthesis	1.74e-06	1.74e-06	DOWN	UBE2L6,POLE4,ISG15,RFC3,PCNA,PCLAF,RFC4,POLD3,POLD2,RFC2,RPA3,RFC5,USP10,POLE3,RPS27A,RPA2	PDC2	Bcl-2 inhibitors
REAC:R-HSA-1169408	ISG15 antiviral mechanism	1.77e-06	1.77e-06	DOWN	EIF2AK2,STAT1,MX1,KPNB1,UBE2L6,ISG15,EIF4A1,UBE2N,IFIT1,KPNA3,NUP160,KPNA2,EIF4E,EIF4G1,NUP205,IRF3,EIF4E2,USP18,NUP37,NUP62,NUP107,RPS27A,NUP50,PIN1,NUP93	PDC2	Bcl-2 inhibitors
REAC:R-HSA-110373	Resolution of AP sites via the multiple-nucleotide patch replacement pathway	1.77e-06	1.77e-06	DOWN	PARP1,POLE4,RFC3,PCNA,RFC4,POLD3,POLD2,RFC2,RPA3,FEN1,RFC5,POLE3,APEX1,RPA2	PDC2	Bcl-2 inhibitors
REAC:R-HSA-913531	Interferon Signaling	1.97e-06	1.97e-06	DOWN	EIF2AK2,IFI27,STAT1,MX1,KPNB1,IFI6,ADAR,IFITM3,SP100,TRIM14,BST2,UBE2L6,ISG15,EIF4A1,XAF1,OAS2,OAS3,IFITM2,UBE2N,MID1,IFIT1,OAS1,IFIT5,IFI35,KPNA3,PSMB8,IFIT3,IRF9,NUP160,KPNA2,FLNA,EIF4E,EIF4G1,NUP205,IRF3,SAMHD1,IFITM1,EIF4E2,USP18,NUP37,NUP62,NUP107,RPS27A,NUP50,PIN1,ABCE1,GBP1,NUP93	PDC2	Bcl-2 inhibitors
REAC:R-HSA-909733	Interferon alpha/beta signaling	2.34e-06	2.34e-06	DOWN	IFI27,STAT1,MX1,KPNB1,IFI6,ADAR,IFITM3,BST2,ISG15,XAF1,OAS2,OAS3,IFITM2,IFIT1,OAS1,IFIT5,IFI35,PSMB8,IFIT3,IRF9,IRF3,SAMHD1,IFITM1,USP18,ABCE1	PDC2	Bcl-2 inhibitors
REAC:R-HSA-68949	Orc1 removal from chromatin	2.34e-06	2.34e-06	DOWN	MCM4,PSMD2,MCM3,RBX1,PSMB3,PSMC3,CCNA1,PSMB6,PSMB8,MCM7,PSMA4,PSME2,PSME3,MCM5,PSMB5,SKP2,CUL1,CCNA2,PSME1,SEM1,RPS27A,PSMD6,MCM8,MCM2,PSMF1	PDC2	Bcl-2 inhibitors
REAC:R-HSA-73886	Chromosome Maintenance	2.57e-06	2.57e-06	DOWN	NHP2,PRIM2,POLR2L,POLR2F,NPM1,RUVBL1,DKC1,GAR1,RFC3,PCNA,NOP10,CCNA1,CENPN,POLR2I,CENPI,RBBP4,CENPX,PRIM1,CENPP,KNL1,CENPK,RFC4,POLA2,POLD3,POLD2,RFC2,POLR2D,POLR2G,CCNA2,RPA3,CENPW,FEN1,CENPO,RFC5,POLR2K,BLM,MIS18A,RPA2	PDC2	Bcl-2 inhibitors
REAC:R-HSA-110314	Recognition of DNA damage by PCNA-containing replication complex	4.02e-06	4.02e-06	DOWN	POLE4,RBX1,RFC3,PCNA,RAD18,RFC4,POLD3,POLD2,RFC2,RPA3,USP1,RFC5,POLE3,RPS27A,RPA2	PDC2	Bcl-2 inhibitors
REAC:R-HSA-69109	Leading Strand Synthesis	4.88e-06	4.88e-06	DOWN	PRIM2,RFC3,PCNA,PRIM1,RFC4,POLA2,POLD3,POLD2,RFC2,RFC5	PDC2	Bcl-2 inhibitors
REAC:R-HSA-69091	Polymerase switching	4.88e-06	4.88e-06	DOWN	PRIM2,RFC3,PCNA,PRIM1,RFC4,POLA2,POLD3,POLD2,RFC2,RFC5	PDC2	Bcl-2 inhibitors
REAC:R-HSA-73893	DNA Damage Bypass	9.08e-06	9.08e-06	DOWN	UBE2L6,POLE4,ISG15,RBX1,RFC3,PCNA,PCLAF,RAD18,RFC4,POLD3,POLD2,RFC2,RPA3,USP1,RFC5,USP10,POLE3,RPS27A,RPA2	PDC2	Bcl-2 inhibitors
REAC:R-HSA-176409	APC/C:Cdc20 mediated degradation of mitotic proteins	9.45e-06	9.45e-06	DOWN	PSMD2,PSMB3,BUB3,PSMC3,CCNA1,PSMB6,PSMB8,PSMA4,PSME2,ANAPC15,PSME3,ANAPC7,MAD2L1,UBE2C,PSMB5,CCNA2,PSME1,ANAPC1,SEM1,CCNB1,RPS27A,CDK1,PSMD6,PSMF1,CDC27	PDC2	Bcl-2 inhibitors
REAC:R-HSA-176408	Regulation of APC/C activators between G1/S and early anaphase	9.48e-06	9.48e-06	DOWN	PSMD2,PSMB3,BUB3,PSMC3,CCNA1,PSMB6,PSMB8,PSMA4,PSME2,ANAPC15,PSME3,ANAPC7,MAD2L1,UBE2C,PSMB5,CUL1,CCNA2,PSME1,ANAPC1,SEM1,CCNB1,RPS27A,CDK1,PSMD6,PSMF1,CDC27	PDC2	Bcl-2 inhibitors
REAC:R-HSA-176974	Unwinding of DNA	9.87e-06	9.87e-06	DOWN	MCM4,GINS2,MCM3,MCM7,GINS1,MCM5,CDC45,MCM8,MCM2	PDC2	Bcl-2 inhibitors
REAC:R-HSA-176814	Activation of APC/C and APC/C:Cdc20 mediated degradation of mitotic proteins	1.19e-05	1.19e-05	DOWN	PSMD2,PSMB3,BUB3,PSMC3,CCNA1,PSMB6,PSMB8,PSMA4,PSME2,ANAPC15,PSME3,ANAPC7,MAD2L1,UBE2C,PSMB5,CCNA2,PSME1,ANAPC1,SEM1,CCNB1,RPS27A,CDK1,PSMD6,PSMF1,CDC27	PDC2	Bcl-2 inhibitors
REAC:R-HSA-9704646	Defective HDR through Homologous Recombination Repair (HRR) due to PALB2 loss of BRCA2/RAD51/RAD51C binding function	1.29e-05	1.29e-05	DOWN	BRCA1,RAD51AP1,BRIP1,XRCC2,RBBP8,NBN,BRCA2,SEM1,MRE11,BLM,BARD1,RAD51B,RAD51	PDC2	Bcl-2 inhibitors
REAC:R-HSA-9701193	Defective homologous recombination repair (HRR) due to PALB2 loss of function	1.29e-05	1.29e-05	DOWN	BRCA1,RAD51AP1,BRIP1,XRCC2,RBBP8,NBN,BRCA2,SEM1,MRE11,BLM,BARD1,RAD51B,RAD51	PDC2	Bcl-2 inhibitors
REAC:R-HSA-9704331	Defective HDR through Homologous Recombination Repair (HRR) due to PALB2 loss of BRCA1 binding function	1.29e-05	1.29e-05	DOWN	BRCA1,RAD51AP1,BRIP1,XRCC2,RBBP8,NBN,BRCA2,SEM1,MRE11,BLM,BARD1,RAD51B,RAD51	PDC2	Bcl-2 inhibitors
REAC:R-HSA-9701192	Defective homologous recombination repair (HRR) due to BRCA1 loss of function	1.29e-05	1.29e-05	DOWN	BRCA1,RAD51AP1,BRIP1,XRCC2,RBBP8,NBN,BRCA2,SEM1,MRE11,BLM,BARD1,RAD51B,RAD51	PDC2	Bcl-2 inhibitors
REAC:R-HSA-6782210	Gap-filling DNA repair synthesis and ligation in TC-NER	1.3e-05	1.3e-05	DOWN	POLR2L,POLR2F,POLE4,RBX1,RFC3,PCNA,GTF2H5,POLR2I,RFC4,POLD3,POLD2,RFC2,POLR2D,POLR2G,RPA3,ERCC8,RFC5,POLR2K,POLE3,RPS27A,GTF2H3,RPA2	PDC2	Bcl-2 inhibitors
REAC:R-HSA-5696398	Nucleotide Excision Repair	1.41e-05	1.41e-05	DOWN	ACTB,SUMO2,PARP1,POLR2L,POLR2F,POLE4,RBX1,RUVBL1,SUMO3,COPS6,UBE2N,RFC3,PCNA,GTF2H5,POLR2I,ACTL6A,COPS5,RFC4,POLD3,POLD2,RFC2,POLR2D,POLR2G,RPA3,ERCC8,RFC5,POLR2K,POLE3,RPS27A,GTF2H3,RPA2	PDC2	Bcl-2 inhibitors
REAC:R-HSA-174184	Cdc20:Phospho-APC/C mediated degradation of Cyclin A	1.42e-05	1.42e-05	DOWN	PSMD2,PSMB3,BUB3,PSMC3,CCNA1,PSMB6,PSMB8,PSMA4,PSME2,ANAPC15,PSME3,ANAPC7,MAD2L1,UBE2C,PSMB5,CCNA2,PSME1,ANAPC1,SEM1,RPS27A,CDK1,PSMD6,PSMF1,CDC27	PDC2	Bcl-2 inhibitors
REAC:R-HSA-69275	G2/M Transition	1.43e-05	1.43e-05	DOWN	TUBA1B,TUBB,MYBL2,TUBB6,TUBB4B,PSMD2,TUBA1C,RBX1,RAB8A,SDCCAG8,PSMB3,PKMYT1,PSMC3,CCNA1,PSMB6,CENPF,CKAP5,PSMB8,PSMA4,PSME2,MZT2A,PSME3,CEP41,RBBP4,TUBG1,HAUS8,FBXL7,TPX2,AURKA,MZT2B,PSMB5,CUL1,CCNA2,PSME1,GTSE1,SEM1,CCNB1,FOXM1,RPS27A,TUBGCP3,CDK1,PSMD6,FBXL18,NDE1,MZT1,PSMF1	PDC2	Bcl-2 inhibitors
REAC:R-HSA-5685938	HDR through Single Strand Annealing (SSA)	1.53e-05	1.53e-05	DOWN	TOPBP1,BRCA1,RFC3,BRIP1,RBBP8,RFC4,NBN,RFC2,RPA3,RFC5,ATR,MRE11,BLM,BARD1,RPA2,RAD51	PDC2	Bcl-2 inhibitors
REAC:R-HSA-6782135	Dual incision in TC-NER	1.68e-05	1.68e-05	DOWN	POLR2L,POLR2F,POLE4,RBX1,RFC3,PCNA,GTF2H5,POLR2I,RFC4,POLD3,POLD2,RFC2,POLR2D,POLR2G,RPA3,ERCC8,RFC5,POLR2K,POLE3,RPS27A,GTF2H3,RPA2	PDC2	Bcl-2 inhibitors
REAC:R-HSA-179419	APC:Cdc20 mediated degradation of cell cycle proteins prior to satisfation of the cell cycle checkpoint	1.8e-05	1.8e-05	DOWN	PSMD2,PSMB3,BUB3,PSMC3,CCNA1,PSMB6,PSMB8,PSMA4,PSME2,ANAPC15,PSME3,ANAPC7,MAD2L1,UBE2C,PSMB5,CCNA2,PSME1,ANAPC1,SEM1,RPS27A,CDK1,PSMD6,PSMF1,CDC27	PDC2	Bcl-2 inhibitors
REAC:R-HSA-453274	Mitotic G2-G2/M phases	1.86e-05	1.86e-05	DOWN	TUBA1B,TUBB,MYBL2,TUBB6,TUBB4B,PSMD2,TUBA1C,RBX1,RAB8A,SDCCAG8,PSMB3,PKMYT1,PSMC3,CCNA1,PSMB6,CENPF,CKAP5,PSMB8,PSMA4,PSME2,MZT2A,PSME3,CEP41,RBBP4,TUBG1,HAUS8,FBXL7,TPX2,AURKA,MZT2B,PSMB5,CUL1,CCNA2,PSME1,GTSE1,SEM1,CCNB1,FOXM1,RPS27A,TUBGCP3,CDK1,PSMD6,FBXL18,NDE1,MZT1,PSMF1	PDC2	Bcl-2 inhibitors
REAC:R-HSA-194441	Metabolism of non-coding RNA	2.19e-05	2.19e-05	DOWN	SNRPF,SNRPG,SNRPD1,SNRPE,SNRPB,SNRPD2,CLNS1A,NUP160,WDR77,NUP205,NCBP2,GEMIN6,NUP37,NUP62,NUP107,NUP50,GEMIN5,PHAX,NUP93	PDC2	Bcl-2 inhibitors
REAC:R-HSA-191859	snRNP Assembly	2.19e-05	2.19e-05	DOWN	SNRPF,SNRPG,SNRPD1,SNRPE,SNRPB,SNRPD2,CLNS1A,NUP160,WDR77,NUP205,NCBP2,GEMIN6,NUP37,NUP62,NUP107,NUP50,GEMIN5,PHAX,NUP93	PDC2	Bcl-2 inhibitors
REAC:R-HSA-73980	RNA Polymerase III Transcription Termination	2.97e-05	2.97e-05	DOWN	NFIB,POLR2L,NFIA,POLR2F,POLR1C,POLR3K,POLR2K,POLR3G,CRCP,POLR3H,POLR3A,POLR3B	PDC2	Bcl-2 inhibitors
REAC:R-HSA-6804756	Regulation of TP53 Activity through Phosphorylation	3.32e-05	3.32e-05	DOWN	SUPT16H,TOPBP1,CHEK1,BRCA1,RFC3,CCNA1,SSRP1,AURKB,BRIP1,RBBP8,TPX2,AURKA,RFC4,NBN,RFC2,CCNA2,RPA3,TAF11,RFC5,ATR,MRE11,BLM,TAF3,RPS27A,PIN1,BARD1,RPA2	PDC2	Bcl-2 inhibitors
REAC:R-HSA-110313	Translesion synthesis by Y family DNA polymerases bypasses lesions on DNA template	3.32e-05	3.32e-05	DOWN	UBE2L6,POLE4,ISG15,RFC3,PCNA,PCLAF,RFC4,POLD3,POLD2,RFC2,RPA3,RFC5,USP10,POLE3,RPS27A,RPA2	PDC2	Bcl-2 inhibitors
REAC:R-HSA-5693554	Resolution of D-loop Structures through Synthesis-Dependent Strand Annealing (SDSA)	3.43e-05	3.43e-05	DOWN	BRCA1,RAD51AP1,BRIP1,XRCC2,RBBP8,NBN,BRCA2,SEM1,MRE11,BLM,BARD1,RAD51B,RAD51	PDC2	Bcl-2 inhibitors
REAC:R-HSA-6781827	Transcription-Coupled Nucleotide Excision Repair (TC-NER)	3.7e-05	3.7e-05	DOWN	POLR2L,POLR2F,POLE4,RBX1,COPS6,RFC3,PCNA,GTF2H5,POLR2I,COPS5,RFC4,POLD3,POLD2,RFC2,POLR2D,POLR2G,RPA3,ERCC8,RFC5,POLR2K,POLE3,RPS27A,GTF2H3,RPA2	PDC2	Bcl-2 inhibitors
REAC:R-HSA-9709603	Impaired BRCA2 binding to PALB2	5.08e-05	5.08e-05	DOWN	BRCA1,RAD51AP1,BRIP1,XRCC2,RBBP8,NBN,BRCA2,MRE11,BLM,BARD1,RAD51B,RAD51	PDC2	Bcl-2 inhibitors
REAC:R-HSA-69166	Removal of the Flap Intermediate	5.66e-05	5.66e-05	DOWN	PRIM2,PCNA,PRIM1,POLA2,POLD3,POLD2,RPA3,FEN1,RPA2	PDC2	Bcl-2 inhibitors
REAC:R-HSA-5696400	Dual Incision in GG-NER	6.85e-05	6.85e-05	DOWN	PARP1,POLE4,RBX1,RFC3,PCNA,GTF2H5,RFC4,POLD3,POLD2,RFC2,RPA3,RFC5,POLE3,RPS27A,GTF2H3,RPA2	PDC2	Bcl-2 inhibitors
REAC:R-HSA-8854050	FBXL7 down-regulates AURKA during mitotic entry and in early mitosis	7.38e-05	7.38e-05	DOWN	PSMD2,RBX1,PSMB3,PSMC3,PSMB6,PSMB8,PSMA4,PSME2,PSME3,FBXL7,AURKA,PSMB5,CUL1,PSME1,SEM1,RPS27A,PSMD6,FBXL18,PSMF1	PDC2	Bcl-2 inhibitors
REAC:R-HSA-187577	SCF(Skp2)-mediated degradation of p27/p21	7.73e-05	7.73e-05	DOWN	CCND1,PSMD2,PSMB3,PSMC3,CCNA1,CDK4,PSMB6,PSMB8,PSMA4,PSME2,PSME3,PSMB5,SKP2,CUL1,CCNA2,PSME1,SEM1,RPS27A,PSMD6,PSMF1	PDC2	Bcl-2 inhibitors
REAC:R-HSA-69002	DNA Replication Pre-Initiation	7.75e-05	7.75e-05	DOWN	KPNB1,PRIM2,MCM4,POLE4,PSMD2,MCM3,PSMB3,MCM10,PSMC3,PSMB6,PSMB8,MCM7,PSMA4,PSME2,ANAPC15,PSME3,GMNN,ANAPC7,PRIM1,UBE2C,POLA2,MCM5,PSMB5,CDC7,PSME1,RPA3,ANAPC1,CDC45,SEM1,POLE3,RPS27A,PSMD6,MCM8,MCM2,RPA2,DBF4,PSMF1,CDC27	PDC2	Bcl-2 inhibitors
REAC:R-HSA-15869	Metabolism of nucleotides	8.05e-05	8.05e-05	DOWN	NME1,NT5E,DCTPP1,RRM2,TYMS,ADK,RRM1,UMPS,CTPS1,DPYD,TXN,NUDT5,GMPS,ITPA,PNP,PAICS,UCK2,SAMHD1,DTYMK,NME2,NUDT15,DCTD,GART,NME4,CAD,ADSL	PDC2	Bcl-2 inhibitors
REAC:R-HSA-5696397	Gap-filling DNA repair synthesis and ligation in GG-NER	8.12e-05	8.12e-05	DOWN	POLE4,RFC3,PCNA,RFC4,POLD3,POLD2,RFC2,RPA3,RFC5,POLE3,RPS27A,RPA2	PDC2	Bcl-2 inhibitors
REAC:R-HSA-73780	RNA Polymerase III Chain Elongation	9.39e-05	9.39e-05	DOWN	POLR2L,POLR2F,POLR1C,POLR3K,POLR2K,POLR3G,CRCP,POLR3H,POLR3A,POLR3B	PDC2	Bcl-2 inhibitors
REAC:R-HSA-6796648	TP53 Regulates Transcription of DNA Repair Genes	9.83e-05	9.83e-05	DOWN	SUPT16H,POLR2L,POLR2F,CHEK1,BRCA1,FANCC,GTF2H5,SSRP1,POLR2I,FANCI,GTF2F2,ELOB,ELOC,POLR2D,POLR2G,MSH2,ATR,SUPT5H,POLR2K,GTF2H3	PDC2	Bcl-2 inhibitors
REAC:R-HSA-69183	Processive synthesis on the lagging strand	0.000117	0.000117	DOWN	PRIM2,PCNA,PRIM1,POLA2,POLD3,POLD2,RPA3,FEN1,RPA2	PDC2	Bcl-2 inhibitors
REAC:R-HSA-5693568	Resolution of D-loop Structures through Holliday Junction Intermediates	0.000119	0.000119	DOWN	SPIDR,BRCA1,RAD51AP1,BRIP1,XRCC2,RBBP8,NBN,BRCA2,SEM1,MRE11,BLM,BARD1,RAD51B,RAD51	PDC2	Bcl-2 inhibitors
REAC:R-HSA-174417	Telomere C-strand (Lagging Strand) Synthesis	0.000119	0.000119	DOWN	PRIM2,RFC3,PCNA,PRIM1,RFC4,POLA2,POLD3,POLD2,RFC2,RPA3,FEN1,RFC5,BLM,RPA2	PDC2	Bcl-2 inhibitors
REAC:R-HSA-162587	HIV Life Cycle	0.000134	0.000134	DOWN	XRCC5,PPIA,SUPT16H,RAN,RANBP1,POLR2L,POLR2F,HMGA1,GTF2H5,SSRP1,POLR2I,NUP160,GTF2F2,XRCC6,NUP205,NCBP2,ELOB,ELOC,POLR2D,POLR2G,XRCC4,NUP37,NUP62,FEN1,TAF11,NUP107,SUPT5H,POLR2K,RNGTT,TAF3,RPS27A,PSIP1,NUP50,GTF2H3,NUP93	PDC2	Bcl-2 inhibitors
REAC:R-HSA-5696399	Global Genome Nucleotide Excision Repair (GG-NER)	0.000171	0.000171	DOWN	ACTB,SUMO2,PARP1,POLE4,RBX1,RUVBL1,SUMO3,COPS6,UBE2N,RFC3,PCNA,GTF2H5,ACTL6A,COPS5,RFC4,POLD3,POLD2,RFC2,RPA3,RFC5,POLE3,RPS27A,GTF2H3,RPA2	PDC2	Bcl-2 inhibitors
REAC:R-HSA-5693537	Resolution of D-Loop Structures	0.000174	0.000174	DOWN	SPIDR,BRCA1,RAD51AP1,BRIP1,XRCC2,RBBP8,NBN,BRCA2,SEM1,MRE11,BLM,BARD1,RAD51B,RAD51	PDC2	Bcl-2 inhibitors
REAC:R-HSA-174178	APC/C:Cdh1 mediated degradation of Cdc20 and other APC/C:Cdh1 targeted proteins in late mitosis/early G1	0.000192	0.000192	DOWN	PSMD2,PSMB3,PSMC3,PSMB6,PSMB8,AURKB,PSMA4,PSME2,ANAPC15,PSME3,ANAPC7,AURKA,UBE2C,PSMB5,SKP2,PSME1,ANAPC1,SEM1,RPS27A,PSMD6,PSMF1,CDC27	PDC2	Bcl-2 inhibitors
REAC:R-HSA-73933	Resolution of Abasic Sites (AP sites)	0.000247	0.000247	DOWN	PARP1,POLE4,RFC3,PCNA,RFC4,POLD3,POLD2,RFC2,RPA3,FEN1,RFC5,POLE3,APEX1,RPA2	PDC2	Bcl-2 inhibitors
REAC:R-HSA-5693607	Processing of DNA double-strand break ends	0.000252	0.000252	DOWN	SUMO2,CLSPN,TOPBP1,NSD2,CHEK1,BRCA1,UBE2N,RFC3,CCNA1,BRIP1,RBBP8,RFC4,NBN,TIPIN,RFC2,CCNA2,RPA3,RFC5,ATR,MRE11,BLM,RPS27A,BARD1,BABAM2,RPA2,BRCC3	PDC2	Bcl-2 inhibitors
REAC:R-HSA-72086	mRNA Capping	0.000302	0.000302	DOWN	POLR2L,POLR2F,GTF2H5,POLR2I,GTF2F2,NCBP2,POLR2D,POLR2G,SUPT5H,POLR2K,RNGTT,GTF2H3	PDC2	Bcl-2 inhibitors
REAC:R-HSA-69202	Cyclin E associated events during G1/S transition	0.000335	0.000335	DOWN	CCND1,PSMD2,PSMB3,TFDP1,PSMC3,CCNA1,CDK4,PSMB6,E2F5,PSMB8,PSMA4,PSME2,PSME3,RBBP4,PSMB5,SKP2,CUL1,CCNA2,PSME1,SEM1,RPS27A,PSMD6,PSMF1	PDC2	Bcl-2 inhibitors
REAC:R-HSA-72312	rRNA processing	0.000365	0.000365	DOWN	NHP2,NCL,NOP56,EBNA1BP2,FBL,NIP7,DKC1,RPS26,EMG1,GAR1,PDCD11,MPHOSPH6,NOP10,RPL26L1,RRP36,PRORP,HEATR1,EXOSC2,EXOSC4,IMP4,UTP20,NOP14,ELAC2,RPL7,EXOSC3,BMS1,UTP14A,TSR3,RPL24,HSD17B10,RRP7A,WDR46,WDR43,TBL3,BOP1,RPL27,RPS27A,RRP1,PNO1,TRMT112,NOP2,RBM28,FTSJ3	PDC2	Bcl-2 inhibitors
REAC:R-HSA-167169	HIV Transcription Elongation	0.000385	0.000385	DOWN	SUPT16H,POLR2L,POLR2F,GTF2H5,SSRP1,POLR2I,GTF2F2,NCBP2,ELOB,ELOC,POLR2D,POLR2G,SUPT5H,POLR2K,GTF2H3	PDC2	Bcl-2 inhibitors
REAC:R-HSA-167246	Tat-mediated elongation of the HIV-1 transcript	0.000385	0.000385	DOWN	SUPT16H,POLR2L,POLR2F,GTF2H5,SSRP1,POLR2I,GTF2F2,NCBP2,ELOB,ELOC,POLR2D,POLR2G,SUPT5H,POLR2K,GTF2H3	PDC2	Bcl-2 inhibitors
REAC:R-HSA-167200	Formation of HIV-1 elongation complex containing HIV-1 Tat	0.000385	0.000385	DOWN	SUPT16H,POLR2L,POLR2F,GTF2H5,SSRP1,POLR2I,GTF2F2,NCBP2,ELOB,ELOC,POLR2D,POLR2G,SUPT5H,POLR2K,GTF2H3	PDC2	Bcl-2 inhibitors
REAC:R-HSA-69017	CDK-mediated phosphorylation and removal of Cdc6	0.000468	0.000468	DOWN	PSMD2,PSMB3,PSMC3,CCNA1,PSMB6,PSMB8,PSMA4,PSME2,ANAPC15,PSME3,ANAPC7,UBE2C,PSMB5,CCNA2,PSME1,ANAPC1,SEM1,RPS27A,PSMD6,PSMF1,CDC27	PDC2	Bcl-2 inhibitors
REAC:R-HSA-69656	Cyclin A:Cdk2-associated events at S phase entry	0.00048	0.00048	DOWN	CCND1,PSMD2,PSMB3,TFDP1,PSMC3,CCNA1,CDK4,PSMB6,E2F5,PSMB8,PSMA4,PSME2,PSME3,RBBP4,PSMB5,SKP2,CUL1,CCNA2,PSME1,SEM1,RPS27A,PSMD6,PSMF1	PDC2	Bcl-2 inhibitors
REAC:R-HSA-4615885	SUMOylation of DNA replication proteins	0.000511	0.000511	DOWN	BIRC5,SUMO2,SUMO3,PCNA,AURKB,TOP2A,NUP160,NUP205,AURKA,CDCA8,NUP37,NUP62,NUP107,NUP50,NUP93	PDC2	Bcl-2 inhibitors
REAC:R-HSA-180585	Vif-mediated degradation of APOBEC3G	0.000542	0.000542	DOWN	PSMD2,RBX1,PSMB3,PSMC3,PSMB6,PSMB8,PSMA4,PSME2,PSME3,PSMB5,ELOB,ELOC,PSME1,SEM1,RPS27A,PSMD6,PSMF1	PDC2	Bcl-2 inhibitors
REAC:R-HSA-9604323	Negative regulation of NOTCH4 signaling	0.000542	0.000542	DOWN	PSMD2,RBX1,PSMB3,TACC3,PSMC3,PSMB6,PSMB8,PSMA4,PSME2,PSME3,PSMB5,CUL1,PSME1,SEM1,RPS27A,PSMD6,PSMF1	PDC2	Bcl-2 inhibitors
REAC:R-HSA-167243	Tat-mediated HIV elongation arrest and recovery	0.000623	0.000623	DOWN	SUPT16H,POLR2L,POLR2F,SSRP1,POLR2I,GTF2F2,ELOB,ELOC,POLR2D,POLR2G,SUPT5H,POLR2K	PDC2	Bcl-2 inhibitors
REAC:R-HSA-167238	Pausing and recovery of Tat-mediated HIV elongation	0.000623	0.000623	DOWN	SUPT16H,POLR2L,POLR2F,SSRP1,POLR2I,GTF2F2,ELOB,ELOC,POLR2D,POLR2G,SUPT5H,POLR2K	PDC2	Bcl-2 inhibitors
REAC:R-HSA-1834949	Cytosolic sensors of pathogen-associated DNA	0.000638	0.000638	DOWN	XRCC5,PRKDC,POLR2L,POLR2F,DHX9,POLR1C,MYD88,IFI16,POLR3K,XRCC6,IRF3,POLR2K,MRE11,RPS27A,POLR3G,CRCP,POLR3H,POLR3A,POLR3B	PDC2	Bcl-2 inhibitors
REAC:R-HSA-174084	Autodegradation of Cdh1 by Cdh1:APC/C	0.000638	0.000638	DOWN	PSMD2,PSMB3,PSMC3,PSMB6,PSMB8,PSMA4,PSME2,ANAPC15,PSME3,ANAPC7,UBE2C,PSMB5,PSME1,ANAPC1,SEM1,RPS27A,PSMD6,PSMF1,CDC27	PDC2	Bcl-2 inhibitors
REAC:R-HSA-167152	Formation of HIV elongation complex in the absence of HIV Tat	0.00066	0.00066	DOWN	SUPT16H,POLR2L,POLR2F,GTF2H5,SSRP1,POLR2I,GTF2F2,NCBP2,ELOB,ELOC,POLR2D,POLR2G,SUPT5H,POLR2K,GTF2H3	PDC2	Bcl-2 inhibitors
REAC:R-HSA-77075	RNA Pol II CTD phosphorylation and interaction with CE	0.000671	0.000671	DOWN	POLR2L,POLR2F,GTF2H5,POLR2I,GTF2F2,POLR2D,POLR2G,SUPT5H,POLR2K,RNGTT,GTF2H3	PDC2	Bcl-2 inhibitors
REAC:R-HSA-167160	RNA Pol II CTD phosphorylation and interaction with CE during HIV infection	0.000671	0.000671	DOWN	POLR2L,POLR2F,GTF2H5,POLR2I,GTF2F2,POLR2D,POLR2G,SUPT5H,POLR2K,RNGTT,GTF2H3	PDC2	Bcl-2 inhibitors
REAC:R-HSA-71403	Citric acid cycle (TCA cycle)	0.000694	0.000694	DOWN	SUCLG2,ME3,MDH2,FH,SDHC,IDH3B,FAHD1,SDHB,SUCLG1,CS	PDC2	Bcl-2 inhibitors
REAC:R-HSA-1592230	Mitochondrial biogenesis	0.00071	0.00071	DOWN	ATP5MC3,ATP5MC1,SSBP1,TBL1XR1,MICOS10,ATP5MF,CYCS,CHCHD3,ATP5PF,ATP5F1D,ATP5F1C,TFAM,ATP5MG,CHCHD6,ATP5PO,ATP5F1A,ATP5PB,ATP5F1B,DNAJC11,ATP5ME,ATP5F1E,PPRC1,ATP5PD,CARM1	PDC2	Bcl-2 inhibitors
REAC:R-HSA-168325	Viral Messenger RNA Synthesis	0.000810015	0.000810015	DOWN	POLR2L,POLR2F,POLR2I,NUP160,GTF2F2,NUP205,POLR2D,POLR2G,NUP37,NUP62,NUP107,POLR2K,NUP50,NUP93	PDC2	Bcl-2 inhibitors
REAC:R-HSA-157579	Telomere Maintenance	0.00093486	0.00093486	DOWN	NHP2,PRIM2,POLR2L,POLR2F,RUVBL1,DKC1,GAR1,RFC3,PCNA,NOP10,CCNA1,POLR2I,PRIM1,RFC4,POLA2,POLD3,POLD2,RFC2,POLR2D,POLR2G,CCNA2,RPA3,FEN1,RFC5,POLR2K,BLM,RPA2	PDC2	Bcl-2 inhibitors
REAC:R-HSA-76066	RNA Polymerase III Transcription Initiation From Type 2 Promoter	0.000963477	0.000963477	DOWN	POLR2L,POLR2F,GTF3C6,POLR1C,POLR3K,POLR2K,POLR3G,CRCP,POLR3H,POLR3A,POLR3B	PDC2	Bcl-2 inhibitors
REAC:R-HSA-69205	G1/S-Specific Transcription	0.000963477	0.000963477	DOWN	RRM2,TYMS,DHFR,TFDP1,RBL1,PCNA,CCNA1,E2F5,RBBP4,CDC45,CDK1	PDC2	Bcl-2 inhibitors
REAC:R-HSA-499943	Interconversion of nucleotide di- and triphosphates	0.000963477	0.000963477	DOWN	NME1,DCTPP1,RRM2,TYMS,RRM1,CTPS1,TXN,DTYMK,NME2,DCTD,NME4	PDC2	Bcl-2 inhibitors
REAC:R-HSA-8868773	rRNA processing in the nucleus and cytosol	0.000963477	0.000963477	DOWN	NHP2,NCL,NOP56,EBNA1BP2,FBL,NIP7,DKC1,RPS26,EMG1,GAR1,PDCD11,MPHOSPH6,NOP10,RPL26L1,RRP36,HEATR1,EXOSC2,EXOSC4,IMP4,UTP20,NOP14,RPL7,EXOSC3,BMS1,UTP14A,TSR3,RPL24,RRP7A,WDR46,WDR43,TBL3,BOP1,RPL27,RPS27A,RRP1,PNO1,TRMT112,NOP2,RBM28,FTSJ3	PDC2	Bcl-2 inhibitors
REAC:R-HSA-69473	G2/M DNA damage checkpoint	0.00098144	0.00098144	DOWN	YWHAB,TOPBP1,NSD2,CHEK1,BRCA1,UBE2N,RFC3,BRIP1,RBBP8,RFC4,NBN,RFC2,RPA3,CCNB1,RFC5,ATR,MRE11,BLM,YWHAH,CDK1,BARD1,BABAM2,RPA2,BRCC3	PDC2	Bcl-2 inhibitors
REAC:R-HSA-203927	MicroRNA (miRNA) biogenesis	0.0010389	0.0010389	DOWN	RAN,POLR2L,POLR2F,POLR2I,DICER1,POLR2D,POLR2G,POLR2K,DROSHA,AGO2	PDC2	Bcl-2 inhibitors
REAC:R-HSA-74158	RNA Polymerase III Transcription	0.00103975	0.00103975	DOWN	NFIB,POLR2L,NFIA,POLR2F,GTF3C6,POLR1C,POLR3K,POU2F1,POLR2K,POLR3G,CRCP,POLR3H,POLR3A,POLR3B	PDC2	Bcl-2 inhibitors
REAC:R-HSA-749476	RNA Polymerase III Abortive And Retractive Initiation	0.00103975	0.00103975	DOWN	NFIB,POLR2L,NFIA,POLR2F,GTF3C6,POLR1C,POLR3K,POU2F1,POLR2K,POLR3G,CRCP,POLR3H,POLR3A,POLR3B	PDC2	Bcl-2 inhibitors
REAC:R-HSA-5658442	Regulation of RAS by GAPs	0.0011394	0.0011394	DOWN	RASAL2,PSMD2,RBX1,PSMB3,RASA2,PSMC3,PSMB6,PSMB8,PSMA4,PSME2,PSME3,PSMB5,PSME1,HRAS,SPRED1,SEM1,RPS27A,PSMD6,PSMF1	PDC2	Bcl-2 inhibitors
REAC:R-HSA-167290	Pausing and recovery of HIV elongation	0.00114677	0.00114677	DOWN	SUPT16H,POLR2L,POLR2F,SSRP1,POLR2I,GTF2F2,ELOB,ELOC,POLR2D,POLR2G,SUPT5H,POLR2K	PDC2	Bcl-2 inhibitors
REAC:R-HSA-167287	HIV elongation arrest and recovery	0.00114677	0.00114677	DOWN	SUPT16H,POLR2L,POLR2F,SSRP1,POLR2I,GTF2F2,ELOB,ELOC,POLR2D,POLR2G,SUPT5H,POLR2K	PDC2	Bcl-2 inhibitors
REAC:R-HSA-5685939	HDR through MMEJ (alt-NHEJ)	0.00117053	0.00117053	DOWN	PARP1,POLQ,RBBP8,NBN,BRCA2,FEN1,MRE11	PDC2	Bcl-2 inhibitors
REAC:R-HSA-76061	RNA Polymerase III Transcription Initiation From Type 1 Promoter	0.00132164	0.00132164	DOWN	POLR2L,POLR2F,GTF3C6,POLR1C,POLR3K,POLR2K,POLR3G,CRCP,POLR3H,POLR3A,POLR3B	PDC2	Bcl-2 inhibitors
REAC:R-HSA-76071	RNA Polymerase III Transcription Initiation From Type 3 Promoter	0.00132164	0.00132164	DOWN	POLR2L,POLR2F,POLR1C,POLR3K,POU2F1,POLR2K,POLR3G,CRCP,POLR3H,POLR3A,POLR3B	PDC2	Bcl-2 inhibitors
REAC:R-HSA-75815	Ubiquitin-dependent degradation of Cyclin D	0.00132164	0.00132164	DOWN	CCND1,PSMD2,PSMB3,PSMC3,CDK4,PSMB6,PSMB8,PSMA4,PSME2,PSME3,PSMB5,PSME1,SEM1,RPS27A,PSMD6,PSMF1	PDC2	Bcl-2 inhibitors
REAC:R-HSA-9762114	GSK3B and BTRC:CUL1-mediated-degradation of NFE2L2	0.00132164	0.00132164	DOWN	PSMD2,RBX1,PSMB3,PSMC3,PSMB6,PSMB8,PSMA4,PSME2,PSME3,PSMB5,CUL1,PSME1,SEM1,RPS27A,PSMD6,PSMF1	PDC2	Bcl-2 inhibitors
REAC:R-HSA-162592	Integration of provirus	0.00132335	0.00132335	DOWN	XRCC5,PPIA,HMGA1,XRCC6,XRCC4,PSIP1	PDC2	Bcl-2 inhibitors
REAC:R-HSA-8852276	The role of GTSE1 in G2/M progression after G2 checkpoint	0.00132515	0.00132515	DOWN	TUBA1B,TUBB6,TUBB4B,PSMD2,TUBA1C,PSMB3,PSMC3,PSMB6,PSMB8,PSMA4,PSME2,PSME3,PSMB5,PSME1,GTSE1,SEM1,CCNB1,RPS27A,CDK1,PSMD6,PSMF1	PDC2	Bcl-2 inhibitors
REAC:R-HSA-174154	APC/C:Cdc20 mediated degradation of Securin	0.00133145	0.00133145	DOWN	PSMD2,PSMB3,PSMC3,PSMB6,PSMB8,PSMA4,PSME2,ANAPC15,PSME3,ANAPC7,UBE2C,PSMB5,PSME1,ANAPC1,SEM1,RPS27A,PSMD6,PSMF1,CDC27	PDC2	Bcl-2 inhibitors
REAC:R-HSA-110312	Translesion synthesis by REV1	0.00147657	0.00147657	DOWN	RFC3,PCNA,RFC4,RFC2,RPA3,RFC5,RPS27A,RPA2	PDC2	Bcl-2 inhibitors
REAC:R-HSA-351202	Metabolism of polyamines	0.00155137	0.00155137	DOWN	SRM,SMS,PSMD2,PSMB3,PSMC3,PSMB6,PSMB8,PSMA4,PSME2,PSME3,AMD1,PSMB5,PSME1,SEM1,PSMD6,AGMAT,PSMF1	PDC2	Bcl-2 inhibitors
REAC:R-HSA-168276	NS1 Mediated Effects on Host Pathways	0.00165362	0.00165362	DOWN	EIF2AK2,KPNB1,ISG15,KPNA3,NUP160,PABPN1,KPNA2,NUP205,NUP37,NUP62,NUP107,NUP50,NUP93	PDC2	Bcl-2 inhibitors
REAC:R-HSA-4086400	PCP/CE pathway	0.0017222	0.0017222	DOWN	PFN1,AP2M1,PRICKLE1,PSMD2,PSMB3,ROR1,PSMC3,PSMB6,PSMB8,PSMA4,PSME2,PSME3,WNT5B,AP2S1,FZD6,PSMB5,PSME1,SEM1,RPS27A,CLTA,PSMD6,SMURF2,PSMF1	PDC2	Bcl-2 inhibitors
REAC:R-HSA-9013694	Signaling by NOTCH4	0.0018767	0.0018767	DOWN	MAML2,PSMD2,RBX1,PSMB3,TACC3,JAG1,PSMC3,PSMB6,PSMB8,PSMA4,PSME2,PSME3,PSMB5,CUL1,PSME1,SMAD3,SEM1,ADAM10,RPS27A,PSMD6,PSMF1	PDC2	Bcl-2 inhibitors
REAC:R-HSA-6803529	FGFR2 alternative splicing	0.00213719	0.00213719	DOWN	POLR2L,POLR2F,HNRNPM,HNRNPA1,POLR2I,GTF2F2,NCBP2,POLR2D,POLR2G,POLR2K	PDC2	Bcl-2 inhibitors
REAC:R-HSA-2173789	TGF-beta receptor signaling activates SMADs	0.00219615	0.00219615	DOWN	NEDD8,ITGB1,FKBP1A,TGFBR2,PMEPA1,ITGB6,ITGB8,SMAD3,RPS27A,LTBP2,ITGB5,SMURF2,STUB1,UCHL5	PDC2	Bcl-2 inhibitors
REAC:R-HSA-5610785	GLI3 is processed to GLI3R by the proteasome	0.00234844	0.00234844	DOWN	PSMD2,RBX1,PSMB3,PSMC3,PSMB6,PSMB8,PSMA4,PSME2,PSME3,PSMB5,CUL1,GLI3,PSME1,SEM1,RPS27A,PSMD6,PSMF1	PDC2	Bcl-2 inhibitors
REAC:R-HSA-8939902	Regulation of RUNX2 expression and activity	0.00234844	0.00234844	DOWN	STAT1,PSMD2,RBX1,PSMB3,PSMC3,PSMB6,PSMB8,PSMA4,PSME2,PSME3,PSMB5,SKP2,CUL1,PSME1,SEM1,RPS27A,PSMD6,STUB1,PSMF1	PDC2	Bcl-2 inhibitors
REAC:R-HSA-3858494	Beta-catenin independent WNT signaling	0.00235922	0.00235922	DOWN	PFN1,AP2M1,PRICKLE1,GNG12,PSMD2,GNB4,PSMB3,ROR1,PSMC3,GNB1,PSMB6,PSMB8,PSMA4,PSME2,PSME3,GNG10,WNT5B,AP2S1,GNB2,FZD6,PSMB5,PSME1,PRKG1,SEM1,RPS27A,CLTA,PSMD6,SMURF2,TNRC6A,AGO2,PSMF1	PDC2	Bcl-2 inhibitors
REAC:R-HSA-5656121	Translesion synthesis by POLI	0.00235922	0.00235922	DOWN	RFC3,PCNA,RFC4,RFC2,RPA3,RFC5,RPS27A,RPA2	PDC2	Bcl-2 inhibitors
REAC:R-HSA-5655862	Translesion synthesis by POLK	0.00235922	0.00235922	DOWN	RFC3,PCNA,RFC4,RFC2,RPA3,RFC5,RPS27A,RPA2	PDC2	Bcl-2 inhibitors
REAC:R-HSA-162599	Late Phase of HIV Life Cycle	0.00288063	0.00288063	DOWN	PPIA,SUPT16H,RAN,RANBP1,POLR2L,POLR2F,GTF2H5,SSRP1,POLR2I,NUP160,GTF2F2,NUP205,NCBP2,ELOB,ELOC,POLR2D,POLR2G,NUP37,NUP62,TAF11,NUP107,SUPT5H,POLR2K,RNGTT,TAF3,RPS27A,NUP50,GTF2H3,NUP93	PDC2	Bcl-2 inhibitors
REAC:R-HSA-174411	Polymerase switching on the C-strand of the telomere	0.00295328	0.00295328	DOWN	PRIM2,RFC3,PCNA,PRIM1,RFC4,POLA2,POLD3,POLD2,RFC2,RFC5	PDC2	Bcl-2 inhibitors
REAC:R-HSA-164843	2-LTR circle formation	0.00295328	0.00295328	DOWN	XRCC5,HMGA1,XRCC6,XRCC4,PSIP1	PDC2	Bcl-2 inhibitors
REAC:R-HSA-1538133	G0 and Early G1	0.00295328	0.00295328	DOWN	MYBL2,TFDP1,RBL1,PCNA,CCNA1,E2F5,TOP2A,RBBP4,CCNA2,CDK1	PDC2	Bcl-2 inhibitors
REAC:R-HSA-5628897	TP53 Regulates Metabolic Genes	0.0030148	0.0030148	DOWN	MT-CO2,YWHAB,COX6B1,COX7B,MT-CO3,CYCS,LAMTOR1,TXN,COX16,COX6C,NDUFA4,PRDX2,COX8A,TACO1,COX4I1,YWHAH,LAMTOR5,COX7C,LRPPRC,TNRC6A,AGO2	PDC2	Bcl-2 inhibitors
REAC:R-HSA-9609507	Protein localization	0.0030148	0.0030148	DOWN	ATP5MC1,TOMM5,TOMM6,SLC25A13,TOMM40,TIMM50,TIMM8A,COA4,DNAJC19,CHCHD2,CHCHD3,TIMM13,TIMM8B,GET3,TIMM10,CYC1,TOMM22,ATP5F1A,ATP5F1B,AGPS,CHCHD4,TIMM22,RPS27A,TIMM23,PXMP2,CMC2,FIS1,PEX14,TIMM17A,TIMM9,SCP2,CS,UBL4A	PDC2	Bcl-2 inhibitors
REAC:R-HSA-167242	Abortive elongation of HIV-1 transcript in the absence of Tat	0.00338341	0.00338341	DOWN	POLR2L,POLR2F,POLR2I,GTF2F2,NCBP2,POLR2D,POLR2G,SUPT5H,POLR2K	PDC2	Bcl-2 inhibitors
REAC:R-HSA-5358606	Mismatch repair (MMR) directed by MSH2:MSH3 (MutSbeta)	0.00349807	0.00349807	DOWN	PCNA,POLD3,POLD2,MSH2,RPA3,MSH3,RPA2	PDC2	Bcl-2 inhibitors
REAC:R-HSA-162594	Early Phase of HIV Life Cycle	0.00349807	0.00349807	DOWN	XRCC5,PPIA,HMGA1,XRCC6,XRCC4,FEN1,PSIP1	PDC2	Bcl-2 inhibitors
REAC:R-HSA-76046	RNA Polymerase III Transcription Initiation	0.00349807	0.00349807	DOWN	POLR2L,POLR2F,GTF3C6,POLR1C,POLR3K,POU2F1,POLR2K,POLR3G,CRCP,POLR3H,POLR3A,POLR3B	PDC2	Bcl-2 inhibitors
REAC:R-HSA-8851708	Signaling by FGFR2 IIIa TM	0.00356875	0.00356875	DOWN	POLR2L,POLR2F,POLR2I,GTF2F2,NCBP2,POLR2D,POLR2G,POLR2K	PDC2	Bcl-2 inhibitors
REAC:R-HSA-446353	Cell-extracellular matrix interactions	0.00356875	0.00356875	DOWN	ACTB,ACTN1,ACTG1,ITGB1,LIMS1,PXN,RSU1,FLNA	PDC2	Bcl-2 inhibitors
REAC:R-HSA-6804114	TP53 Regulates Transcription of Genes Involved in G2 Cell Cycle Arrest	0.00356875	0.00356875	DOWN	TFDP1,RBL1,PCNA,PRMT1,AURKA,CCNB1,CDK1,CARM1	PDC2	Bcl-2 inhibitors
REAC:R-HSA-112382	Formation of RNA Pol II elongation complex	0.00361249	0.00361249	DOWN	SUPT16H,POLR2L,POLR2F,GTF2H5,SSRP1,POLR2I,GTF2F2,NCBP2,ELOB,ELOC,POLR2D,POLR2G,SUPT5H,POLR2K,GTF2H3,LEO1	PDC2	Bcl-2 inhibitors
REAC:R-HSA-75955	RNA Polymerase II Transcription Elongation	0.00361249	0.00361249	DOWN	SUPT16H,POLR2L,POLR2F,GTF2H5,SSRP1,POLR2I,GTF2F2,NCBP2,ELOB,ELOC,POLR2D,POLR2G,SUPT5H,POLR2K,GTF2H3,LEO1	PDC2	Bcl-2 inhibitors
REAC:R-HSA-5633007	Regulation of TP53 Activity	0.00363509	0.00363509	DOWN	SUPT16H,TOPBP1,CHEK1,BRCA1,RFC3,CCNA1,SSRP1,AURKB,CHD4,BRIP1,RBBP4,RBBP8,TPX2,AURKA,RFC4,NBN,RFC2,CCNA2,RPA3,EHMT1,TAF11,HDAC2,RFC5,ATR,MRE11,BLM,TAF3,RPS27A,CDK1,PIN1,BARD1,KMT5A,RPA2	PDC2	Bcl-2 inhibitors
REAC:R-HSA-69613	p53-Independent G1/S DNA damage checkpoint	0.00386353	0.00386353	DOWN	PSMD2,CHEK1,PSMB3,PSMC3,PSMB6,PSMB8,PSMA4,PSME2,PSME3,PSMB5,PSME1,SEM1,RPS27A,PSMD6,PSMF1	PDC2	Bcl-2 inhibitors
REAC:R-HSA-69610	p53-Independent DNA Damage Response	0.00386353	0.00386353	DOWN	PSMD2,CHEK1,PSMB3,PSMC3,PSMB6,PSMB8,PSMA4,PSME2,PSME3,PSMB5,PSME1,SEM1,RPS27A,PSMD6,PSMF1	PDC2	Bcl-2 inhibitors
REAC:R-HSA-69601	Ubiquitin Mediated Degradation of Phosphorylated Cdc25A	0.00386353	0.00386353	DOWN	PSMD2,CHEK1,PSMB3,PSMC3,PSMB6,PSMB8,PSMA4,PSME2,PSME3,PSMB5,PSME1,SEM1,RPS27A,PSMD6,PSMF1	PDC2	Bcl-2 inhibitors
REAC:R-HSA-450531	Regulation of mRNA stability by proteins that bind AU-rich elements	0.00393813	0.00393813	DOWN	SET,YWHAB,PSMD2,ANP32A,PSMB3,PSMC3,PSMB6,PSMB8,PSMA4,EXOSC2,EXOSC4,PSME2,PSME3,EXOSC3,EIF4G1,PSMB5,PSME1,SEM1,RPS27A,PSMD6,PSMF1	PDC2	Bcl-2 inhibitors
REAC:R-HSA-167172	Transcription of the HIV genome	0.00418908	0.00418908	DOWN	SUPT16H,POLR2L,POLR2F,GTF2H5,SSRP1,POLR2I,GTF2F2,NCBP2,ELOB,ELOC,POLR2D,POLR2G,TAF11,SUPT5H,POLR2K,RNGTT,TAF3,GTF2H3	PDC2	Bcl-2 inhibitors
REAC:R-HSA-167158	Formation of the HIV-1 Early Elongation Complex	0.00420818	0.00420818	DOWN	POLR2L,POLR2F,GTF2H5,POLR2I,GTF2F2,NCBP2,POLR2D,POLR2G,SUPT5H,POLR2K,GTF2H3	PDC2	Bcl-2 inhibitors
REAC:R-HSA-113418	Formation of the Early Elongation Complex	0.00420818	0.00420818	DOWN	POLR2L,POLR2F,GTF2H5,POLR2I,GTF2F2,NCBP2,POLR2D,POLR2G,SUPT5H,POLR2K,GTF2H3	PDC2	Bcl-2 inhibitors
REAC:R-HSA-9711123	Cellular response to chemical stress	0.00435614	0.00435614	DOWN	MT-CO2,COX6B1,TBL1XR1,COX7B,PSMD2,MT-CO3,RBX1,CYCS,PSMB3,BRCA1,TXN,ATOX1,PSMC3,COX16,COX6C,PSMB6,GSTP1,PSMB8,PSMA4,PSME2,NDUFA4,PSME3,PRDX2,COX8A,PSMB5,TACO1,SKP2,CUL1,PSME1,COX4I1,SEM1,RPS27A,COX7C,LRPPRC,PSMD6,TXN2,PSMF1,CARM1	PDC2	Bcl-2 inhibitors
REAC:R-HSA-2514853	Condensation of Prometaphase Chromosomes	0.00481429	0.00481429	DOWN	SMC4,NCAPG,NCAPD2,NCAPH,CCNB1,CDK1	PDC2	Bcl-2 inhibitors
REAC:R-HSA-110320	Translesion Synthesis by POLH	0.00520504	0.00520504	DOWN	RFC3,PCNA,RFC4,RFC2,RPA3,RFC5,RPS27A,RPA2	PDC2	Bcl-2 inhibitors
REAC:R-HSA-445355	Smooth Muscle Contraction	0.00537829	0.00537829	DOWN	TPM3,MYL6,TPM4,ANXA2,CALD1,TPM2,MYL9,MYL12B,PXN,VCL,ITGB5,TPM1,MYL12A	PDC2	Bcl-2 inhibitors
REAC:R-HSA-5358508	Mismatch Repair	0.00538073	0.00538073	DOWN	PCNA,POLD3,POLD2,MSH2,RPA3,MSH3,RPA2	PDC2	Bcl-2 inhibitors
REAC:R-HSA-1362300	Transcription of E2F targets under negative control by p107 (RBL1) and p130 (RBL2) in complex with HDAC1	0.00538073	0.00538073	DOWN	MYBL2,TFDP1,RBL1,E2F5,RBBP4,CCNA2,CDK1	PDC2	Bcl-2 inhibitors
REAC:R-HSA-450408	AUF1 (hnRNP D0) binds and destabilizes mRNA	0.00566271	0.00566271	DOWN	PSMD2,PSMB3,PSMC3,PSMB6,PSMB8,PSMA4,PSME2,PSME3,EIF4G1,PSMB5,PSME1,SEM1,RPS27A,PSMD6,PSMF1	PDC2	Bcl-2 inhibitors
REAC:R-HSA-8941858	Regulation of RUNX3 expression and activity	0.00566271	0.00566271	DOWN	PSMD2,PSMB3,PSMC3,PSMB6,PSMB8,PSMA4,PSME2,PSME3,PSMB5,PSME1,SEM1,RPS27A,PSMD6,SMURF2,PSMF1	PDC2	Bcl-2 inhibitors
REAC:R-HSA-6785470	tRNA processing in the mitochondrion	0.00595776	0.00595776	DOWN	PRORP,ELAC2,TRNT1,HSD17B10	PDC2	Bcl-2 inhibitors
REAC:R-HSA-8875513	MET interacts with TNS proteins	0.00595776	0.00595776	DOWN	MET,TNS4,ITGB1,TNS3	PDC2	Bcl-2 inhibitors
REAC:R-HSA-168255	Influenza Infection	0.00599029	0.00599029	DOWN	EIF2AK2,RAN,KPNB1,PARP1,POLR2L,POLR2F,ISG15,RPS26,RPL26L1,KPNA3,CALR,POLR2I,NUP160,IPO5,PABPN1,KPNA2,GTF2F2,RPL7,NUP205,RPL24,POLR2D,POLR2G,NUP37,NUP62,RPL27,NUP107,POLR2K,RPS27A,CLTA,NUP50,NUP93	PDC2	Bcl-2 inhibitors
REAC:R-HSA-5610780	Degradation of GLI1 by the proteasome	0.00604773	0.00604773	DOWN	PSMD2,RBX1,PSMB3,PSMC3,PSMB6,PSMB8,PSMA4,PSME2,PSME3,PSMB5,CUL1,PSME1,SEM1,RPS27A,PSMD6,PSMF1	PDC2	Bcl-2 inhibitors
REAC:R-HSA-5610783	Degradation of GLI2 by the proteasome	0.00604773	0.00604773	DOWN	PSMD2,RBX1,PSMB3,PSMC3,PSMB6,PSMB8,PSMA4,PSME2,PSME3,PSMB5,CUL1,PSME1,SEM1,RPS27A,PSMD6,PSMF1	PDC2	Bcl-2 inhibitors
REAC:R-HSA-68952	DNA replication initiation	0.00604773	0.00604773	DOWN	PRIM2,POLE4,PRIM1,POLA2,POLE3	PDC2	Bcl-2 inhibitors
REAC:R-HSA-1234176	Oxygen-dependent proline hydroxylation of Hypoxia-inducible Factor Alpha	0.00641749	0.00641749	DOWN	PSMD2,RBX1,PSMB3,PSMC3,PSMB6,PSMB8,PSMA4,PSME2,PSME3,PSMB5,ELOB,ELOC,PSME1,SEM1,RPS27A,PSMD6,PSMF1	PDC2	Bcl-2 inhibitors
REAC:R-HSA-4641257	Degradation of AXIN	0.00669945	0.00669945	DOWN	PSMD2,PSMB3,PSMC3,PSMB6,PSMB8,PSMA4,PSME2,PSME3,PSMB5,PSME1,SEM1,RPS27A,PSMD6,SMURF2,PSMF1	PDC2	Bcl-2 inhibitors
REAC:R-HSA-174113	SCF-beta-TrCP mediated degradation of Emi1	0.00669945	0.00669945	DOWN	PSMD2,PSMB3,PSMC3,PSMB6,PSMB8,PSMA4,PSME2,PSME3,PSMB5,CUL1,PSME1,SEM1,RPS27A,PSMD6,PSMF1	PDC2	Bcl-2 inhibitors
REAC:R-HSA-8953750	Transcriptional Regulation by E2F6	0.00689538	0.00689538	DOWN	CBX3,RRM2,CHEK1,BRCA1,TFDP1,CBX5,RBBP4,RBBP8,CDC7,EHMT1,RAD51	PDC2	Bcl-2 inhibitors
REAC:R-HSA-177243	Interactions of Rev with host cellular proteins	0.00689538	0.00689538	DOWN	RAN,RANBP1,KPNB1,NPM1,NUP160,NUP205,NUP37,NUP62,NUP107,NUP50,NUP93	PDC2	Bcl-2 inhibitors
REAC:R-HSA-211733	Regulation of activated PAK-2p34 by proteasome mediated degradation	0.00734073	0.00734073	DOWN	PSMD2,PSMB3,PSMC3,PSMB6,PSMB8,PSMA4,PSME2,PSME3,PSMB5,PSME1,SEM1,RPS27A,PSMD6,PSMF1	PDC2	Bcl-2 inhibitors
REAC:R-HSA-69615	G1/S DNA Damage Checkpoints	0.00893208	0.00893208	DOWN	PSMD2,CHEK1,PSMB3,PSMC3,CCNA1,PSMB6,PSMB8,PSMA4,PSME2,PSME3,PSMB5,CCNA2,PSME1,SEM1,RPS27A,PSMD6,PSMF1	PDC2	Bcl-2 inhibitors
REAC:R-HSA-4641258	Degradation of DVL	0.0097344	0.0097344	DOWN	PSMD2,RBX1,PSMB3,PSMC3,PSMB6,PSMB8,PSMA4,PSME2,PSME3,PSMB5,PSME1,SEM1,RPS27A,PSMD6,PSMF1	PDC2	Bcl-2 inhibitors
REAC:R-HSA-8948751	Regulation of PTEN stability and activity	0.0105353	0.0105353	DOWN	PSMD2,PSMB3,PSMC3,PSMB6,PSMB8,PSMA4,PSME2,PSME3,USP13,TRIM27,PSMB5,PSME1,SEM1,RPS27A,PSMD6,STUB1,PSMF1	PDC2	Bcl-2 inhibitors
REAC:R-HSA-1234174	Cellular response to hypoxia	0.0106269	0.0106269	DOWN	PSMD2,RBX1,PSMB3,PSMC3,PSMB6,PSMB8,PSMA4,PSME2,PSME3,PSMB5,ELOB,ELOC,PSME1,SEM1,RPS27A,PSMD6,HIGD1A,PSMF1	PDC2	Bcl-2 inhibitors
REAC:R-HSA-180534	Vpu mediated degradation of CD4	0.0107732	0.0107732	DOWN	PSMD2,PSMB3,PSMC3,PSMB6,PSMB8,PSMA4,PSME2,PSME3,PSMB5,PSME1,SEM1,RPS27A,PSMD6,PSMF1	PDC2	Bcl-2 inhibitors
REAC:R-HSA-349425	Autodegradation of the E3 ubiquitin ligase COP1	0.0107732	0.0107732	DOWN	PSMD2,PSMB3,PSMC3,PSMB6,PSMB8,PSMA4,PSME2,PSME3,PSMB5,PSME1,SEM1,RPS27A,PSMD6,PSMF1	PDC2	Bcl-2 inhibitors
REAC:R-HSA-170145	Phosphorylation of proteins involved in the G2/M transition by Cyclin A:Cdc2 complexes	0.0107732	0.0107732	DOWN	CCNA1,CCNA2,CDK1	PDC2	Bcl-2 inhibitors
REAC:R-HSA-3000170	Syndecan interactions	0.0112638	0.0112638	DOWN	ACTN1,THBS1,FN1,ITGB1,SDC2,SDC1,TNC,ITGA2,ITGB5	PDC2	Bcl-2 inhibitors
REAC:R-HSA-73863	RNA Polymerase I Transcription Termination	0.0113797	0.0113797	DOWN	POLR2L,POLR2F,POLR1C,POLR1A,CAVIN1,GTF2H5,POLR1B,POLR1E,POLR2K,GTF2H3	PDC2	Bcl-2 inhibitors
REAC:R-HSA-8983711	OAS antiviral response	0.0113797	0.0113797	DOWN	OAS2,OAS3,OAS1,FLNA,ABCE1	PDC2	Bcl-2 inhibitors
REAC:R-HSA-180746	Nuclear import of Rev protein	0.0113797	0.0113797	DOWN	RAN,KPNB1,NPM1,NUP160,NUP205,NUP37,NUP62,NUP107,NUP50,NUP93	PDC2	Bcl-2 inhibitors
REAC:R-HSA-8878159	Transcriptional regulation by RUNX3	0.0114477	0.0114477	DOWN	CCND1,MAML2,TEAD1,PSMD2,PSMB3,JAG1,PSMC3,PSMB6,PSMB8,CCN2,PSMA4,PSME2,PSME3,PSMB5,PSME1,SMAD3,SEM1,RPS27A,PSMD6,SMURF2,PSMF1	PDC2	Bcl-2 inhibitors
REAC:R-HSA-4608870	Asymmetric localization of PCP proteins	0.0117061	0.0117061	DOWN	PRICKLE1,PSMD2,PSMB3,PSMC3,PSMB6,PSMB8,PSMA4,PSME2,PSME3,PSMB5,PSME1,SEM1,RPS27A,PSMD6,SMURF2,PSMF1	PDC2	Bcl-2 inhibitors
REAC:R-HSA-3270619	IRF3-mediated induction of type I IFN	0.0125468	0.0125468	DOWN	XRCC5,PRKDC,IFI16,XRCC6,IRF3,MRE11	PDC2	Bcl-2 inhibitors
REAC:R-HSA-169911	Regulation of Apoptosis	0.0126515	0.0126515	DOWN	PSMD2,PSMB3,PSMC3,PSMB6,PSMB8,PSMA4,PSME2,PSME3,PSMB5,PSME1,SEM1,RPS27A,PSMD6,PSMF1	PDC2	Bcl-2 inhibitors
REAC:R-HSA-5687128	MAPK6/MAPK4 signaling	0.0132484	0.0132484	DOWN	PSMD2,PSMB3,PSMC3,PSMB6,PSMB8,PSMA4,PSME2,PSME3,SEPTIN7,PAK3,ETV4,PSMB5,PSME1,SEM1,RPS27A,CDK1,PSMD6,TNRC6A,AGO2,PSMF1	PDC2	Bcl-2 inhibitors
REAC:R-HSA-5676590	NIK-->noncanonical NF-kB signaling	0.0132484	0.0132484	DOWN	PSMD2,PSMB3,PSMC3,PSMB6,PSMB8,PSMA4,PSME2,PSME3,PSMB5,CUL1,PSME1,SEM1,RPS27A,PSMD6,PSMF1	PDC2	Bcl-2 inhibitors
REAC:R-HSA-5607761	Dectin-1 mediated noncanonical NF-kB signaling	0.0157837	0.0157837	DOWN	PSMD2,PSMB3,PSMC3,PSMB6,PSMB8,PSMA4,PSME2,PSME3,PSMB5,CUL1,PSME1,SEM1,RPS27A,PSMD6,PSMF1	PDC2	Bcl-2 inhibitors
REAC:R-HSA-3108214	SUMOylation of DNA damage response and repair proteins	0.015878	0.015878	DOWN	SP100,SUMO2,PARP1,SUMO3,STAG1,BRCA1,NSMCE2,NUP160,NUP205,HDAC7,XRCC4,NUP37,NUP62,NUP107,BLM,NUP50,NUP93	PDC2	Bcl-2 inhibitors
REAC:R-HSA-69563	p53-Dependent G1 DNA Damage Response	0.015878	0.015878	DOWN	PSMD2,PSMB3,PSMC3,CCNA1,PSMB6,PSMB8,PSMA4,PSME2,PSME3,PSMB5,CCNA2,PSME1,SEM1,RPS27A,PSMD6,PSMF1	PDC2	Bcl-2 inhibitors
REAC:R-HSA-69580	p53-Dependent G1/S DNA damage checkpoint	0.015878	0.015878	DOWN	PSMD2,PSMB3,PSMC3,CCNA1,PSMB6,PSMB8,PSMA4,PSME2,PSME3,PSMB5,CCNA2,PSME1,SEM1,RPS27A,PSMD6,PSMF1	PDC2	Bcl-2 inhibitors
REAC:R-HSA-72306	tRNA processing	0.015878	0.015878	DOWN	RAN,CDKAL1,POP7,PRORP,NUP160,ELAC2,TSEN2,NUP205,DDX1,DUS2,TRNT1,HSD17B10,THADA,RTRAF,NUP37,NUP62,NUP107,TRMT112,NUP50,TRMT1,URM1,NUP93	PDC2	Bcl-2 inhibitors
REAC:R-HSA-3928665	EPH-ephrin mediated repulsion of cells	0.0167868	0.0167868	DOWN	ACTB,ACTG1,AP2M1,EPHB2,EPHA2,EFNA5,AP2S1,EPHB4,EPHA6,EFNB2,EPHB1,ADAM10,CLTA	PDC2	Bcl-2 inhibitors
REAC:R-HSA-6791312	TP53 Regulates Transcription of Cell Cycle Genes	0.0167868	0.0167868	DOWN	NPM1,PLK2,TFDP1,RBL1,PCNA,CCNA1,PRMT1,CNOT9,AURKA,CCNA2,CCNB1,CDK1,CARM1	PDC2	Bcl-2 inhibitors
REAC:R-HSA-1236978	Cross-presentation of soluble exogenous antigens (endosomes)	0.0167868	0.0167868	DOWN	PSMD2,PSMB3,PSMC3,PSMB6,PSMB8,PSMA4,PSME2,PSME3,PSMB5,PSME1,SEM1,PSMD6,PSMF1	PDC2	Bcl-2 inhibitors
REAC:R-HSA-6784531	tRNA processing in the nucleus	0.0176661	0.0176661	DOWN	RAN,POP7,NUP160,ELAC2,TSEN2,NUP205,DDX1,TRNT1,RTRAF,NUP37,NUP62,NUP107,NUP50,NUP93	PDC2	Bcl-2 inhibitors
REAC:R-HSA-9013418	RHOBTB2 GTPase cycle	0.0182527	0.0182527	DOWN	ACTN1,ACTG1,RBMX,CDC37,MSI2,CCT7,PHIP,DBN1	PDC2	Bcl-2 inhibitors
REAC:R-HSA-8956320	Nucleotide biosynthesis	0.0186953	0.0186953	DOWN	UMPS,GMPS,PAICS,GART,CAD,ADSL	PDC2	Bcl-2 inhibitors
REAC:R-HSA-5358565	Mismatch repair (MMR) directed by MSH2:MSH6 (MutSalpha)	0.0186953	0.0186953	DOWN	PCNA,POLD3,POLD2,MSH2,RPA3,RPA2	PDC2	Bcl-2 inhibitors
REAC:R-HSA-111367	SLBP independent Processing of Histone Pre-mRNAs	0.0190199	0.0190199	DOWN	SNRPF,SNRPG,SNRPE,SNRPB,NCBP2	PDC2	Bcl-2 inhibitors
REAC:R-HSA-8878166	Transcriptional regulation by RUNX2	0.0195955	0.0195955	DOWN	CCND1,STAT1,PSMD2,RBX1,PSMB3,PSMC3,CDK4,PSMB6,PSMB8,PSMA4,PSME2,PSME3,PSMB5,SKP2,CUL1,GLI3,PSME1,SEM1,CCNB1,RPS27A,CDK1,PSMD6,STUB1,PSMF1	PDC2	Bcl-2 inhibitors
REAC:R-HSA-72202	Transport of Mature Transcript to Cytoplasm	0.0201	0.0201	DOWN	RBM8A,DDX39A,SRSF5,SRSF1,THOC7,NUP160,EIF4E,NUP205,SRSF3,NCBP2,CPSF3,NUP37,NUP62,NUP107,NUP50,NXT1,MAGOHB,NUP93	PDC2	Bcl-2 inhibitors
REAC:R-HSA-1168372	Downstream signaling events of B Cell Receptor (BCR)	0.0201	0.0201	DOWN	PPIA,PSMD2,FKBP1A,PSMB3,PSMC3,PSMB6,PSMB8,PSMA4,PSME2,PSME3,PSMB5,CUL1,PSME1,HRAS,SEM1,RPS27A,PSMD6,PSMF1	PDC2	Bcl-2 inhibitors
REAC:R-HSA-674695	RNA Polymerase II Pre-transcription Events	0.0201	0.0201	DOWN	SUPT16H,POLR2L,POLR2F,GTF2H5,SSRP1,POLR2I,GTF2F2,NCBP2,ELOB,ELOC,POLR2D,POLR2G,TAF11,SUPT5H,POLR2K,TAF3,GTF2H3,LEO1	PDC2	Bcl-2 inhibitors
REAC:R-HSA-429914	Deadenylation-dependent mRNA decay	0.0203	0.0203	DOWN	LSM3,LSM7,EIF4A1,LSM5,LSM6,EXOSC2,EXOSC4,EIF4E,CNOT9,EXOSC3,EIF4G1,LSM2,LSM4,NT5C3B	PDC2	Bcl-2 inhibitors
REAC:R-HSA-6783310	Fanconi Anemia Pathway	0.0203	0.0203	DOWN	UBE2T,FANCC,FANCI,FANCA,FANCL,CENPX,RPA3,USP1,ATR,RPS27A,RPA2	PDC2	Bcl-2 inhibitors
REAC:R-HSA-5362768	Hh mutants are degraded by ERAD	0.0203	0.0203	DOWN	PSMD2,PSMB3,PSMC3,PSMB6,PSMB8,PSMA4,PSME2,PSME3,PSMB5,PSME1,SEM1,RPS27A,PSMD6,PSMF1	PDC2	Bcl-2 inhibitors
REAC:R-HSA-9707564	Cytoprotection by HMOX1	0.0206	0.0206	DOWN	MT-CO2,COX6B1,TBL1XR1,COX7B,MT-CO3,CYCS,COX16,COX6C,NDUFA4,COX8A,TACO1,COX4I1,COX7C,LRPPRC,CARM1	PDC2	Bcl-2 inhibitors
REAC:R-HSA-176033	Interactions of Vpr with host cellular proteins	0.0218	0.0218	DOWN	SLC25A5,HMGA1,NUP160,NUP205,NUP37,NUP62,NUP107,PSIP1,NUP50,NUP93	PDC2	Bcl-2 inhibitors
REAC:R-HSA-174414	Processive synthesis on the C-strand of the telomere	0.0221	0.0221	DOWN	PCNA,POLD3,POLD2,RPA3,FEN1,BLM,RPA2	PDC2	Bcl-2 inhibitors
REAC:R-HSA-350562	Regulation of ornithine decarboxylase (ODC)	0.0231	0.0231	DOWN	PSMD2,PSMB3,PSMC3,PSMB6,PSMB8,PSMA4,PSME2,PSME3,PSMB5,PSME1,SEM1,PSMD6,PSMF1	PDC2	Bcl-2 inhibitors
REAC:R-HSA-9615933	Postmitotic nuclear pore complex (NPC) reformation	0.0232	0.0232	DOWN	RAN,KPNB1,NUP160,NUP205,NUP37,NUP62,NUP107,NUP93	PDC2	Bcl-2 inhibitors
REAC:R-HSA-174048	APC/C:Cdc20 mediated degradation of Cyclin B	0.0232	0.0232	DOWN	ANAPC15,ANAPC7,UBE2C,ANAPC1,CCNB1,RPS27A,CDK1,CDC27	PDC2	Bcl-2 inhibitors
REAC:R-HSA-9678108	SARS-CoV-1 Infection	0.0233	0.0233	DOWN	PPIA,BCL2L1,KPNB1,PARP9,YWHAB,CAV1,BST2,NPM1,HNRNPA1,FKBP1A,PARP14,RPS26,DDX5,KPNA2,PPIB,IRF3,IFIH1,ST3GAL1,UVRAG,SMAD3,GALNT1,PPIH,RPS27A,PARP8,YWHAH,ST3GAL3,NMI	PDC2	Bcl-2 inhibitors
REAC:R-HSA-69541	Stabilization of p53	0.0234	0.0234	DOWN	PSMD2,PSMB3,PSMC3,PSMB6,PSMB8,PSMA4,PSME2,PSME3,PSMB5,PSME1,SEM1,RPS27A,PSMD6,PSMF1	PDC2	Bcl-2 inhibitors
REAC:R-HSA-9692916	SARS-CoV-1 activates/modulates innate immune responses	0.0242	0.0242	DOWN	PPIA,KPNB1,BST2,FKBP1A,KPNA2,PPIB,IRF3,IFIH1,PPIH,RPS27A,NMI	PDC2	Bcl-2 inhibitors
REAC:R-HSA-376176	Signaling by ROBO receptors	0.0245	0.0245	DOWN	PFN1,SRGAP1,PSMD2,RBX1,RBM8A,RPS26,PSMB3,RPL26L1,CAP1,PSMC3,PSMB6,PSMB8,SLIT3,COL4A5,CLASP2,PSMA4,PSME2,PSME3,RPL7,GSPT1,EIF4G1,PAK3,NCBP2,RPL24,PSMB5,ENAH,ELOB,NRP1,EVL,ELOC,PSME1,RPL27,SEM1,RPS27A,PSMD6,ROBO1,MAGOHB,PSMF1	PDC2	Bcl-2 inhibitors
REAC:R-HSA-5689603	UCH proteinases	0.0248	0.0248	DOWN	ACTB,NEDD8,PSMD2,TGFBR2,RUVBL1,PSMB3,PSMC3,PSMB6,PSMB8,ACTL6A,PSMA4,PSME2,PSME3,PSMB5,PSME1,SEM1,RPS27A,PSMD6,BARD1,UCHL5,PSMF1	PDC2	Bcl-2 inhibitors
REAC:R-HSA-6791226	Major pathway of rRNA processing in the nucleolus and cytosol	0.0248	0.0248	DOWN	NCL,NOP56,EBNA1BP2,FBL,NIP7,RPS26,EMG1,PDCD11,MPHOSPH6,RPL26L1,RRP36,HEATR1,EXOSC2,EXOSC4,IMP4,UTP20,NOP14,RPL7,EXOSC3,BMS1,UTP14A,RPL24,RRP7A,WDR46,WDR43,TBL3,BOP1,RPL27,RPS27A,RRP1,PNO1,RBM28,FTSJ3	PDC2	Bcl-2 inhibitors
REAC:R-HSA-430039	mRNA decay by 5' to 3' exoribonuclease	0.0259	0.0259	DOWN	LSM3,LSM7,LSM5,LSM6,LSM2,LSM4	PDC2	Bcl-2 inhibitors
REAC:R-HSA-156711	Polo-like kinase mediated events	0.0259	0.0259	DOWN	MYBL2,PKMYT1,CENPF,RBBP4,CCNB1,FOXM1	PDC2	Bcl-2 inhibitors
REAC:R-HSA-9694631	Maturation of nucleoprotein	0.0259	0.0259	DOWN	PARP9,SRPK1,PARP14,PRMT1,PARP8,SRPK2	PDC2	Bcl-2 inhibitors
REAC:R-HSA-5663213	RHO GTPases Activate WASPs and WAVEs	0.0262	0.0262	DOWN	ACTB,ACTG1,ARPC2,ARPC1B,ACTR2,ARPC5,ARPC3,ARPC4,BRK1,ACTR3	PDC2	Bcl-2 inhibitors
REAC:R-HSA-2995410	Nuclear Envelope (NE) Reassembly	0.0263	0.0263	DOWN	TUBA1B,RAN,KPNB1,TUBB6,TUBB4B,TUBA1C,NUP160,NUP205,NUP37,NUP62,VRK1,NUP107,CCNB1,CDK1,LMNB1,NUP93	PDC2	Bcl-2 inhibitors
REAC:R-HSA-6781823	Formation of TC-NER Pre-Incision Complex	0.0263	0.0263	DOWN	POLR2L,POLR2F,RBX1,COPS6,GTF2H5,POLR2I,COPS5,POLR2D,POLR2G,ERCC8,POLR2K,RPS27A,GTF2H3	PDC2	Bcl-2 inhibitors
REAC:R-HSA-3000171	Non-integrin membrane-ECM interactions	0.0266	0.0266	DOWN	LAMA3,ACTN1,THBS1,FN1,LAMB1,LAMC2,ITGB1,SDC2,COL4A5,COL4A4,SDC1,TNC,ITGA2,ITGB5	PDC2	Bcl-2 inhibitors
REAC:R-HSA-68867	Assembly of the pre-replicative complex	0.0272	0.0272	DOWN	KPNB1,MCM4,PSMD2,MCM3,PSMB3,PSMC3,PSMB6,PSMB8,MCM7,PSMA4,PSME2,ANAPC15,PSME3,GMNN,ANAPC7,UBE2C,MCM5,PSMB5,PSME1,ANAPC1,SEM1,RPS27A,PSMD6,MCM8,MCM2,PSMF1,CDC27	PDC2	Bcl-2 inhibitors
REAC:R-HSA-195253	Degradation of beta-catenin by the destruction complex	0.028	0.028	DOWN	PSMD2,RBX1,PSMB3,CTBP2,PSMC3,PSMB6,PSMB8,PSMA4,PSME2,PSME3,PSMB5,CUL1,PSME1,SEM1,RPS27A,PSMD6,CTBP1,PSMF1	PDC2	Bcl-2 inhibitors
REAC:R-HSA-77588	SLBP Dependent Processing of Replication-Dependent Histone Pre-mRNAs	0.0282	0.0282	DOWN	SNRPF,SNRPG,SNRPE,SNRPB,NCBP2	PDC2	Bcl-2 inhibitors
REAC:R-HSA-3108232	SUMO E3 ligases SUMOylate target proteins	0.0282	0.0282	DOWN	DNMT1,BIRC5,SP100,SUMO2,PARP1,NPM1,PARK7,SUMO3,STAG1,BRCA1,PCNA,DDX5,CBX5,AURKB,TOP2A,NSMCE2,NUP160,TRIM27,NUP205,AURKA,HDAC7,CDCA8,XRCC4,NUP37,NUP62,HDAC2,NUP107,BLM,NUP50,CTBP1,NUP93	PDC2	Bcl-2 inhibitors
REAC:R-HSA-9755088	Ribavirin ADME	0.0282	0.0282	DOWN	NME1,ADK,ITPA,PNP,NME2	PDC2	Bcl-2 inhibitors
REAC:R-HSA-176412	Phosphorylation of the APC/C	0.0284	0.0284	DOWN	ANAPC15,ANAPC7,UBE2C,ANAPC1,CCNB1,CDK1,CDC27	PDC2	Bcl-2 inhibitors
REAC:R-HSA-159236	Transport of Mature mRNA derived from an Intron-Containing Transcript	0.0295	0.0295	DOWN	RBM8A,DDX39A,SRSF5,SRSF1,THOC7,NUP160,NUP205,SRSF3,NCBP2,NUP37,NUP62,NUP107,NUP50,NXT1,MAGOHB,NUP93	PDC2	Bcl-2 inhibitors
REAC:R-HSA-73762	RNA Polymerase I Transcription Initiation	0.0295	0.0295	DOWN	POLR2L,POLR2F,POLR1C,POLR1A,GTF2H5,CHD4,RBBP4,POLR1B,POLR1E,HDAC2,POLR2K,GTF2H3	PDC2	Bcl-2 inhibitors
REAC:R-HSA-170834	Signaling by TGF-beta Receptor Complex	0.0296	0.0296	DOWN	YBX1,NEDD8,PARP1,ITGB1,FKBP1A,TGFBR2,PMEPA1,TFDP1,RBL1,ITGB6,ITGB8,E2F5,SMAD3,RPS27A,LTBP2,ITGB5,SMURF2,STUB1,UCHL5	PDC2	Bcl-2 inhibitors
REAC:R-HSA-73856	RNA Polymerase II Transcription Termination	0.03	0.03	DOWN	SNRPF,SNRPG,SNRPE,SNRPB,RBM8A,DDX39A,SRSF5,SRSF1,THOC7,CSTF3,PABPN1,SRSF3,NCBP2,CPSF3,MAGOHB	PDC2	Bcl-2 inhibitors
REAC:R-HSA-5387390	Hh mutants abrogate ligand secretion	0.0302	0.0302	DOWN	PSMD2,PSMB3,PSMC3,PSMB6,PSMB8,PSMA4,PSME2,PSME3,PSMB5,PSME1,SEM1,RPS27A,PSMD6,PSMF1	PDC2	Bcl-2 inhibitors
REAC:R-HSA-180689	APOBEC3G mediated resistance to HIV-1 infection	0.0308	0.0308	DOWN	PPIA,HMGA1,PSIP1	PDC2	Bcl-2 inhibitors
REAC:R-HSA-9687139	Aberrant regulation of mitotic cell cycle due to RB1 defects	0.0308	0.0308	DOWN	CCND1,CDK6,TFDP1,CDK4,ANAPC15,ANAPC7,UBE2C,SKP2,ANAPC1,CDC27	PDC2	Bcl-2 inhibitors
REAC:R-HSA-9035034	RHOF GTPase cycle	0.0331	0.0331	DOWN	ACTB,DIAPH3,ACTN1,CAV1,DIAPH1,TMPO,DIAPH2,CAPZB,VANGL1,LMNB1,RHOF	PDC2	Bcl-2 inhibitors
REAC:R-HSA-379724	tRNA Aminoacylation	0.0331	0.0331	DOWN	FARS2,PPA1,LARS2,AIMP1,EEF1E1,DARS2,FARSA,CARS2,FARSB,NARS2,TARS2	PDC2	Bcl-2 inhibitors
REAC:R-HSA-9696273	RND1 GTPase cycle	0.0331	0.0331	DOWN	RASAL2,RBMX,CAV1,PKP4,EPHA2,KIF14,PLEKHG5,VANGL1,FAM135A,EPSTI1,DST	PDC2	Bcl-2 inhibitors
REAC:R-HSA-159227	Transport of the SLBP independent Mature mRNA	0.0335	0.0335	DOWN	NUP160,EIF4E,NUP205,NCBP2,NUP37,NUP62,NUP107,NUP50,NUP93	PDC2	Bcl-2 inhibitors
REAC:R-HSA-180910	Vpr-mediated nuclear import of PICs	0.0335	0.0335	DOWN	HMGA1,NUP160,NUP205,NUP37,NUP62,NUP107,PSIP1,NUP50,NUP93	PDC2	Bcl-2 inhibitors
REAC:R-HSA-6807070	PTEN Regulation	0.0338	0.0338	DOWN	MECOM,PSMD2,PSMB3,LAMTOR1,PSMC3,PSMB6,PSMB8,CHD4,PSMA4,PSME2,PSME3,RBBP4,USP13,TRIM27,HDAC7,PSMB5,PSME1,HDAC2,SEM1,RPS27A,LAMTOR5,PSMD6,STUB1,TNRC6A,AGO2,PSMF1	PDC2	Bcl-2 inhibitors
REAC:R-HSA-5632684	Hedgehog 'on' state	0.0342	0.0342	DOWN	PSMD2,RBX1,PSMB3,PSMC3,PSMB6,PSMB8,PSMA4,PSME2,PSME3,PSMB5,GLI3,PSME1,HHIP,SEM1,RPS27A,PSMD6,SMURF2,PSMF1	PDC2	Bcl-2 inhibitors
REAC:R-HSA-71406	Pyruvate metabolism and Citric Acid (TCA) cycle	0.0343	0.0343	DOWN	LDHB,SUCLG2,ME3,GLO1,MDH2,FH,SDHC,PDHA1,IDH3B,FAHD1,SDHB,SUCLG1,CS	PDC2	Bcl-2 inhibitors
REAC:R-HSA-1834941	STING mediated induction of host immune responses	0.0343	0.0343	DOWN	XRCC5,PRKDC,IFI16,XRCC6,IRF3,MRE11	PDC2	Bcl-2 inhibitors
REAC:R-HSA-179409	APC-Cdc20 mediated degradation of Nek2A	0.0354	0.0354	DOWN	BUB3,ANAPC15,ANAPC7,MAD2L1,UBE2C,ANAPC1,RPS27A,CDC27	PDC2	Bcl-2 inhibitors
REAC:R-HSA-141405	Inhibition of the proteolytic activity of APC/C required for the onset of anaphase by mitotic spindle checkpoint components	0.0361	0.0361	DOWN	BUB3,ANAPC15,ANAPC7,MAD2L1,UBE2C,ANAPC1,CDC27	PDC2	Bcl-2 inhibitors
REAC:R-HSA-141430	Inactivation of APC/C via direct inhibition of the APC/C complex	0.0361	0.0361	DOWN	BUB3,ANAPC15,ANAPC7,MAD2L1,UBE2C,ANAPC1,CDC27	PDC2	Bcl-2 inhibitors
REAC:R-HSA-1169091	Activation of NF-kappaB in B cells	0.0382	0.0382	DOWN	PSMD2,PSMB3,PSMC3,PSMB6,PSMB8,PSMA4,PSME2,PSME3,PSMB5,CUL1,PSME1,SEM1,RPS27A,PSMD6,PSMF1	PDC2	Bcl-2 inhibitors
REAC:R-HSA-5678895	Defective CFTR causes cystic fibrosis	0.0391	0.0391	DOWN	PSMD2,PSMB3,PSMC3,PSMB6,PSMB8,PSMA4,PSME2,PSME3,PSMB5,PSME1,SEM1,RPS27A,PSMD6,PSMF1	PDC2	Bcl-2 inhibitors
REAC:R-HSA-9020702	Interleukin-1 signaling	0.0403	0.0403	DOWN	HMGB1,PSMD2,RBX1,PSMB3,UBE2N,MYD88,PSMC3,PSMB6,PSMB8,UBE2V1,PSMA4,PSME2,PSME3,PSMB5,USP18,CUL1,PSME1,IRAK1,SEM1,RPS27A,PSMD6,PSMF1	PDC2	Bcl-2 inhibitors
REAC:R-HSA-165054	Rev-mediated nuclear export of HIV RNA	0.0403	0.0403	DOWN	RAN,RANBP1,NUP160,NUP205,NUP37,NUP62,NUP107,NUP50,NUP93	PDC2	Bcl-2 inhibitors
REAC:R-HSA-159230	Transport of the SLBP Dependant Mature mRNA	0.0403	0.0403	DOWN	NUP160,EIF4E,NUP205,NCBP2,NUP37,NUP62,NUP107,NUP50,NUP93	PDC2	Bcl-2 inhibitors
REAC:R-HSA-5610787	Hedgehog 'off' state	0.0403	0.0403	DOWN	TUBA1B,TUBB6,TUBB4B,PSMD2,TUBA1C,RBX1,PSMB3,PSMC3,PSMB6,PSMB8,ADCY3,PSMA4,PSME2,PSME3,PSMB5,CUL1,GLI3,PSME1,SEM1,RPS27A,PSMD6,PSMF1	PDC2	Bcl-2 inhibitors
REAC:R-HSA-9013408	RHOG GTPase cycle	0.0414	0.0414	DOWN	DIAPH3,OPHN1,CAV1,DOCK4,ITGB1,DOCK1,EPHA2,LAMTOR1,TMPO,NDUFS3,DOCK3,DOCK5,ARHGDIA,VANGL1,ITSN1,VRK2	PDC2	Bcl-2 inhibitors
REAC:R-HSA-9694516	SARS-CoV-2 Infection	0.0416	0.0416	DOWN	SNRPF,STAT1,SNRPG,SNRPD1,SNRPE,PARP9,TUFM,SNRPB,YWHAB,CAV1,SRPK1,ISG15,PARP14,RPS26,SNRPD2,UBE2N,SDC2,DDX5,UBE2V1,PRMT1,NUP160,LARP1,KPNA2,NUP205,IRF3,IFIH1,ST3GAL1,UVRAG,SDC1,NRP1,GEMIN6,NUP37,NUP62,IRAK1,NUP107,GALNT1,RPS27A,PARP8,YWHAH,NUP50,GEMIN5,ST3GAL3,SRPK2,RPN1,ANO1,FUT8,NUP93	PDC2	Bcl-2 inhibitors
REAC:R-HSA-446388	Regulation of cytoskeletal remodeling and cell spreading by IPP complex components	0.0425	0.0425	DOWN	ACTN1,LIMS1,PXN,RSU1	PDC2	Bcl-2 inhibitors
REAC:R-HSA-2990846	SUMOylation	0.0425	0.0425	DOWN	DNMT1,BIRC5,SP100,SUMO2,PARP1,NPM1,PARK7,SUMO3,STAG1,BRCA1,PCNA,DDX5,CBX5,AURKB,TOP2A,NSMCE2,NUP160,TRIM27,NUP205,AURKA,HDAC7,CDCA8,XRCC4,NUP37,NUP62,HDAC2,NUP107,BLM,NUP50,CTBP1,NUP93	PDC2	Bcl-2 inhibitors
REAC:R-HSA-109581	Apoptosis	0.0425	0.0425	DOWN	HMGB1,BCL2L1,KPNB1,CLSPN,YWHAB,C1QBP,AVEN,PSMD2,CYCS,PSMB3,TFDP1,PSMC3,PSMB6,PSMB8,PSMA4,PSME2,PSME3,DFFA,PSMB5,PSME1,PLEC,DYNLL2,SEM1,RPS27A,YWHAH,PSMD6,MAGED1,BAK1,LMNB1,PSMF1,BCL2	PDC2	Bcl-2 inhibitors
REAC:R-HSA-159231	Transport of Mature mRNA Derived from an Intronless Transcript	0.0428	0.0428	DOWN	NUP160,EIF4E,NUP205,NCBP2,CPSF3,NUP37,NUP62,NUP107,NUP50,NUP93	PDC2	Bcl-2 inhibitors
REAC:R-HSA-8950505	Gene and protein expression by JAK-STAT signaling after Interleukin-12 stimulation	0.0428	0.0428	DOWN	CFL1,PPIA,MTAP,ANXA2,HNRNPA2B1,GSTO1,PSME2,CNN2,SNRPA1,LMNB1	PDC2	Bcl-2 inhibitors
REAC:R-HSA-9675126	Diseases of mitotic cell cycle	0.0428	0.0428	DOWN	CCND1,CDK6,TFDP1,CDK4,ANAPC15,ANAPC7,UBE2C,SKP2,ANAPC1,CDC27	PDC2	Bcl-2 inhibitors
REAC:R-HSA-174437	Removal of the Flap Intermediate from the C-strand	0.0451	0.0451	DOWN	PCNA,POLD3,POLD2,RPA3,FEN1,RPA2	PDC2	Bcl-2 inhibitors
REAC:R-HSA-3928664	Ephrin signaling	0.0451	0.0451	DOWN	EPHB2,EPHB4,PAK3,EFNB2,EPHB1,MYL12A	PDC2	Bcl-2 inhibitors
REAC:R-HSA-113510	E2F mediated regulation of DNA replication	0.0453	0.0453	DOWN	PRIM2,TFDP1,PRIM1,POLA2,CCNB1,CDK1,MCM8	PDC2	Bcl-2 inhibitors
REAC:R-HSA-389958	Cooperation of Prefoldin and TriC/CCT in actin and tubulin folding	0.048	0.048	DOWN	TUBA1B,ACTB,PFDN6,TUBB6,TUBB4B,TUBA1C,VBP1,PFDN1,CCT7	PDC2	Bcl-2 inhibitors
REAC:R-HSA-9692914	SARS-CoV-1-host interactions	0.048	0.048	DOWN	PPIA,BCL2L1,KPNB1,YWHAB,CAV1,BST2,NPM1,HNRNPA1,FKBP1A,RPS26,KPNA2,PPIB,IRF3,IFIH1,SMAD3,PPIH,RPS27A,YWHAH,NMI	PDC2	Bcl-2 inhibitors
REAC:R-HSA-3301854	Nuclear Pore Complex (NPC) Disassembly	0.048	0.048	DOWN	NUP160,NUP205,NUP37,NUP62,NUP107,CCNB1,CDK1,NUP50,NUP93	PDC2	Bcl-2 inhibitors
REAC:R-HSA-9818027	NFE2L2 regulating anti-oxidant/detoxification enzymes	2.74e-09	2.74e-09	UP	HMOX1,GCLM,GCLC,SLC7A11,TXNRD1,ATF4,CREBBP,PRDX1,NFE2L2,BACH1,MAFK,SRXN1,EP300	JHOS2	Bcl-2 inhibitors
REAC:R-HSA-9755511	KEAP1-NFE2L2 pathway	7.17e-09	7.17e-09	UP	UBC,SQSTM1,HMOX1,MAFG,CDKN1A,UBB,GCLM,GCLC,MAP1LC3B,SLC7A11,TXNRD1,SESN2,ATF4,PSME4,NPLOC4,ME1,CREBBP,NOTCH1,PRDX1,NFE2L2,VCP,CSNK2A2,BACH1,UBXN7,PSMD14,MAFK,CUL3,SRXN1,EP300,PSMD12,BTRC,TKT,SESN1	JHOS2	Bcl-2 inhibitors
REAC:R-HSA-170834	Signaling by TGF-beta Receptor Complex	8.69e-07	8.69e-07	UP	UBC,PPP1R15A,UBB,UBE2D3,CBL,SKIL,CCNK,ITGAV,SKI,PMEPA1,RHOA,PARD3,UBE2D1,XPO1,USP9X,LTBP1,RNF111,EP300,F11R,CCNT2,JUNB,BAMBI,NEDD4L,TGFBR1,ARHGEF18,SMAD4,SMURF1	JHOS2	Bcl-2 inhibitors
REAC:R-HSA-9006936	Signaling by TGFB family members	9.33e-06	9.33e-06	UP	UBC,PPP1R15A,UBB,UBE2D3,CBL,SKIL,CCNK,ITGAV,SKI,PMEPA1,RHOA,PARD3,ACVR1C,UBE2D1,XPO1,USP9X,LTBP1,RNF111,EP300,F11R,CCNT2,JUNB,BAMBI,NEDD4L,TGFBR1,ARHGEF18,SMAD4,SMURF1,ZFYVE16,BMPR1B	JHOS2	Bcl-2 inhibitors
REAC:R-HSA-199977	ER to Golgi Anterograde Transport	1.18e-05	1.18e-05	UP	COPA,SEC24A,STX5,SEC31A,GOLGB1,SEC24D,ARF4,ARFGAP3,CD55,RAB1A,TUBB3,GOLGA2,CSNK1D,SEC16A,COPB2,TFG,GBF1,ARF1,SEC24B,YKT6,PPP6R3,ARFGAP1,SEC23A,LMAN1,TUBB2B,ARCN1,COPB1,LMAN2L,BET1L,MIA3,SEC13,SEC22B,COG3,TUBB2A,DCTN4	JHOS2	Bcl-2 inhibitors
REAC:R-HSA-9759194	Nuclear events mediated by NFE2L2	1.18e-05	1.18e-05	UP	UBC,SQSTM1,HMOX1,MAFG,UBB,GCLM,GCLC,SLC7A11,TXNRD1,ATF4,ME1,CREBBP,NOTCH1,PRDX1,NFE2L2,BACH1,PSMD14,MAFK,SRXN1,EP300,PSMD12,BTRC,TKT	JHOS2	Bcl-2 inhibitors
REAC:R-HSA-9711123	Cellular response to chemical stress	2.02e-05	2.02e-05	UP	UBC,SQSTM1,HMOX1,MAFG,P4HB,CDKN1A,UBB,GCLM,GCLC,MAP1LC3B,MT-CO1,SOD1,SLC7A11,TXNRD1,SESN2,HM13,ATF4,PSME4,NPLOC4,ME1,CREBBP,NOTCH1,PRDX1,NFE2L2,VCP,CSNK2A2,BACH1,UBXN7,PSMD14,MAFK,CUL3,SRXN1,EP300,PTK6,PSMD12,PPARA,BTRC,TKT,SESN1,HELZ2	JHOS2	Bcl-2 inhibitors
REAC:R-HSA-3371556	Cellular response to heat stress	2.13e-05	2.13e-05	UP	HSPA6,BAG3,DNAJB1,HSPH1,HSPA1B,HSP90AA1,CRYAB,PTGES3,DNAJB6,HSP90AB1,HSPA5,ST13,HSPA8,HSPA4,HSPA4L,CREBBP,SIRT1,HSPA1A,EEF1A1,VCP,HSPA9,EP300,SEC13,HSPA13	JHOS2	Bcl-2 inhibitors
REAC:R-HSA-3371568	Attenuation phase	3.74e-05	3.74e-05	UP	DNAJB1,HSPA1B,HSP90AA1,PTGES3,HSP90AB1,HSPA8,CREBBP,HSPA1A,EP300	JHOS2	Bcl-2 inhibitors
REAC:R-HSA-948021	Transport to the Golgi and subsequent modification	3.74e-05	3.74e-05	UP	COPA,SEC24A,STX5,SEC31A,GOLGB1,SEC24D,ARF4,ARFGAP3,CD55,RAB1A,TUBB3,GOLGA2,CSNK1D,SEC16A,COPB2,TFG,MAN1A1,GBF1,ARF1,SEC24B,B4GALT5,YKT6,PPP6R3,ARFGAP1,SEC23A,LMAN1,TUBB2B,ARCN1,COPB1,LMAN2L,BET1L,MIA3,SEC13,SEC22B,COG3,TUBB2A,DCTN4,CHST8	JHOS2	Bcl-2 inhibitors
REAC:R-HSA-381119	Unfolded Protein Response (UPR)	4.3e-05	4.3e-05	UP	DNAJB9,SERP1,HSPA5,HERPUD1,GFPT1,SEC31A,DNAJC3,CXCL8,ATF4,ERN1,CEBPB,TSPYL2,HSP90B1,EIF2AK3,ATF3,HYOU1,ARFGAP1,CREBRF,CEBPG,WIPI1,CREB3L1,NFYA,CREB3L2,ASNS	JHOS2	Bcl-2 inhibitors
REAC:R-HSA-400253	Circadian Clock	4.3e-05	4.3e-05	UP	UBC,UBB,BHLHE40,NAMPT,CREBBP,CSNK1D,NOCT,SIRT1,CRY1,NR3C1,NFIL3,ATF2,HIF1A,MEF2D,EP300,PPARA,BTRC,FBXL3,HELZ2,NRIP1	JHOS2	Bcl-2 inhibitors
REAC:R-HSA-166520	Signaling by NTRKs	4.3e-05	4.3e-05	UP	MAP2K1,ARC,PPP2CB,JUND,PCSK5,FOS,TRIB1,SH3GL2,RIT1,AP2A2,RHOA,RPS6KA3,RAPGEF1,PIK3CA,CLTC,ATF2,CRK,MEF2D,RALA,PPP2CA,RAP1A,EP300,NGF,SOS1,JUNB,RRAD,PTPRO,EGR3,MEF2A,TIAM1	JHOS2	Bcl-2 inhibitors
REAC:R-HSA-187037	Signaling by NTRK1 (TRKA)	5.15e-05	5.15e-05	UP	MAP2K1,ARC,PPP2CB,JUND,FOS,TRIB1,SH3GL2,RIT1,AP2A2,RHOA,RPS6KA3,RAPGEF1,PIK3CA,CLTC,ATF2,CRK,MEF2D,RALA,PPP2CA,RAP1A,EP300,NGF,SOS1,JUNB,RRAD,EGR3,MEF2A	JHOS2	Bcl-2 inhibitors
REAC:R-HSA-199992	trans-Golgi Network Vesicle Budding	0.000116	0.000116	UP	HSPA8,GOLGB1,FTL,ACBD3,FTH1,APP,SH3GL2,GBF1,PICALM,ARF1,PUM1,SNAP23,CLTC,IGF2R,CLINT1,AP1G1,PIK3C2A,BLOC1S6,SNX9,TPD52	JHOS2	Bcl-2 inhibitors
REAC:R-HSA-9707587	Regulation of HMOX1 expression and activity	0.000314	0.000314	UP	HMOX1,HM13,NFE2L2,BACH1,MAFK	JHOS2	Bcl-2 inhibitors
REAC:R-HSA-432722	Golgi Associated Vesicle Biogenesis	0.000452	0.000452	UP	HSPA8,GOLGB1,FTL,ACBD3,FTH1,SH3GL2,PICALM,ARF1,PUM1,IGF2R,CLINT1,AP1G1,PIK3C2A,BLOC1S6,SNX9,TPD52	JHOS2	Bcl-2 inhibitors
REAC:R-HSA-2173791	TGF-beta receptor signaling in EMT (epithelial to mesenchymal transition)	0.000594	0.000594	UP	UBC,UBB,RHOA,PARD3,F11R,TGFBR1,ARHGEF18,SMURF1	JHOS2	Bcl-2 inhibitors
REAC:R-HSA-9648895	Response of EIF2AK1 (HRI) to heme deficiency	0.000594	0.000594	UP	PPP1R15A,TRIB3,ATF4,CEBPB,GRB10,ATF3,CEBPG,ASNS	JHOS2	Bcl-2 inhibitors
REAC:R-HSA-3371571	HSF1-dependent transactivation	0.000711	0.000711	UP	DNAJB1,HSPA1B,HSP90AA1,CRYAB,PTGES3,HSP90AB1,HSPA8,CREBBP,HSPA1A,EP300	JHOS2	Bcl-2 inhibitors
REAC:R-HSA-73887	Death Receptor Signaling	0.00072	0.00072	UP	UBC,SQSTM1,UBB,UBE2D3,ARHGEF2,TAX1BP1,GNA13,NFKBIA,XIAP,ADAM17,PRKCI,PSEN1,RHOA,TAB2,UBE2D1,OTUD7B,CYLD,RTN4,ULK1,NGF,SOS1,TRAF6,ARHGEF18,ARHGEF12,MCF2,NGFR,PRDM4,KALRN,TIAM1,AKAP13	JHOS2	Bcl-2 inhibitors
REAC:R-HSA-983170	Antigen Presentation: Folding, assembly and peptide loading of class I MHC	0.000721	0.000721	UP	HSPA5,SEC24A,SEC31A,SEC24D,CANX,PDIA3,SEC24B,SEC23A,PIK3C3,SEC13,HLA-F	JHOS2	Bcl-2 inhibitors
REAC:R-HSA-193704	p75 NTR receptor-mediated signalling	0.000907	0.000907	UP	UBC,SQSTM1,UBB,ARHGEF2,GNA13,NFKBIA,ADAM17,PRKCI,PSEN1,RHOA,RTN4,NGF,SOS1,TRAF6,ARHGEF18,ARHGEF12,MCF2,NGFR,PRDM4,KALRN,TIAM1,AKAP13	JHOS2	Bcl-2 inhibitors
REAC:R-HSA-193639	p75NTR signals via NF-kB	0.000935	0.000935	UP	UBC,SQSTM1,UBB,NFKBIA,PRKCI,NGF,TRAF6,NGFR	JHOS2	Bcl-2 inhibitors
REAC:R-HSA-9700206	Signaling by ALK in cancer	0.00111	0.00111	UP	SQSTM1,SEC31A,HIP1,CEBPB,EIF2AK3,TFG,MSN,PIK3CA,KLC1,CLTC,CARS,BIRC6,JUNB,RRBP1,EEF1G	JHOS2	Bcl-2 inhibitors
REAC:R-HSA-9725370	Signaling by ALK fusions and activated point mutants	0.00111	0.00111	UP	SQSTM1,SEC31A,HIP1,CEBPB,EIF2AK3,TFG,MSN,PIK3CA,KLC1,CLTC,CARS,BIRC6,JUNB,RRBP1,EEF1G	JHOS2	Bcl-2 inhibitors
REAC:R-HSA-9824439	Bacterial Infection Pathways	0.00123	0.00123	UP	UBC,HSP90AA1,HSP90AB1,MAP2K1,UBB,SH3KBP1,TXNRD1,PGK1,CBL,RAB7A,RAB5A,DUSP16,SH3GL2,MAP2K4,EEF2,CTNNB1,PDCD6IP	JHOS2	Bcl-2 inhibitors
REAC:R-HSA-209543	p75NTR recruits signalling complexes	0.00148	0.00148	UP	UBC,SQSTM1,UBB,PRKCI,NGF,TRAF6,NGFR	JHOS2	Bcl-2 inhibitors
REAC:R-HSA-209560	NF-kB is activated and signals survival	0.00148	0.00148	UP	UBC,SQSTM1,UBB,NFKBIA,NGF,TRAF6,NGFR	JHOS2	Bcl-2 inhibitors
REAC:R-HSA-204005	COPII-mediated vesicle transport	0.00174	0.00174	UP	SEC24A,STX5,SEC31A,SEC24D,RAB1A,GOLGA2,CSNK1D,SEC16A,TFG,SEC24B,YKT6,PPP6R3,SEC23A,LMAN1,LMAN2L,SEC13,SEC22B	JHOS2	Bcl-2 inhibitors
REAC:R-HSA-6811442	Intra-Golgi and retrograde Golgi-to-ER traffic	0.00174	0.00174	UP	COPA,STX5,GOLGA4,ARF4,ARFGAP3,TMF1,RAB1A,PAFAH1B1,RAB6A,TUBB3,COPB2,MAN1A1,GBF1,ARF1,SURF4,YKT6,ARFGAP1,VTI1A,CYTH1,KLC1,KIF1B,TUBB2B,ARCN1,COPB1,IGF2R,BET1L,SEC22B,COG3,GALNT2,KIF13B,TUBB2A,VPS53,STX6,DCTN4,RAB39A	JHOS2	Bcl-2 inhibitors
REAC:R-HSA-6802957	Oncogenic MAPK signaling	0.00188	0.00188	UP	FXR1,MAP2K1,SND1,RAP1B,MARK3,DUSP8,DUSP16,KDM7A,KSR1,IQGAP1,QKI,SPRED3,DUSP10,RAP1A,TRIM24,AKAP9,SHOC2,TENT4A,ZC3HAV1	JHOS2	Bcl-2 inhibitors
REAC:R-HSA-2173789	TGF-beta receptor signaling activates SMADs	0.00194	0.00194	UP	UBC,PPP1R15A,UBB,CBL,ITGAV,PMEPA1,XPO1,LTBP1,BAMBI,NEDD4L,TGFBR1,SMAD4,SMURF1	JHOS2	Bcl-2 inhibitors
REAC:R-HSA-2173793	Transcriptional activity of SMAD2/SMAD3:SMAD4 heterotrimer	0.00194	0.00194	UP	UBC,UBB,UBE2D3,SKIL,CCNK,SKI,UBE2D1,USP9X,RNF111,EP300,CCNT2,JUNB,NEDD4L,SMAD4	JHOS2	Bcl-2 inhibitors
REAC:R-HSA-450294	MAP kinase activation	0.00204	0.00204	UP	UBC,MAP2K1,UBB,JUN,PPP2CB,FOS,MAP2K4,RPS6KA3,TAB2,FBXW11,ATF2,PPP2CA,TRAF6,IRAK2,BTRC,MEF2A	JHOS2	Bcl-2 inhibitors
REAC:R-HSA-9612973	Autophagy	0.00204	0.00204	UP	UBC,HSP90AA1,SQSTM1,HSP90AB1,UBB,HSPA8,MAP1LC3B,GABARAPL1,WDR45B,TUBB3,UBAP1,ATG4B,EEF1A1,VCP,CSNK2A2,TUBB2B,VPS37B,ULK1,WIPI1,RB1CC1,PIK3C3,VPS37D,RRAGD,AMBRA1,TUBB2A,ATG9A,MTMR3,CHMP4B	JHOS2	Bcl-2 inhibitors
REAC:R-HSA-3371497	HSP90 chaperone cycle for steroid hormone receptors (SHR) in the presence of ligand	0.00216	0.00216	UP	DNAJB1,HSPA1B,HSP90AA1,PTGES3,DNAJA1,HSP90AB1,HSPA8,STIP1,TUBB3,HSPA1A,DNAJA4,NR3C1,TUBB2B,TUBB2A,DCTN4	JHOS2	Bcl-2 inhibitors
REAC:R-HSA-2173795	Downregulation of SMAD2/3:SMAD4 transcriptional activity	0.00284	0.00284	UP	UBC,UBB,UBE2D3,SKIL,SKI,UBE2D1,USP9X,RNF111,NEDD4L,SMAD4	JHOS2	Bcl-2 inhibitors
REAC:R-HSA-937061	TRIF(TICAM1)-mediated TLR4 signaling	0.00284	0.00284	UP	UBC,MAP2K1,UBB,JUN,PPP2CB,UBE2D3,APP,FOS,NFKBIA,MAP2K4,RPS6KA3,TAB2,UBE2D1,FBXW11,ATF2,PPP2CA,TICAM2,TRAF6,IRAK2,BTRC,TICAM1,MEF2A	JHOS2	Bcl-2 inhibitors
REAC:R-HSA-166166	MyD88-independent TLR4 cascade	0.00284	0.00284	UP	UBC,MAP2K1,UBB,JUN,PPP2CB,UBE2D3,APP,FOS,NFKBIA,MAP2K4,RPS6KA3,TAB2,UBE2D1,FBXW11,ATF2,PPP2CA,TICAM2,TRAF6,IRAK2,BTRC,TICAM1,MEF2A	JHOS2	Bcl-2 inhibitors
REAC:R-HSA-2173788	Downregulation of TGF-beta receptor signaling	0.00297	0.00297	UP	UBC,PPP1R15A,UBB,PMEPA1,XPO1,BAMBI,NEDD4L,TGFBR1,SMURF1	JHOS2	Bcl-2 inhibitors
REAC:R-HSA-975163	IRAK2 mediated activation of TAK1 complex upon TLR7/8 or 9 stimulation	0.00316	0.00316	UP	UBC,UBB,TAB2,TICAM2,TRAF6,IRAK2,TICAM1	JHOS2	Bcl-2 inhibitors
REAC:R-HSA-9707616	Heme signaling	0.00316	0.00316	UP	HMOX1,CREBBP,SIRT1,NFE2L2,BACH1,XPO1,MAFK,ATF2,MEF2D,EP300,PPARA,HELZ2,NRIP1	JHOS2	Bcl-2 inhibitors
REAC:R-HSA-9614085	FOXO-mediated transcription	0.00316	0.00316	UP	CDKN1A,YWHAG,BTG1,CREBBP,BCL6,SIRT1,NR3C1,FOXO3,EP300,NFYA,FOXO1,SMAD4,BBC3,FBXO32,ATXN3,KLF4	JHOS2	Bcl-2 inhibitors
REAC:R-HSA-2691230	Signaling by NOTCH1 HD Domain Mutants in Cancer	0.00316	0.00316	UP	UBC,UBB,NOTCH1,ADAM17,MIB1,DLL1,DLL4	JHOS2	Bcl-2 inhibitors
REAC:R-HSA-937072	TRAF6-mediated induction of TAK1 complex within TLR4 complex	0.00316	0.00316	UP	UBC,UBB,TAB2,TICAM2,TRAF6,IRAK2,TICAM1	JHOS2	Bcl-2 inhibitors
REAC:R-HSA-2691232	Constitutive Signaling by NOTCH1 HD Domain Mutants	0.00316	0.00316	UP	UBC,UBB,NOTCH1,ADAM17,MIB1,DLL1,DLL4	JHOS2	Bcl-2 inhibitors
REAC:R-HSA-6807878	COPI-mediated anterograde transport	0.00333	0.00333	UP	COPA,STX5,GOLGB1,ARF4,ARFGAP3,CD55,RAB1A,TUBB3,GOLGA2,COPB2,GBF1,ARF1,YKT6,ARFGAP1,TUBB2B,ARCN1,COPB1,BET1L,COG3,TUBB2A,DCTN4	JHOS2	Bcl-2 inhibitors
REAC:R-HSA-3371453	Regulation of HSF1-mediated heat shock response	0.00335	0.00335	UP	HSPA6,BAG3,DNAJB1,HSPH1,HSPA1B,DNAJB6,HSPA5,ST13,HSPA8,HSPA4,HSPA4L,SIRT1,HSPA1A,HSPA9,SEC13,HSPA13	JHOS2	Bcl-2 inhibitors
REAC:R-HSA-6785807	Interleukin-4 and Interleukin-13 signaling	0.00348	0.00348	UP	HSP90AA1,MMP1,HMOX1,CDKN1A,HSPA8,ANXA1,MCL1,CXCL8,HSP90B1,FOS,BCL6,SOCS1,PTGS2,ZEB1,VEGFA,FOXO3,IL6R,HIF1A,FOXO1,JUNB,JAK1,FGF2	JHOS2	Bcl-2 inhibitors
REAC:R-HSA-429947	Deadenylation of mRNA	0.00348	0.00348	UP	CNOT4,TUT7,EIF4A2,EIF4A3,EIF4B,CNOT1,CNOT2,PABPC1,TNKS1BP1	JHOS2	Bcl-2 inhibitors
REAC:R-HSA-168164	Toll Like Receptor 3 (TLR3) Cascade	0.00356	0.00356	UP	UBC,MAP2K1,UBB,JUN,PPP2CB,UBE2D3,APP,FOS,NFKBIA,MAP2K4,RPS6KA3,TAB2,UBE2D1,FBXW11,ATF2,PPP2CA,TRAF6,IRAK2,BTRC,TICAM1,MEF2A	JHOS2	Bcl-2 inhibitors
REAC:R-HSA-5675221	Negative regulation of MAPK pathway	0.00356	0.00356	UP	UBC,MAP2K1,UBB,DUSP1,PPP2CB,MARK3,DUSP8,DUSP16,KSR1,PAQR3,PPP2CA,DUSP10	JHOS2	Bcl-2 inhibitors
REAC:R-HSA-2122948	Activated NOTCH1 Transmits Signal to the Nucleus	0.00409	0.00409	UP	UBC,UBB,NOTCH1,ADAM17,MIB1,PSEN1,CNTN1,NUMB,DLL1,DLL4	JHOS2	Bcl-2 inhibitors
REAC:R-HSA-205043	NRIF signals cell death from the nucleus	0.00443	0.00443	UP	UBC,SQSTM1,UBB,PSEN1,NGF,TRAF6,NGFR	JHOS2	Bcl-2 inhibitors
REAC:R-HSA-9614657	FOXO-mediated transcription of cell death genes	0.00443	0.00443	UP	CREBBP,BCL6,FOXO3,EP300,NFYA,FOXO1,BBC3	JHOS2	Bcl-2 inhibitors
REAC:R-HSA-9818028	NFE2L2 regulates pentose phosphate pathway genes	0.0047	0.0047	UP	MAFG,CREBBP,NFE2L2,EP300,TKT	JHOS2	Bcl-2 inhibitors
REAC:R-HSA-912631	Regulation of signaling by CBL	0.00474	0.00474	UP	UBC,UBB,CBL,RAPGEF1,PIK3CA,CRK,FYN,PIK3CD	JHOS2	Bcl-2 inhibitors
REAC:R-HSA-168138	Toll Like Receptor 9 (TLR9) Cascade	0.005	0.005	UP	UBC,MAP2K1,UBB,JUN,PPP2CB,APP,FOS,NFKBIA,MAP2K4,RPS6KA3,TAB2,FBXW11,ATF2,PPP2CA,PIK3C3,TICAM2,TRAF6,IRAK2,BTRC,TICAM1,MEF2A	JHOS2	Bcl-2 inhibitors
REAC:R-HSA-381042	PERK regulates gene expression	0.00508	0.00508	UP	HSPA5,HERPUD1,CXCL8,ATF4,CEBPB,EIF2AK3,ATF3,CEBPG,NFYA,ASNS	JHOS2	Bcl-2 inhibitors
REAC:R-HSA-3134973	LRR FLII-interacting protein 1 (LRRFIP1) activates type I IFN production	0.00541	0.00541	UP	LRRFIP1,CREBBP,CTNNB1,EP300	JHOS2	Bcl-2 inhibitors
REAC:R-HSA-448424	Interleukin-17 signaling	0.00576	0.00576	UP	UBC,MAP2K1,UBB,JUN,PPP2CB,FOS,MAP2K4,RPS6KA3,TAB2,FBXW11,ATF2,PPP2CA,TRAF6,IRAK2,BTRC,MEF2A	JHOS2	Bcl-2 inhibitors
REAC:R-HSA-112409	RAF-independent MAPK1/3 activation	0.00639	0.00639	UP	MAP2K1,DUSP1,DUSP8,PEA15,DUSP16,IL6R,DUSP10,JAK1	JHOS2	Bcl-2 inhibitors
REAC:R-HSA-975138	TRAF6 mediated induction of NFkB and MAP kinases upon TLR7/8 or 9 activation	0.00653	0.00653	UP	UBC,MAP2K1,UBB,JUN,PPP2CB,APP,FOS,NFKBIA,MAP2K4,RPS6KA3,TAB2,FBXW11,ATF2,PPP2CA,TICAM2,TRAF6,IRAK2,BTRC,TICAM1,MEF2A	JHOS2	Bcl-2 inhibitors
REAC:R-HSA-9013423	RAC3 GTPase cycle	0.00688	0.00688	UP	ABL2,BAIAP2,RAB7A,NCKAP1,ARHGAP26,ARHGAP5,YKT6,SNAP23,LMAN1,RAPGEF1,WASF2,MCF2,TAOK3,ARHGAP6,ARHGAP32,ARHGAP35,ARHGAP17,WASF1,TIAM1	JHOS2	Bcl-2 inhibitors
REAC:R-HSA-975155	MyD88 dependent cascade initiated on endosome	0.00731	0.00731	UP	UBC,MAP2K1,UBB,JUN,PPP2CB,APP,FOS,NFKBIA,MAP2K4,RPS6KA3,TAB2,FBXW11,ATF2,PPP2CA,TICAM2,TRAF6,IRAK2,BTRC,TICAM1,MEF2A	JHOS2	Bcl-2 inhibitors
REAC:R-HSA-168181	Toll Like Receptor 7/8 (TLR7/8) Cascade	0.00826	0.00826	UP	UBC,MAP2K1,UBB,JUN,PPP2CB,APP,FOS,NFKBIA,MAP2K4,RPS6KA3,TAB2,FBXW11,ATF2,PPP2CA,TICAM2,TRAF6,IRAK2,BTRC,TICAM1,MEF2A	JHOS2	Bcl-2 inhibitors
REAC:R-HSA-532668	N-glycan trimming in the ER and Calnexin/Calreticulin cycle	0.01	0.01	UP	UBC,UBB,CANX,ENGASE,VCP,PDIA3,SEL1L,DERL1,RNF103,UBXN1	JHOS2	Bcl-2 inhibitors
REAC:R-HSA-198725	Nuclear Events (kinase and transcription factor activation)	0.01	0.01	UP	ARC,PPP2CB,JUND,FOS,TRIB1,RPS6KA3,ATF2,MEF2D,PPP2CA,EP300,JUNB,RRAD,EGR3,MEF2A	JHOS2	Bcl-2 inhibitors
REAC:R-HSA-204998	Cell death signalling via NRAGE, NRIF and NADE	0.0113	0.0113	UP	UBC,SQSTM1,UBB,ARHGEF2,GNA13,PSEN1,NGF,SOS1,TRAF6,ARHGEF18,ARHGEF12,MCF2,NGFR,KALRN,TIAM1,AKAP13	JHOS2	Bcl-2 inhibitors
REAC:R-HSA-9609523	Insertion of tail-anchored proteins into the endoplasmic reticulum membrane	0.0122	0.0122	UP	HMOX1,SERP1,STX5,PRNP,APP,SEC61G,CAMLG	JHOS2	Bcl-2 inhibitors
REAC:R-HSA-5336415	Uptake and function of diphtheria toxin	0.0126	0.0126	UP	HSP90AA1,HSP90AB1,TXNRD1,EEF2	JHOS2	Bcl-2 inhibitors
REAC:R-HSA-937042	IRAK2 mediated activation of TAK1 complex	0.014	0.014	UP	UBC,UBB,TAB2,TRAF6,IRAK2	JHOS2	Bcl-2 inhibitors
REAC:R-HSA-193697	p75NTR regulates axonogenesis	0.014	0.014	UP	RHOA,RTN4,NGF,MCF2,NGFR	JHOS2	Bcl-2 inhibitors
REAC:R-HSA-9617629	Regulation of FOXO transcriptional activity by acetylation	0.014	0.014	UP	CREBBP,SIRT1,FOXO3,EP300,FOXO1	JHOS2	Bcl-2 inhibitors
REAC:R-HSA-6802952	Signaling by BRAF and RAF1 fusions	0.015	0.015	UP	FXR1,MAP2K1,SND1,RAP1B,MARK3,KDM7A,KSR1,IQGAP1,QKI,RAP1A,TRIM24,AKAP9,TENT4A,ZC3HAV1	JHOS2	Bcl-2 inhibitors
REAC:R-HSA-447115	Interleukin-12 family signaling	0.015	0.015	UP	P4HB,SOD1,RAP1B,CANX,TCP1,IL12RB2,ARF1,MSN,HSPA9,RALA,IL6ST,JAK1,HNRNPDL	JHOS2	Bcl-2 inhibitors
REAC:R-HSA-1632852	Macroautophagy	0.0168	0.0168	UP	UBC,HSP90AA1,SQSTM1,UBB,HSPA8,MAP1LC3B,GABARAPL1,WDR45B,TUBB3,ATG4B,VCP,CSNK2A2,TUBB2B,ULK1,WIPI1,RB1CC1,PIK3C3,RRAGD,AMBRA1,TUBB2A,ATG9A,MTMR3,CHMP4B	JHOS2	Bcl-2 inhibitors
REAC:R-HSA-975871	MyD88 cascade initiated on plasma membrane	0.0195	0.0195	UP	UBC,MAP2K1,UBB,JUN,PPP2CB,APP,FOS,NFKBIA,MAP2K4,RPS6KA3,TAB2,FBXW11,ATF2,PPP2CA,TRAF6,IRAK2,BTRC,MEF2A	JHOS2	Bcl-2 inhibitors
REAC:R-HSA-168176	Toll Like Receptor 5 (TLR5) Cascade	0.0195	0.0195	UP	UBC,MAP2K1,UBB,JUN,PPP2CB,APP,FOS,NFKBIA,MAP2K4,RPS6KA3,TAB2,FBXW11,ATF2,PPP2CA,TRAF6,IRAK2,BTRC,MEF2A	JHOS2	Bcl-2 inhibitors
REAC:R-HSA-8856828	Clathrin-mediated endocytosis	0.0195	0.0195	UP	UBC,UBB,HSPA8,SH3KBP1,AAK1,HIP1,CBL,RAB5A,LDLR,SH3GL2,PICALM,AP2A2,ARFGAP1,UBQLN1,SNAP91,FNBP1,CLTC,GAPVD1,IGF2R,PIK3C2A,CTTN,SNX9,AGTR1,PACSIN2	JHOS2	Bcl-2 inhibitors
REAC:R-HSA-168142	Toll Like Receptor 10 (TLR10) Cascade	0.0195	0.0195	UP	UBC,MAP2K1,UBB,JUN,PPP2CB,APP,FOS,NFKBIA,MAP2K4,RPS6KA3,TAB2,FBXW11,ATF2,PPP2CA,TRAF6,IRAK2,BTRC,MEF2A	JHOS2	Bcl-2 inhibitors
REAC:R-HSA-9013406	RHOQ GTPase cycle	0.0196	0.0196	UP	RAB7A,ARHGAP26,ARHGAP5,IQGAP1,GJA1,SNAP23,RHOQ,FNBP1,CDC42BPA,CDC42BPB,ARHGAP32,ARHGAP35,ARHGAP17	JHOS2	Bcl-2 inhibitors
REAC:R-HSA-194138	Signaling by VEGF	0.0196453	0.0196453	UP	HSP90AA1,HSPB1,TRIB3,CTNNA1,BAIAP2,NCKAP1,ITGAV,RHOA,VEGFA,PTK2,PIK3CA,CTNNB1,CRK,ITPR2,WASF2,FLT1,RICTOR,FYN,WASF1	JHOS2	Bcl-2 inhibitors
REAC:R-HSA-9031628	NGF-stimulated transcription	0.0204095	0.0204095	UP	ARC,JUND,FOS,TRIB1,ATF2,MEF2D,EP300,JUNB,RRAD,EGR3	JHOS2	Bcl-2 inhibitors
REAC:R-HSA-5689896	Ovarian tumor domain proteases	0.0204095	0.0204095	UP	UBC,UBB,TRIM25,VCP,RHOA,UBE2D1,OTUD7B,OTUD5,TNIP1,TRAF6	JHOS2	Bcl-2 inhibitors
REAC:R-HSA-9013106	RHOC GTPase cycle	0.0204374	0.0204374	UP	STX5,MYO9B,FMNL2,ARHGAP26,ARHGAP5,IQGAP1,VAPB,RHOA,LMAN1,MACO1,ARHGEF12,MCF2,ARHGAP32,ARHGAP35,AKAP13	JHOS2	Bcl-2 inhibitors
REAC:R-HSA-9014325	TICAM1,TRAF6-dependent induction of TAK1 complex	0.0206705	0.0206705	UP	UBC,UBB,TAB2,TRAF6,TICAM1	JHOS2	Bcl-2 inhibitors
REAC:R-HSA-380994	ATF4 activates genes in response to endoplasmic reticulum stress	0.0209325	0.0209325	UP	HERPUD1,CXCL8,ATF4,CEBPB,ATF3,CEBPG,NFYA,ASNS	JHOS2	Bcl-2 inhibitors
REAC:R-HSA-69236	G1 Phase	0.0209325	0.0209325	UP	UBC,CDKN1A,UBB,PPP2CB,PPP2R2A,CDKN1C,CCNH,PPP2CA,ABL1,PTK6,CDK7	JHOS2	Bcl-2 inhibitors
REAC:R-HSA-9682385	FLT3 signaling in disease	0.0209325	0.0209325	UP	UBC,CDKN1A,UBB,GOLGB1,CBL,PIK3CA,SOS1,ZMYM2	JHOS2	Bcl-2 inhibitors
REAC:R-HSA-69231	Cyclin D associated events in G1	0.0209325	0.0209325	UP	UBC,CDKN1A,UBB,PPP2CB,PPP2R2A,CDKN1C,CCNH,PPP2CA,ABL1,PTK6,CDK7	JHOS2	Bcl-2 inhibitors
REAC:R-HSA-5694530	Cargo concentration in the ER	0.0209325	0.0209325	UP	SEC24A,STX5,SEC24D,SEC24B,SEC23A,LMAN1,LMAN2L,MIA3,SEC22B	JHOS2	Bcl-2 inhibitors
REAC:R-HSA-1655829	Regulation of cholesterol biosynthesis by SREBP (SREBF)	0.0210553	0.0210553	UP	SEC24A,SEC24D,CREBBP,SEC24B,INSIG1,SEC23A,INSIG2,NFYA,PPARA,SCD,HMGCS1,HELZ2	JHOS2	Bcl-2 inhibitors
REAC:R-HSA-5684264	MAP3K8 (TPL2)-dependent MAPK1/3 activation	0.0210902	0.0210902	UP	UBC,MAP2K1,UBB,MAP2K4,FBXW11,BTRC	JHOS2	Bcl-2 inhibitors
REAC:R-HSA-2660825	Signaling by NOTCH1 t(7;9)(NOTCH1:M1580_K2555) Translocation Mutant	0.0212988	0.0212988	UP	NOTCH1,ADAM17,DLL1,DLL4	JHOS2	Bcl-2 inhibitors
REAC:R-HSA-2660826	Constitutive Signaling by NOTCH1 t(7;9)(NOTCH1:M1580_K2555) Translocation Mutant	0.0212988	0.0212988	UP	NOTCH1,ADAM17,DLL1,DLL4	JHOS2	Bcl-2 inhibitors
REAC:R-HSA-9020591	Interleukin-12 signaling	0.0238583	0.0238583	UP	P4HB,SOD1,RAP1B,TCP1,IL12RB2,ARF1,MSN,HSPA9,RALA,JAK1,HNRNPDL	JHOS2	Bcl-2 inhibitors
REAC:R-HSA-8951664	Neddylation	0.0238583	0.0238583	UP	UBC,SQSTM1,WSB1,CDKN1A,UBB,FBXO11,UBE2D3,PSME4,NPLOC4,NFE2L2,SPSB1,VCP,ASB3,UBXN7,UBE2D1,FBXW11,FBXO30,PSMD14,DDB1,FEM1C,DCUN1D3,CUL3,HIF1A,FBXW7,KBTBD8,KLHL21,DCAF5,PSMD12,BTRC,GAN,FBXO32,KCTD7,KLHL25,FBXL3,PUM2	JHOS2	Bcl-2 inhibitors
REAC:R-HSA-168898	Toll-like Receptor Cascades	0.0238583	0.0238583	UP	UBC,MAP2K1,UBB,JUN,PPP2CB,UBE2D3,HSP90B1,APP,FOS,NFKBIA,SOCS1,MAP2K4,RPS6KA3,TAB2,UBE2D1,FBXW11,ATF2,PPP2CA,LGMN,PIK3C3,TICAM2,TRAF6,IRAK2,BTRC,TICAM1,MEF2A	JHOS2	Bcl-2 inhibitors
REAC:R-HSA-6811434	COPI-dependent Golgi-to-ER retrograde traffic	0.0238583	0.0238583	UP	COPA,ARF4,ARFGAP3,RAB1A,TUBB3,COPB2,GBF1,ARF1,SURF4,ARFGAP1,KLC1,KIF1B,TUBB2B,ARCN1,COPB1,SEC22B,KIF13B,TUBB2A	JHOS2	Bcl-2 inhibitors
REAC:R-HSA-2979096	NOTCH2 Activation and Transmission of Signal to the Nucleus	0.0241493	0.0241493	UP	UBC,UBB,MIB1,PSEN1,CNTN1,DLL1,DLL4	JHOS2	Bcl-2 inhibitors
REAC:R-HSA-937041	IKK complex recruitment mediated by RIP1	0.0241493	0.0241493	UP	UBC,UBB,UBE2D3,UBE2D1,TICAM2,TRAF6,TICAM1	JHOS2	Bcl-2 inhibitors
REAC:R-HSA-9711097	Cellular response to starvation	0.0243962	0.0243962	UP	TRIB3,BMT2,SESN2,FNIP1,ATF4,CEBPB,RPL10,ATF3,CEBPG,RPS11,RPL39,RPS27,ATF2,ATP6V1G1,FLCN,RPL13A,SEC13,RPL31,RPL3,RPL34,RRAGD,RPS9,SESN1,RPS21,ASNS	JHOS2	Bcl-2 inhibitors
REAC:R-HSA-162588	Budding and maturation of HIV virion	0.024625	0.024625	UP	UBC,UBB,UBAP1,VPS37B,VPS37D,NEDD4L,CHMP4B,PDCD6IP	JHOS2	Bcl-2 inhibitors
REAC:R-HSA-8856688	Golgi-to-ER retrograde transport	0.0269135	0.0269135	UP	COPA,ARF4,ARFGAP3,RAB1A,PAFAH1B1,RAB6A,TUBB3,COPB2,GBF1,ARF1,SURF4,ARFGAP1,KLC1,KIF1B,TUBB2B,ARCN1,COPB1,SEC22B,GALNT2,KIF13B,TUBB2A,DCTN4	JHOS2	Bcl-2 inhibitors
REAC:R-HSA-9617828	FOXO-mediated transcription of cell cycle genes	0.0270866	0.0270866	UP	CDKN1A,BTG1,FOXO3,FOXO1,SMAD4,KLF4	JHOS2	Bcl-2 inhibitors
REAC:R-HSA-5637815	Signaling by Ligand-Responsive EGFR Variants in Cancer	0.0270866	0.0270866	UP	UBC,HSP90AA1,UBB,CBL,PIK3CA,SOS1	JHOS2	Bcl-2 inhibitors
REAC:R-HSA-1236382	Constitutive Signaling by Ligand-Responsive EGFR Cancer Variants	0.0270866	0.0270866	UP	UBC,HSP90AA1,UBB,CBL,PIK3CA,SOS1	JHOS2	Bcl-2 inhibitors
REAC:R-HSA-3371511	HSF1 activation	0.0275742	0.0275742	UP	HSP90AA1,PTGES3,HSP90AB1,EEF1A1,VCP	JHOS2	Bcl-2 inhibitors
REAC:R-HSA-8985586	SLIT2:ROBO1 increases RHOA activity	0.0290476	0.0290476	UP	MYO9B,RHOA,SLIT2	JHOS2	Bcl-2 inhibitors
REAC:R-HSA-209563	Axonal growth stimulation	0.0290476	0.0290476	UP	RHOA,NGF,NGFR	JHOS2	Bcl-2 inhibitors
REAC:R-HSA-8852135	Protein ubiquitination	0.0290476	0.0290476	UP	UBC,SELENOS,UBB,UBE2H,UBE2D3,BCL10,WAC,VCP,UBE2D1,UBE2E1,DERL1,USP9X,UBE2B,HIST1H2BD,UBE2G1	JHOS2	Bcl-2 inhibitors
REAC:R-HSA-166016	Toll Like Receptor 4 (TLR4) Cascade	0.0295922	0.0295922	UP	UBC,MAP2K1,UBB,JUN,PPP2CB,UBE2D3,APP,FOS,NFKBIA,SOCS1,MAP2K4,RPS6KA3,TAB2,UBE2D1,FBXW11,ATF2,PPP2CA,TICAM2,TRAF6,IRAK2,BTRC,TICAM1,MEF2A	JHOS2	Bcl-2 inhibitors
REAC:R-HSA-381070	IRE1alpha activates chaperones	0.0297393	0.0297393	UP	DNAJB9,SERP1,HSPA5,GFPT1,SEC31A,DNAJC3,ERN1,TSPYL2,HYOU1,ARFGAP1,WIPI1	JHOS2	Bcl-2 inhibitors
REAC:R-HSA-4420097	VEGFA-VEGFR2 Pathway	0.0297393	0.0297393	UP	HSP90AA1,HSPB1,TRIB3,CTNNA1,BAIAP2,NCKAP1,ITGAV,RHOA,PTK2,PIK3CA,CTNNB1,CRK,ITPR2,WASF2,RICTOR,FYN,WASF1	JHOS2	Bcl-2 inhibitors
REAC:R-HSA-9607240	FLT3 Signaling	0.0327516	0.0327516	UP	UBC,UBB,ABL2,CBL,GRB10,PIK3CA,FOXO3,SOS1,FYN	JHOS2	Bcl-2 inhibitors
REAC:R-HSA-8964043	Plasma lipoprotein clearance	0.0327516	0.0327516	UP	UBC,UBB,NPC1,LDLR,AP2A2,HDLBP,CLTC,APOE,MYLIP	JHOS2	Bcl-2 inhibitors
REAC:R-HSA-428890	Role of ABL in ROBO-SLIT signaling	0.0336401	0.0336401	UP	ABL2,SLIT2,CAP2,ABL1	JHOS2	Bcl-2 inhibitors
REAC:R-HSA-1980143	Signaling by NOTCH1	0.03393	0.03393	UP	UBC,UBB,CREBBP,NOTCH1,ADAM17,MIB1,PSEN1,CNTN1,NUMB,DLL1,HIF1A,EP300,HDAC5,DLL4	JHOS2	Bcl-2 inhibitors
REAC:R-HSA-166058	MyD88:MAL(TIRAP) cascade initiated on plasma membrane	0.0349178	0.0349178	UP	UBC,MAP2K1,UBB,JUN,PPP2CB,APP,FOS,NFKBIA,SOCS1,MAP2K4,RPS6KA3,TAB2,FBXW11,ATF2,PPP2CA,TRAF6,IRAK2,BTRC,MEF2A	JHOS2	Bcl-2 inhibitors
REAC:R-HSA-8866652	Synthesis of active ubiquitin: roles of E1 and E2 enzymes	0.0349178	0.0349178	UP	UBC,UBB,UBE2H,UBE2D1,UBE2E1,USP9X,UBE2B,UBE2G1	JHOS2	Bcl-2 inhibitors
REAC:R-HSA-168188	Toll Like Receptor TLR6:TLR2 Cascade	0.0349178	0.0349178	UP	UBC,MAP2K1,UBB,JUN,PPP2CB,APP,FOS,NFKBIA,SOCS1,MAP2K4,RPS6KA3,TAB2,FBXW11,ATF2,PPP2CA,TRAF6,IRAK2,BTRC,MEF2A	JHOS2	Bcl-2 inhibitors
REAC:R-HSA-9013404	RAC2 GTPase cycle	0.0351768	0.0351768	UP	RAB7A,NCKAP1,ANKLE2,ARHGAP26,ARMCX3,IQGAP1,VAPB,LMAN1,PIK3CA,WASF2,MCF2,TAOK3,ARHGAP32,ARHGAP35,ARHGAP17,TIAM1	JHOS2	Bcl-2 inhibitors
REAC:R-HSA-6783589	Interleukin-6 family signaling	0.0359263	0.0359263	UP	IL11,CBL,CLCF1,IL6R,LIFR,IL6ST,JAK1	JHOS2	Bcl-2 inhibitors
REAC:R-HSA-162658	Golgi Cisternae Pericentriolar Stack Reorganization	0.0370077	0.0370077	UP	RAB2A,RAB1A,GOLGA2,GORASP2,BLZF1	JHOS2	Bcl-2 inhibitors
REAC:R-HSA-8866654	E3 ubiquitin ligases ubiquitinate target proteins	0.0370077	0.0370077	UP	UBC,SELENOS,UBB,UBE2D3,BCL10,WAC,VCP,UBE2D1,UBE2E1,DERL1,UBE2B,HIST1H2BD	JHOS2	Bcl-2 inhibitors
REAC:R-HSA-3214842	HDMs demethylate histones	0.0381662	0.0381662	UP	JMJD6,KDM2A,KDM5A,KDM6A,KDM3A,KDM7A,KDM6B,KDM4B,KDM5C,PHF8,KDM5B	JHOS2	Bcl-2 inhibitors
REAC:R-HSA-6811438	Intra-Golgi traffic	0.0381662	0.0381662	UP	STX5,MAN1A1,ARF1,YKT6,VTI1A,CYTH1,BET1L,COG3,STX6,RAB39A	JHOS2	Bcl-2 inhibitors
REAC:R-HSA-8854214	TBC/RABGAPs	0.0381662	0.0381662	UP	MAP1LC3B,RABGEF1,TBC1D15,RAB7A,RAB5A,RAB6A,ULK1,GGA2,TBC1D10A,RAB8B	JHOS2	Bcl-2 inhibitors
REAC:R-HSA-187687	Signalling to ERKs	0.0413467	0.0413467	UP	MAP2K1,RIT1,RAPGEF1,CRK,RALA,RAP1A,NGF,SOS1	JHOS2	Bcl-2 inhibitors
REAC:R-HSA-168928	DDX58/IFIH1-mediated induction of interferon-alpha/beta	0.0417759	0.0417759	UP	UBC,HSP90AA1,HSP90AB1,UBB,UBE2D3,APP,TAX1BP1,NFKBIA,CREBBP,TRIM25,UBE2D1,OTUD5,CYLD,EP300,TRAF6	JHOS2	Bcl-2 inhibitors
REAC:R-HSA-181438	Toll Like Receptor 2 (TLR2) Cascade	0.0419115	0.0419115	UP	UBC,MAP2K1,UBB,JUN,PPP2CB,APP,FOS,NFKBIA,SOCS1,MAP2K4,RPS6KA3,TAB2,FBXW11,ATF2,PPP2CA,TRAF6,IRAK2,BTRC,MEF2A	JHOS2	Bcl-2 inhibitors
REAC:R-HSA-8980692	RHOA GTPase cycle	0.0419115	0.0419115	UP	STX5,MYO9B,ARHGEF2,ARHGAP26,ARHGAP5,IQGAP1,VAPB,RHOA,YKT6,SNAP23,LMAN1,MACO1,SOWAHC,ARHGEF18,ARHGEF12,MCF2,ARHGAP6,RHPN2,ARHGAP32,ARHGAP35,KALRN,TIAM1,AKAP13	JHOS2	Bcl-2 inhibitors
REAC:R-HSA-8876384	Listeria monocytogenes entry into host cells	0.0419115	0.0419115	UP	UBC,UBB,SH3KBP1,CBL,SH3GL2,CTNNB1	JHOS2	Bcl-2 inhibitors
REAC:R-HSA-2132295	MHC class II antigen presentation	0.0419115	0.0419115	UP	OSBPL1A,SEC24A,SEC31A,SEC24D,CANX,RAB7A,TUBB3,SH3GL2,ARF1,AP2A2,SEC24B,SEC23A,KLC1,TUBB2B,CLTC,AP1G1,LGMN,SEC13,TUBB2A,DCTN4	JHOS2	Bcl-2 inhibitors
REAC:R-HSA-5339562	Uptake and actions of bacterial toxins	0.0419115	0.0419115	UP	HSP90AA1,HSP90AB1,MAP2K1,TXNRD1,MAP2K4,EEF2,PDCD6IP	JHOS2	Bcl-2 inhibitors
REAC:R-HSA-5358351	Signaling by Hedgehog	0.0419115	0.0419115	UP	UBC,P4HB,UBB,PSME4,TUBB3,SCUBE2,ADAM17,VCP,ADCY7,SEL1L,GPC5,CSNK1A1,TULP3,NUMB,PSMD14,TUBB2B,GAS1,ERLEC1,CUL3,PSMD12,BTRC,TUBB2A,SMURF1	JHOS2	Bcl-2 inhibitors
REAC:R-HSA-9013405	RHOD GTPase cycle	0.0419115	0.0419115	UP	RAB7A,ARHGAP26,ARHGAP5,VAPB,LMAN1,ARHGAP12,ARHGAP32,TOR1AIP1,ARHGAP35,ARHGAP17,FILIP1	JHOS2	Bcl-2 inhibitors
REAC:R-HSA-9013149	RAC1 GTPase cycle	0.0419115	0.0419115	UP	MYO9B,ABL2,BAIAP2,RAB7A,NCKAP1,ARHGAP26,GNA13,ARHGAP5,FAM13B,IQGAP1,YKT6,SNAP23,PIK3CA,CDC42BPA,WIPF2,SOS1,ARHGAP12,WASF2,ARHGEF18,MCF2,TAOK3,ARHGAP32,ARHGAP35,KALRN,ARHGAP17,WASF1,TIAM1	JHOS2	Bcl-2 inhibitors
REAC:R-HSA-168927	TICAM1, RIP1-mediated IKK complex recruitment	0.0419115	0.0419115	UP	UBC,UBB,UBE2D3,UBE2D1,TRAF6,TICAM1	JHOS2	Bcl-2 inhibitors
REAC:R-HSA-168179	Toll Like Receptor TLR1:TLR2 Cascade	0.0419115	0.0419115	UP	UBC,MAP2K1,UBB,JUN,PPP2CB,APP,FOS,NFKBIA,SOCS1,MAP2K4,RPS6KA3,TAB2,FBXW11,ATF2,PPP2CA,TRAF6,IRAK2,BTRC,MEF2A	JHOS2	Bcl-2 inhibitors
REAC:R-HSA-381183	ATF6 (ATF6-alpha) activates chaperone genes	0.0452046	0.0452046	UP	HSPA5,ATF4,HSP90B1,NFYA	JHOS2	Bcl-2 inhibitors
REAC:R-HSA-1295596	Spry regulation of FGF signaling	0.0452046	0.0452046	UP	UBC,UBB,PPP2CB,CBL,PPP2CA	JHOS2	Bcl-2 inhibitors
REAC:R-HSA-174495	Synthesis And Processing Of GAG, GAGPOL Polyproteins	0.0452046	0.0452046	UP	UBC,UBB,UBAP1,VPS37B,VPS37D	JHOS2	Bcl-2 inhibitors
REAC:R-HSA-8875360	InlB-mediated entry of Listeria monocytogenes into host cell	0.0452046	0.0452046	UP	UBC,UBB,SH3KBP1,CBL,SH3GL2	JHOS2	Bcl-2 inhibitors
REAC:R-HSA-174490	Membrane binding and targetting of GAG proteins	0.0452046	0.0452046	UP	UBC,UBB,UBAP1,VPS37B,VPS37D	JHOS2	Bcl-2 inhibitors
REAC:R-HSA-5654741	Signaling by FGFR3	0.0452046	0.0452046	UP	UBC,UBB,PPP2CB,CBL,PIK3CA,PPP2CA,SOS1,FGF2	JHOS2	Bcl-2 inhibitors
REAC:R-HSA-5655302	Signaling by FGFR1 in disease	0.0452046	0.0452046	UP	FGFR1,LRRFIP1,PIK3CA,FGFR1OP2,SOS1,TRIM24,FGF2,ZMYM2	JHOS2	Bcl-2 inhibitors
REAC:R-HSA-3785653	Myoclonic epilepsy of Lafora	0.0452046	0.0452046	UP	UBC,UBB,PPP1R3C,GYS1	JHOS2	Bcl-2 inhibitors
REAC:R-HSA-193634	Axonal growth inhibition (RHOA activation)	0.0452046	0.0452046	UP	RHOA,RTN4,MCF2,NGFR	JHOS2	Bcl-2 inhibitors
REAC:R-HSA-9636383	Prevention of phagosomal-lysosomal fusion	0.0452046	0.0452046	UP	UBC,UBB,RAB7A,RAB5A	JHOS2	Bcl-2 inhibitors
REAC:R-HSA-169893	Prolonged ERK activation events	0.0452046	0.0452046	UP	MAP2K1,RAPGEF1,CRK,RAP1A,NGF	JHOS2	Bcl-2 inhibitors
REAC:R-HSA-3322077	Glycogen synthesis	0.0452046	0.0452046	UP	UBC,GBE1,UBB,PPP1R3C,GYS1	JHOS2	Bcl-2 inhibitors
REAC:R-HSA-8849469	PTK6 Regulates RTKs and Their Effectors AKT1 and DOK1	0.0452046	0.0452046	UP	UBC,UBB,CBL,PTK6	JHOS2	Bcl-2 inhibitors
REAC:R-HSA-6806834	Signaling by MET	0.0453596	0.0453596	UP	UBC,UBB,SH3KBP1,RAP1B,CBL,SH3GL2,LAMB3,PTK2,RAPGEF1,PIK3CA,CRK,RAP1A,SOS1,RANBP9	JHOS2	Bcl-2 inhibitors
REAC:R-HSA-1839124	FGFR1 mutant receptor activation	0.0483675	0.0483675	UP	FGFR1,LRRFIP1,PIK3CA,FGFR1OP2,TRIM24,FGF2,ZMYM2	JHOS2	Bcl-2 inhibitors
REAC:R-HSA-6803204	TP53 Regulates Transcription of Genes Involved in Cytochrome C Release	0.0496833	0.0496833	UP	BNIP3L,PMAIP1,CREBBP,BID,PPP1R13B,BBC3	JHOS2	Bcl-2 inhibitors
REAC:R-HSA-163200	Respiratory electron transport, ATP synthesis by chemiosmotic coupling, and heat production by uncoupling proteins.	3.53e-52	3.53e-52	DOWN	ATP5MC1,UQCRQ,NDUFB2,NDUFB7,NDUFS6,NDUFC2,ATP5MC3,NDUFA11,NDUFA13,NDUFS5,NDUFV2,UQCR11,ATP5PF,ATP5F1E,TMEM126B,COX16,CYC1,UQCR10,ATP5MF,COX6C,NDUFA9,NDUFS8,ATP5MG,NDUFB10,COX8A,ATP5PD,NDUFA4,COX5A,NDUFA12,ATP5PO,NDUFA7,COX7B,NDUFB3,ETFB,NDUFAB1,ATP5F1A,SDHC,NDUFA3,UCP2,NDUFA8,UQCRFS1,COX7C,NDUFB11,ATP5F1B,NDUFV1,NDUFB9,NDUFB5,UQCRC2,NUBPL,UQCRC1,NDUFA2,NDUFS7,ATP5ME,ATP5PB,NDUFC1,COX20,COA1,ATP5F…	JHOS2	Bcl-2 inhibitors
REAC:R-HSA-1428517	The citric acid (TCA) cycle and respiratory electron transport	6.74e-49	6.74e-49	DOWN	ATP5MC1,UQCRQ,NDUFB2,NDUFB7,NDUFS6,NDUFC2,ATP5MC3,NDUFA11,NDUFA13,NDUFS5,LDHB,NDUFV2,UQCR11,ATP5PF,ATP5F1E,TMEM126B,COX16,CYC1,UQCR10,ATP5MF,COX6C,NDUFA9,NDUFS8,ATP5MG,NDUFB10,COX8A,ATP5PD,NDUFA4,COX5A,NDUFA12,ATP5PO,MDH2,NDUFA7,COX7B,NDUFB3,ETFB,NDUFAB1,ATP5F1A,SDHC,NDUFA3,UCP2,NDUFA8,UQCRFS1,COX7C,NDUFB11,ATP5F1B,ME3,NDUFV1,NDUFB9,SUCLG1,NDUFB5,UQCRC2,NUBPL,UQCRC1,NDUFA2,GLO1,NDUFS7,ATP5ME,ATP5…	JHOS2	Bcl-2 inhibitors
REAC:R-HSA-611105	Respiratory electron transport	3.51e-43	3.51e-43	DOWN	UQCRQ,NDUFB2,NDUFB7,NDUFS6,NDUFC2,NDUFA11,NDUFA13,NDUFS5,NDUFV2,UQCR11,TMEM126B,COX16,CYC1,UQCR10,COX6C,NDUFA9,NDUFS8,NDUFB10,COX8A,NDUFA4,COX5A,NDUFA12,NDUFA7,COX7B,NDUFB3,ETFB,NDUFAB1,SDHC,NDUFA3,NDUFA8,UQCRFS1,COX7C,NDUFB11,NDUFV1,NDUFB9,NDUFB5,UQCRC2,NUBPL,UQCRC1,NDUFA2,NDUFS7,NDUFC1,COX20,COA1,UQCRH,SCO2,NDUFA1,NDUFB1,NDUFB6,TRAP1,NDUFAF3,COX6B1,SDHD,COX14,ETFA,COX5B,NDUFS2,NDUFV3,TACO1,NDUF…	JHOS2	Bcl-2 inhibitors
REAC:R-HSA-5368287	Mitochondrial translation	3.39e-38	3.39e-38	DOWN	MRPL57,MRPL12,MRPL51,AURKAIP1,MRPL41,CHCHD1,MRPL13,MRPL14,GADD45GIP1,MRPS33,MRPL20,MRPS34,MRPS16,MRPL21,MRPL15,MRPL4,MRPL42,MRPS15,MRPL34,MRPL37,MRPS18C,MRPL24,MRPS12,MRPL3,MRPL11,MRPS11,MRPS10,MRPS18B,MRPS26,MRPS24,MRPL52,MRPL19,MRRF,MRPS7,TUFM,MRPL16,MRPL22,MRPL9,MRPL58,MRPL17,MRPL47,MRPL1,MRPL40,MRPL33,MRPS25,MRPL35,MTIF2,MRPL28,MRPS17,GFM1,MTIF3,MRPS31,MRPS2,MRPS23,MRPS35,MRPL43,MRPS14,TSFM,M…	JHOS2	Bcl-2 inhibitors
REAC:R-HSA-5389840	Mitochondrial translation elongation	2.94e-36	2.94e-36	DOWN	MRPL57,MRPL12,MRPL51,AURKAIP1,MRPL41,CHCHD1,MRPL13,MRPL14,GADD45GIP1,MRPS33,MRPL20,MRPS34,MRPS16,MRPL21,MRPL15,MRPL4,MRPL42,MRPS15,MRPL34,MRPL37,MRPS18C,MRPL24,MRPS12,MRPL3,MRPL11,MRPS11,MRPS10,MRPS18B,MRPS26,MRPS24,MRPL52,MRPL19,MRPS7,TUFM,MRPL16,MRPL22,MRPL9,MRPL58,MRPL17,MRPL47,MRPL1,MRPL40,MRPL33,MRPS25,MRPL35,MRPL28,MRPS17,GFM1,MRPS31,MRPS2,MRPS23,MRPS35,MRPL43,MRPS14,TSFM,MRPS21,MRPL32,MRPL…	JHOS2	Bcl-2 inhibitors
REAC:R-HSA-5368286	Mitochondrial translation initiation	2.94e-36	2.94e-36	DOWN	MRPL57,MRPL12,MRPL51,AURKAIP1,MRPL41,CHCHD1,MRPL13,MRPL14,GADD45GIP1,MRPS33,MRPL20,MRPS34,MRPS16,MRPL21,MRPL15,MRPL4,MRPL42,MRPS15,MRPL34,MRPL37,MRPS18C,MRPL24,MRPS12,MRPL3,MRPL11,MRPS11,MRPS10,MRPS18B,MRPS26,MRPS24,MRPL52,MRPL19,MRPS7,MRPL16,MRPL22,MRPL9,MRPL58,MRPL17,MRPL47,MRPL1,MRPL40,MRPL33,MRPS25,MRPL35,MTIF2,MRPL28,MRPS17,MTIF3,MRPS31,MRPS2,MRPS23,MRPS35,MRPL43,MRPS14,MRPS21,MRPL32,MRPL38,…	JHOS2	Bcl-2 inhibitors
REAC:R-HSA-5419276	Mitochondrial translation termination	7.81e-34	7.81e-34	DOWN	MRPL57,MRPL12,MRPL51,AURKAIP1,MRPL41,CHCHD1,MRPL13,MRPL14,GADD45GIP1,MRPS33,MRPL20,MRPS34,MRPS16,MRPL21,MRPL15,MRPL4,MRPL42,MRPS15,MRPL34,MRPL37,MRPS18C,MRPL24,MRPS12,MRPL3,MRPL11,MRPS11,MRPS10,MRPS18B,MRPS26,MRPS24,MRPL52,MRPL19,MRRF,MRPS7,MRPL16,MRPL22,MRPL9,MRPL58,MRPL17,MRPL47,MRPL1,MRPL40,MRPL33,MRPS25,MRPL35,MRPL28,MRPS17,MRPS31,MRPS2,MRPS23,MRPS35,MRPL43,MRPS14,MRPS21,MRPL32,MRPL38,MRPS28,…	JHOS2	Bcl-2 inhibitors
REAC:R-HSA-69620	Cell Cycle Checkpoints	4.12e-31	4.12e-31	DOWN	ANAPC11,MCM3,CLSPN,RPA3,ANAPC7,SKA2,YWHAB,SPC25,PSMB10,BIRC5,CENPK,DYNLL1,NUP37,PSMA4,NDC80,MCM7,MAD2L1,ORC6,RPA2,CENPM,CDK1,PSMB3,RAD50,PSMC5,BRCA1,ANAPC16,ZWINT,ORC3,PSMB2,PSMA1,RFC3,RFC2,NUP85,KIF2C,MRE11,SPDL1,BABAM2,CENPU,PSMB6,PSME2,BLM,CHEK1,CKAP5,YWHAZ,DSN1,UBE2N,MCM8,PSMD8,RFC4,PSMA7,BARD1,NUF2,DBF4,MCM4,RBBP8,CENPF,RPA1,ANAPC5,PSME3,PSMA6,MCM5,PSMC3,CDC45,GTSE1,CDCA8,KNL1,MCM10,AURKB,KN…	JHOS2	Bcl-2 inhibitors
REAC:R-HSA-69239	Synthesis of DNA	6.96e-25	6.96e-25	DOWN	POLE4,ANAPC11,MCM3,RPA3,ANAPC7,PSMB10,PSMA4,MCM7,ORC6,GINS2,RPA2,POLD3,PSMB3,POLA2,PSMC5,PCNA,PRIM2,ANAPC16,ORC3,POLD2,PSMB2,PSMA1,RFC3,RFC2,GMNN,RBX1,GINS1,PSMB6,PSME2,FEN1,MCM8,PRIM1,PSMD8,RFC4,PSMA7,MCM4,RPA1,ANAPC5,PSME3,PSMA6,MCM5,PSMC3,POLE3,CDC45,POLE2,CDC6,CCNA2,PSMD4,PSMB8,SEM1,PSMA3,CDT1,ANAPC15,MCM6,MCM2,RFC5,PSMD13,PSMD7,PSME1,PSMD10,POLA1,PSMD2,PSMB5,PSMD1,GINS4	JHOS2	Bcl-2 inhibitors
REAC:R-HSA-69242	S Phase	2.74e-24	2.74e-24	DOWN	CKS1B,POLE4,ANAPC11,MCM3,RPA3,ANAPC7,PSMB10,PSMA4,MCM7,ORC6,GINS2,CCND1,RAD21,RPA2,POLD3,PSMB3,POLA2,PSMC5,PCNA,PRIM2,ANAPC16,CDK4,ORC3,POLD2,PSMB2,SMC1A,PSMA1,RFC3,RFC2,GMNN,RBX1,GINS1,SMC3,PSMB6,PSME2,FEN1,ESCO2,MCM8,PRIM1,PSMD8,TFDP1,RFC4,PSMA7,MCM4,RPA1,ANAPC5,PSME3,PSMA6,MCM5,PSMC3,POLE3,CDC45,POLE2,CDCA5,CDC6,CCNA2,PSMD4,PSMB8,SEM1,PSMA3,CDT1,ANAPC15,MCM6,MCM2,RFC5,PSMD13,PSMD7,PSME1,PSMD10…	JHOS2	Bcl-2 inhibitors
REAC:R-HSA-2555396	Mitotic Metaphase and Anaphase	4.15e-24	4.15e-24	DOWN	RAN,VRK1,ANAPC11,TUBA1B,BANF1,ANAPC7,SKA2,SPC25,PSMB10,BIRC5,CENPK,DYNLL1,NUP37,PSMA4,NDC80,MAD2L1,RAD21,CENPM,CDK1,PSMB3,PSMC5,ANAPC16,ZWINT,PSMB2,LMNB1,SMC1A,PSMA1,NUP85,KIF2C,SPDL1,CENPU,SMC3,PSMB6,PSME2,KPNB1,CKAP5,DSN1,TUBB4B,PSMD8,PSMA7,NUP205,NUF2,CENPF,ANAPC5,PSME3,PSMA6,NUP93,PSMC3,UBE2I,CDCA8,KNL1,AURKB,NUP35,KNTC1,SGO1,CENPN,CDCA5,CENPI,PSMD4,SPC24,PSMB8,SEM1,INCENP,CDC20,CENPP,PSMA3,B…	JHOS2	Bcl-2 inhibitors
REAC:R-HSA-68882	Mitotic Anaphase	1.28e-23	1.28e-23	DOWN	RAN,VRK1,ANAPC11,TUBA1B,BANF1,ANAPC7,SKA2,SPC25,PSMB10,BIRC5,CENPK,DYNLL1,NUP37,PSMA4,NDC80,MAD2L1,RAD21,CENPM,CDK1,PSMB3,PSMC5,ANAPC16,ZWINT,PSMB2,LMNB1,SMC1A,PSMA1,NUP85,KIF2C,SPDL1,CENPU,SMC3,PSMB6,PSME2,KPNB1,CKAP5,DSN1,TUBB4B,PSMD8,PSMA7,NUP205,NUF2,CENPF,ANAPC5,PSME3,PSMA6,NUP93,PSMC3,UBE2I,CDCA8,KNL1,AURKB,NUP35,KNTC1,SGO1,CENPN,CDCA5,CENPI,PSMD4,SPC24,PSMB8,SEM1,INCENP,CDC20,CENPP,PSMA3,B…	JHOS2	Bcl-2 inhibitors
REAC:R-HSA-69206	G1/S Transition	1.55e-23	1.55e-23	DOWN	TYMS,CKS1B,POLE4,TK1,DHFR,MCM3,RPA3,PSMB10,PSMA4,MCM7,ORC6,CCND1,RPA2,CDK1,PSMB3,POLA2,PSMC5,PCNA,RRM2,PRIM2,CDK4,ORC3,PSMB2,PSMA1,GMNN,PSMB6,PSME2,MCM8,PRIM1,PSMD8,TFDP1,PSMA7,DBF4,MCM4,RPA1,RBL1,PSME3,PSMA6,MCM5,PSMC3,POLE3,CDC45,POLE2,MCM10,CDC6,CCNA2,PSMD4,PSMB8,SEM1,PSMA3,CDT1,MCM6,MCM2,FBXO5,PSMD13,PSMD7,PSME1,PSMD10,E2F1,POLA1,PSMD2,PSMB5,PSMD1,CCNB1,RBL2,CDC7	JHOS2	Bcl-2 inhibitors
REAC:R-HSA-6799198	Complex I biogenesis	1.69e-22	1.69e-22	DOWN	NDUFB2,NDUFB7,NDUFS6,NDUFC2,NDUFA11,NDUFA13,NDUFS5,NDUFV2,TMEM126B,NDUFA9,NDUFS8,NDUFB10,NDUFA12,NDUFA7,NDUFB3,NDUFAB1,NDUFA3,NDUFA8,NDUFB11,NDUFV1,NDUFB9,NDUFB5,NUBPL,NDUFA2,NDUFS7,NDUFC1,COA1,NDUFA1,NDUFB1,NDUFB6,NDUFAF3,NDUFS2,NDUFV3,NDUFS3,TIMMDC1,NDUFAF2,NDUFAF4,TMEM186,NDUFA5,NDUFA10,NDUFAF6	JHOS2	Bcl-2 inhibitors
REAC:R-HSA-453279	Mitotic G1 phase and G1/S transition	4.06e-22	4.06e-22	DOWN	TYMS,CKS1B,POLE4,TK1,DHFR,MCM3,RPA3,PSMB10,PSMA4,MCM7,ORC6,TOP2A,CCND1,RPA2,CDK1,PSMB3,POLA2,PSMC5,PCNA,RRM2,PRIM2,CDK4,ORC3,PSMB2,PSMA1,GMNN,PSMB6,PSME2,MYBL2,MCM8,PRIM1,PSMD8,TFDP1,PSMA7,DBF4,MCM4,RPA1,RBL1,PSME3,PSMA6,MCM5,PSMC3,POLE3,CDC45,POLE2,MCM10,CDK6,CDC6,CCNA2,PSMD4,PSMB8,SEM1,PSMA3,CDT1,MCM6,MCM2,FBXO5,PSMD13,PSMD7,PSME1,PSMD10,E2F1,POLA1,PSMD2,PSMB5,PSMD1,CCNB1,RBL2,CDC7	JHOS2	Bcl-2 inhibitors
REAC:R-HSA-2467813	Separation of Sister Chromatids	1.38e-21	1.38e-21	DOWN	ANAPC11,TUBA1B,ANAPC7,SKA2,SPC25,PSMB10,BIRC5,CENPK,DYNLL1,NUP37,PSMA4,NDC80,MAD2L1,RAD21,CENPM,PSMB3,PSMC5,ANAPC16,ZWINT,PSMB2,SMC1A,PSMA1,NUP85,KIF2C,SPDL1,CENPU,SMC3,PSMB6,PSME2,CKAP5,DSN1,TUBB4B,PSMD8,PSMA7,NUF2,CENPF,ANAPC5,PSME3,PSMA6,PSMC3,CDCA8,KNL1,AURKB,KNTC1,SGO1,CENPN,CDCA5,CENPI,PSMD4,SPC24,PSMB8,SEM1,INCENP,CDC20,CENPP,PSMA3,BUB1B,CENPQ,ANAPC15,ERCC6L,PSMD13,PSMD7,PSME1,PSMD10,CENPE…	JHOS2	Bcl-2 inhibitors
REAC:R-HSA-72203	Processing of Capped Intron-Containing Pre-mRNA	2.09e-20	2.09e-20	DOWN	SNRPG,LSM4,POLR2L,SNRPF,SNRPD1,LSM3,SNRPE,POLR2I,HNRNPA3,POLR2F,LSM7,HNRNPR,DNAJC8,LSM5,POLR2K,CWC15,LSM2,THOC7,YBX1,NUP37,RBM8A,SRSF3,SNRPD2,SNRPC,SRSF2,HNRNPD,ZCRB1,ZMAT2,SRSF9,DDX46,UBL5,TPR,NUP85,MAGOHB,SNRPA1,SF3A3,HTATSF1,SF3B6,SRSF7,SNRPB2,POLR2E,CSTF1,HNRNPK,NUP205,WBP11,RBM17,CCAR1,TXNL4A,PNN,NUP93,GTF2F2,POLR2G,PPIG,SNRPB,RBMX,HNRNPA1,NUP35,PPIH,CWC27,HNRNPA2B1,NCBP2,SRSF8,THOC6,C9orf78…	JHOS2	Bcl-2 inhibitors
REAC:R-HSA-72163	mRNA Splicing - Major Pathway	2.82e-19	2.82e-19	DOWN	SNRPG,LSM4,POLR2L,SNRPF,SNRPD1,LSM3,SNRPE,POLR2I,HNRNPA3,POLR2F,LSM7,HNRNPR,DNAJC8,LSM5,POLR2K,CWC15,LSM2,YBX1,RBM8A,SRSF3,SNRPD2,SNRPC,SRSF2,HNRNPD,ZMAT2,SRSF9,DDX46,UBL5,MAGOHB,SNRPA1,SF3A3,HTATSF1,SF3B6,SRSF7,SNRPB2,POLR2E,HNRNPK,WBP11,RBM17,CCAR1,TXNL4A,PNN,GTF2F2,POLR2G,PPIG,SNRPB,RBMX,HNRNPA1,PPIH,CWC27,HNRNPA2B1,NCBP2,SRSF8,C9orf78,PRPF4,GCFC2,PRPF40A,PUF60,SNU13,POLR2J,U2SURP,PPIE,LSM6,IK…	JHOS2	Bcl-2 inhibitors
REAC:R-HSA-72172	mRNA Splicing	7.33e-19	7.33e-19	DOWN	SNRPG,LSM4,POLR2L,SNRPF,SNRPD1,LSM3,SNRPE,POLR2I,HNRNPA3,POLR2F,LSM7,HNRNPR,DNAJC8,LSM5,POLR2K,CWC15,LSM2,YBX1,RBM8A,SRSF3,SNRPD2,SNRPC,SRSF2,HNRNPD,ZCRB1,ZMAT2,SRSF9,DDX46,UBL5,MAGOHB,SNRPA1,SF3A3,HTATSF1,SF3B6,SRSF7,SNRPB2,POLR2E,HNRNPK,WBP11,RBM17,CCAR1,TXNL4A,PNN,GTF2F2,POLR2G,PPIG,SNRPB,RBMX,HNRNPA1,PPIH,CWC27,HNRNPA2B1,NCBP2,SRSF8,C9orf78,PRPF4,GCFC2,PRPF40A,PUF60,SNU13,POLR2J,U2SURP,PPIE,L…	JHOS2	Bcl-2 inhibitors
REAC:R-HSA-72766	Translation	1.8e-18	1.8e-18	DOWN	MRPL57,MRPL12,MRPL51,AURKAIP1,MRPL41,RPS26,CHCHD1,MRPL13,MRPL14,GADD45GIP1,MRPS33,MRPL20,MRPS34,MRPS16,MRPL21,MRPL15,MRPL4,MRPL42,MRPS15,MRPL34,MRPL37,MRPS18C,MRPL24,EEF1E1,MRPS12,MRPL3,MRPL11,RPL39L,MRPS11,MRPS10,MRPS18B,MRPS26,MRPS24,MRPL52,MRPL19,RPL35,EIF2S1,MRRF,PPA1,MRPS7,TUFM,SPCS1,SRP9,RPL26L1,MRPL16,MRPL22,FARSB,MRPL9,EIF3I,MRPL58,MRPL17,MRPL47,MRPL1,MRPL40,AIMP1,MRPL33,MRPS25,EIF1AX,MRP…	JHOS2	Bcl-2 inhibitors
REAC:R-HSA-69481	G2/M Checkpoints	2.13e-18	2.13e-18	DOWN	MCM3,CLSPN,RPA3,YWHAB,PSMB10,PSMA4,MCM7,ORC6,RPA2,CDK1,PSMB3,RAD50,PSMC5,BRCA1,ORC3,PSMB2,PSMA1,RFC3,RFC2,MRE11,BABAM2,PSMB6,PSME2,BLM,CHEK1,YWHAZ,UBE2N,MCM8,PSMD8,RFC4,PSMA7,BARD1,DBF4,MCM4,RBBP8,RPA1,PSME3,PSMA6,MCM5,PSMC3,CDC45,GTSE1,MCM10,CDC6,RMI1,PSMD4,PSMB8,SEM1,NSD2,PKMYT1,PSMA3,RHNO1,BRCC3,MCM6,MCM2,RFC5,PSMD13,PSMD7,PSME1,PSMD10,ATR,NBN,PSMD2,PSMB5,HERC2,PSMD1,CCNB1,EXO1,CDC7	JHOS2	Bcl-2 inhibitors
REAC:R-HSA-69190	DNA strand elongation	1.74e-16	1.74e-16	DOWN	MCM3,RPA3,MCM7,GINS2,RPA2,POLD3,POLA2,PCNA,PRIM2,POLD2,RFC3,RFC2,GINS1,FEN1,MCM8,PRIM1,RFC4,MCM4,RPA1,MCM5,CDC45,MCM6,MCM2,RFC5,POLA1,GINS4	JHOS2	Bcl-2 inhibitors
REAC:R-HSA-68877	Mitotic Prometaphase	4.86e-16	4.86e-16	DOWN	TUBB,TUBA1B,SKA2,SMC4,SMC2,NCAPG,SPC25,BIRC5,MZT2B,CENPK,DYNLL1,NUP37,NDC80,MAD2L1,RAD21,CENPM,CDK1,ZWINT,MZT2A,SMC1A,NCAPD2,CEP78,NUP85,HAUS1,KIF2C,DCTN3,SPDL1,CENPU,SMC3,TUBGCP5,CKAP5,DSN1,TUBG1,TUBB4B,NUF2,CENPF,MZT1,CDCA8,KNL1,AURKB,KNTC1,SGO1,CENPN,CDCA5,CENPI,SSNA1,SPC24,INCENP,CDC20,CENPP,BUB1B,CENPQ,ERCC6L,HAUS8,CENPE,NUP107,BUB1,ITGB3BP,CENPH,CEP192,NCAPH,CEP41,CETN2,KIF18A,BUB3,CCNB1,SG…	JHOS2	Bcl-2 inhibitors
REAC:R-HSA-69306	DNA Replication	6.39e-16	6.39e-16	DOWN	POLE4,ANAPC11,MCM3,RPA3,ANAPC7,PSMB10,PSMA4,MCM7,ORC6,GINS2,RPA2,POLD3,PSMB3,POLA2,PSMC5,PCNA,PRIM2,ANAPC16,ORC3,POLD2,PSMB2,H2AFJ,PSMA1,RFC3,RFC2,GMNN,RBX1,GINS1,PSMB6,PSME2,KPNB1,FEN1,MCM8,PRIM1,PSMD8,RFC4,PSMA7,DBF4,MCM4,RPA1,ANAPC5,PSME3,PSMA6,MCM5,PSMC3,POLE3,CDC45,POLE2,MCM10,CDC6,CCNA2,PSMD4,PSMB8,SEM1,PSMA3,CDT1,ANAPC15,MCM6,MCM2,RFC5,PSMD13,PSMD7,PSME1,PSMD10,POLA1,PSMD2,PSMB5,PSMD1,CDC7…	JHOS2	Bcl-2 inhibitors
REAC:R-HSA-68962	Activation of the pre-replicative complex	6.47e-16	6.47e-16	DOWN	POLE4,MCM3,RPA3,MCM7,ORC6,RPA2,POLA2,PRIM2,ORC3,GMNN,MCM8,PRIM1,DBF4,MCM4,RPA1,MCM5,POLE3,CDC45,POLE2,MCM10,CDC6,CDT1,MCM6,MCM2,POLA1,CDC7	JHOS2	Bcl-2 inhibitors
REAC:R-HSA-8949613	Cristae formation	9.65e-16	9.65e-16	DOWN	ATP5MC1,MICOS10,ATP5MC3,ATP5PF,ATP5F1E,ATP5MF,ATP5MG,ATP5PD,ATP5PO,ATP5F1A,MICOS13,ATP5F1B,ATP5ME,ATP5PB,ATP5F1D,MTX1,ATP5MC2,MTX2,DMAC2L,ATP5F1C,DNAJC11,SAMM50,CHCHD6,IMMT,APOO	JHOS2	Bcl-2 inhibitors
REAC:R-HSA-162906	HIV Infection	1.4e-15	1.4e-15	DOWN	RANBP1,RAN,XRCC5,POLR2L,AP2M1,AP2S1,POLR2I,BANF1,ELOB,PPIA,POLR2F,SLC25A5,PSMB10,POLR2K,SSRP1,XRCC6,GTF2H5,NUP37,PSMA4,SUPT16H,TAF10,PSMB3,PSMC5,TPR,PSMB2,PSMA1,PSIP1,NUP85,RBX1,AP1M2,PSMB6,PSME2,KPNB1,FEN1,TAF15,POLR2E,PSMD8,PSMA7,NUP205,VPS28,PSME3,PSMA6,NUP93,PSMC3,GTF2F2,POLR2G,NUP35,NCBP2,PSMD4,PSMB8,SEM1,B2M,PSMA3,TAF9,PSMD13,TAF6,PSMD7,PSME1,PSMD10,NUP107,MVB12A,POLR2J,AP1S1,PSMD2,PSMB5,GT…	JHOS2	Bcl-2 inhibitors
REAC:R-HSA-69618	Mitotic Spindle Checkpoint	4.54e-14	4.54e-14	DOWN	ANAPC11,ANAPC7,SKA2,SPC25,BIRC5,CENPK,DYNLL1,NUP37,NDC80,MAD2L1,CENPM,ANAPC16,ZWINT,NUP85,KIF2C,SPDL1,CENPU,CKAP5,DSN1,NUF2,CENPF,ANAPC5,CDCA8,KNL1,AURKB,KNTC1,SGO1,CENPN,CENPI,SPC24,INCENP,CDC20,CENPP,BUB1B,CENPQ,ANAPC15,ERCC6L,CENPE,NUP107,BUB1,ITGB3BP,CENPH,KIF18A,BUB3,SGO2,CENPA,CENPO,ZWILCH	JHOS2	Bcl-2 inhibitors
REAC:R-HSA-141444	Amplification of signal from unattached kinetochores via a MAD2 inhibitory signal	9.4e-14	9.4e-14	DOWN	SKA2,SPC25,BIRC5,CENPK,DYNLL1,NUP37,NDC80,MAD2L1,CENPM,ZWINT,NUP85,KIF2C,SPDL1,CENPU,CKAP5,DSN1,NUF2,CENPF,CDCA8,KNL1,AURKB,KNTC1,SGO1,CENPN,CENPI,SPC24,INCENP,CDC20,CENPP,BUB1B,CENPQ,ERCC6L,CENPE,NUP107,BUB1,ITGB3BP,CENPH,KIF18A,BUB3,SGO2,CENPA,CENPO,ZWILCH	JHOS2	Bcl-2 inhibitors
REAC:R-HSA-141424	Amplification of signal from the kinetochores	9.4e-14	9.4e-14	DOWN	SKA2,SPC25,BIRC5,CENPK,DYNLL1,NUP37,NDC80,MAD2L1,CENPM,ZWINT,NUP85,KIF2C,SPDL1,CENPU,CKAP5,DSN1,NUF2,CENPF,CDCA8,KNL1,AURKB,KNTC1,SGO1,CENPN,CENPI,SPC24,INCENP,CDC20,CENPP,BUB1B,CENPQ,ERCC6L,CENPE,NUP107,BUB1,ITGB3BP,CENPH,KIF18A,BUB3,SGO2,CENPA,CENPO,ZWILCH	JHOS2	Bcl-2 inhibitors
REAC:R-HSA-69052	Switching of origins to a post-replicative state	9.4e-14	9.4e-14	DOWN	ANAPC11,MCM3,ANAPC7,PSMB10,PSMA4,MCM7,ORC6,PSMB3,PSMC5,ANAPC16,ORC3,PSMB2,PSMA1,GMNN,RBX1,PSMB6,PSME2,MCM8,PSMD8,PSMA7,MCM4,ANAPC5,PSME3,PSMA6,MCM5,PSMC3,CDC6,CCNA2,PSMD4,PSMB8,SEM1,PSMA3,CDT1,ANAPC15,MCM6,MCM2,PSMD13,PSMD7,PSME1,PSMD10,PSMD2,PSMB5,PSMD1	JHOS2	Bcl-2 inhibitors
REAC:R-HSA-68949	Orc1 removal from chromatin	1e-13	1e-13	DOWN	MCM3,PSMB10,PSMA4,MCM7,ORC6,PSMB3,PSMC5,ORC3,PSMB2,PSMA1,RBX1,PSMB6,PSME2,MCM8,PSMD8,PSMA7,MCM4,PSME3,PSMA6,MCM5,PSMC3,CDC6,CCNA2,PSMD4,PSMB8,SEM1,PSMA3,CDT1,MCM6,MCM2,PSMD13,PSMD7,PSME1,PSMD10,PSMD2,PSMB5,PSMD1	JHOS2	Bcl-2 inhibitors
REAC:R-HSA-2500257	Resolution of Sister Chromatid Cohesion	1.03e-13	1.03e-13	DOWN	TUBA1B,SKA2,SPC25,BIRC5,CENPK,DYNLL1,NUP37,NDC80,MAD2L1,RAD21,CENPM,CDK1,ZWINT,SMC1A,NUP85,KIF2C,SPDL1,CENPU,SMC3,CKAP5,DSN1,TUBB4B,NUF2,CENPF,CDCA8,KNL1,AURKB,KNTC1,SGO1,CENPN,CDCA5,CENPI,SPC24,INCENP,CDC20,CENPP,BUB1B,CENPQ,ERCC6L,CENPE,NUP107,BUB1,ITGB3BP,CENPH,KIF18A,BUB3,CCNB1,SGO2,CENPA,CENPO,ZWILCH	JHOS2	Bcl-2 inhibitors
REAC:R-HSA-5693579	Homologous DNA Pairing and Strand Exchange	1.18e-12	1.18e-12	DOWN	RPA3,RAD51AP1,RAD51B,RPA2,RAD50,BRCA1,BRCA2,RFC3,RFC2,MRE11,BLM,CHEK1,RFC4,BARD1,RBBP8,RPA1,RAD51C,RMI1,SEM1,RHNO1,RFC5,ATR,NBN,EXO1,XRCC3,XRCC2,RAD51	JHOS2	Bcl-2 inhibitors
REAC:R-HSA-176409	APC/C:Cdc20 mediated degradation of mitotic proteins	1.54e-12	1.54e-12	DOWN	ANAPC11,ANAPC7,PSMB10,PSMA4,MAD2L1,CDK1,PSMB3,PSMC5,ANAPC16,PSMB2,PSMA1,PSMB6,PSME2,PSMD8,PSMA7,ANAPC5,PSME3,PSMA6,PSMC3,CCNA2,PSMD4,PSMB8,SEM1,CDC20,PSMA3,BUB1B,ANAPC15,PSMD13,PSMD7,PSME1,PSMD10,PTTG1,PSMD2,PSMB5,PSMD1,BUB3,CCNB1	JHOS2	Bcl-2 inhibitors
REAC:R-HSA-9675135	Diseases of DNA repair	2.4e-12	2.4e-12	DOWN	RPA3,RAD51AP1,RAD51B,RPA2,RAD50,BRCA1,BRCA2,RFC3,RFC2,MRE11,BLM,RFC4,BARD1,RBBP8,RPA1,RAD51C,RMI1,NEIL3,SEM1,RHNO1,MSH2,RFC5,MSH3,ATR,NBN,NTHL1,EXO1,XRCC2,RAD51	JHOS2	Bcl-2 inhibitors
REAC:R-HSA-176814	Activation of APC/C and APC/C:Cdc20 mediated degradation of mitotic proteins	2.48e-12	2.48e-12	DOWN	ANAPC11,ANAPC7,PSMB10,PSMA4,MAD2L1,CDK1,PSMB3,PSMC5,ANAPC16,PSMB2,PSMA1,PSMB6,PSME2,PSMD8,PSMA7,ANAPC5,PSME3,PSMA6,PSMC3,CCNA2,PSMD4,PSMB8,SEM1,CDC20,PSMA3,BUB1B,ANAPC15,PSMD13,PSMD7,PSME1,PSMD10,PTTG1,PSMD2,PSMB5,PSMD1,BUB3,CCNB1	JHOS2	Bcl-2 inhibitors
REAC:R-HSA-5663220	RHO GTPases Activate Formins	2.54e-12	2.54e-12	DOWN	ACTB,PFN1,TUBA1B,DIAPH3,SKA2,SPC25,BIRC5,CENPK,DYNLL1,NUP37,NDC80,MAD2L1,CENPM,ZWINT,NUP85,ACTG1,KIF2C,SPDL1,CENPU,RHOD,CKAP5,DSN1,TUBB4B,NUF2,CENPF,SCAI,CDCA8,KNL1,AURKB,KNTC1,SGO1,CENPN,CENPI,SPC24,INCENP,CDC20,CENPP,BUB1B,CENPQ,ERCC6L,CENPE,NUP107,BUB1,ITGB3BP,CENPH,KIF18A,BUB3,SGO2,CENPA,CENPO,ZWILCH,RHOC	JHOS2	Bcl-2 inhibitors
REAC:R-HSA-69002	DNA Replication Pre-Initiation	4.02e-12	4.02e-12	DOWN	POLE4,ANAPC11,MCM3,RPA3,ANAPC7,PSMB10,PSMA4,MCM7,ORC6,RPA2,PSMB3,POLA2,PSMC5,PRIM2,ANAPC16,ORC3,PSMB2,H2AFJ,PSMA1,GMNN,PSMB6,PSME2,KPNB1,MCM8,PRIM1,PSMD8,PSMA7,DBF4,MCM4,RPA1,ANAPC5,PSME3,PSMA6,MCM5,PSMC3,POLE3,CDC45,POLE2,MCM10,CDC6,PSMD4,PSMB8,SEM1,PSMA3,CDT1,ANAPC15,MCM6,MCM2,PSMD13,PSMD7,PSME1,PSMD10,POLA1,PSMD2,PSMB5,PSMD1,CDC7	JHOS2	Bcl-2 inhibitors
REAC:R-HSA-5685942	HDR through Homologous Recombination (HRR)	5.53e-12	5.53e-12	DOWN	POLE4,RPA3,RAD51AP1,RAD51B,RPA2,POLD3,RAD50,PCNA,BRCA1,BRCA2,POLD2,RFC3,RFC2,MRE11,BLM,CHEK1,RFC4,BARD1,RBBP8,RPA1,RAD51C,POLE3,POLE2,RMI1,SEM1,RHNO1,RFC5,ATR,NBN,EXO1,EME1,XRCC3,XRCC2,RAD51	JHOS2	Bcl-2 inhibitors
REAC:R-HSA-176187	Activation of ATR in response to replication stress	9.59e-12	9.59e-12	DOWN	MCM3,CLSPN,RPA3,MCM7,ORC6,RPA2,ORC3,RFC3,RFC2,CHEK1,MCM8,RFC4,DBF4,MCM4,RPA1,MCM5,CDC45,MCM10,CDC6,MCM6,MCM2,RFC5,ATR,CDC7	JHOS2	Bcl-2 inhibitors
REAC:R-HSA-9648025	EML4 and NUDC in mitotic spindle formation	9.59e-12	9.59e-12	DOWN	TUBA1B,SKA2,SPC25,BIRC5,CENPK,DYNLL1,NUP37,NDC80,MAD2L1,CENPM,ZWINT,NUP85,KIF2C,SPDL1,CENPU,CKAP5,DSN1,TUBB4B,NUF2,CENPF,CDCA8,KNL1,AURKB,KNTC1,SGO1,CENPN,CENPI,SPC24,INCENP,CDC20,CENPP,BUB1B,CENPQ,ERCC6L,CENPE,NUP107,BUB1,ITGB3BP,CENPH,KIF18A,BUB3,SGO2,CENPA,CENPO,ZWILCH,NEK6	JHOS2	Bcl-2 inhibitors
REAC:R-HSA-5693616	Presynaptic phase of homologous DNA pairing and strand exchange	1.03e-11	1.03e-11	DOWN	RPA3,RAD51B,RPA2,RAD50,BRCA1,BRCA2,RFC3,RFC2,MRE11,BLM,CHEK1,RFC4,BARD1,RBBP8,RPA1,RAD51C,RMI1,SEM1,RHNO1,RFC5,ATR,NBN,EXO1,XRCC2,RAD51	JHOS2	Bcl-2 inhibitors
REAC:R-HSA-174184	Cdc20:Phospho-APC/C mediated degradation of Cyclin A	1.11e-11	1.11e-11	DOWN	ANAPC11,ANAPC7,PSMB10,PSMA4,MAD2L1,CDK1,PSMB3,PSMC5,ANAPC16,PSMB2,PSMA1,PSMB6,PSME2,PSMD8,PSMA7,ANAPC5,PSME3,PSMA6,PSMC3,CCNA2,PSMD4,PSMB8,SEM1,CDC20,PSMA3,BUB1B,ANAPC15,PSMD13,PSMD7,PSME1,PSMD10,PSMD2,PSMB5,PSMD1,BUB3	JHOS2	Bcl-2 inhibitors
REAC:R-HSA-174143	APC/C-mediated degradation of cell cycle proteins	1.16e-11	1.16e-11	DOWN	ANAPC11,ANAPC7,PSMB10,PSMA4,MAD2L1,CDK1,PSMB3,PSMC5,ANAPC16,PSMB2,PSMA1,PSMB6,PSME2,PSMD8,PSMA7,ANAPC5,PSME3,PSMA6,PSMC3,AURKB,CCNA2,PSMD4,PSMB8,SEM1,CDC20,PSMA3,BUB1B,ANAPC15,FBXO5,PSMD13,PSMD7,PSME1,PSMD10,PTTG1,PSMD2,PSMB5,PSMD1,BUB3,CCNB1	JHOS2	Bcl-2 inhibitors
REAC:R-HSA-453276	Regulation of mitotic cell cycle	1.16e-11	1.16e-11	DOWN	ANAPC11,ANAPC7,PSMB10,PSMA4,MAD2L1,CDK1,PSMB3,PSMC5,ANAPC16,PSMB2,PSMA1,PSMB6,PSME2,PSMD8,PSMA7,ANAPC5,PSME3,PSMA6,PSMC3,AURKB,CCNA2,PSMD4,PSMB8,SEM1,CDC20,PSMA3,BUB1B,ANAPC15,FBXO5,PSMD13,PSMD7,PSME1,PSMD10,PTTG1,PSMD2,PSMB5,PSMD1,BUB3,CCNB1	JHOS2	Bcl-2 inhibitors
REAC:R-HSA-176408	Regulation of APC/C activators between G1/S and early anaphase	1.46e-11	1.46e-11	DOWN	ANAPC11,ANAPC7,PSMB10,PSMA4,MAD2L1,CDK1,PSMB3,PSMC5,ANAPC16,PSMB2,PSMA1,PSMB6,PSME2,PSMD8,PSMA7,ANAPC5,PSME3,PSMA6,PSMC3,CCNA2,PSMD4,PSMB8,SEM1,CDC20,PSMA3,BUB1B,ANAPC15,FBXO5,PSMD13,PSMD7,PSME1,PSMD10,PSMD2,PSMB5,PSMD1,BUB3,CCNB1	JHOS2	Bcl-2 inhibitors
REAC:R-HSA-179419	APC:Cdc20 mediated degradation of cell cycle proteins prior to satisfation of the cell cycle checkpoint	1.71e-11	1.71e-11	DOWN	ANAPC11,ANAPC7,PSMB10,PSMA4,MAD2L1,CDK1,PSMB3,PSMC5,ANAPC16,PSMB2,PSMA1,PSMB6,PSME2,PSMD8,PSMA7,ANAPC5,PSME3,PSMA6,PSMC3,CCNA2,PSMD4,PSMB8,SEM1,CDC20,PSMA3,BUB1B,ANAPC15,PSMD13,PSMD7,PSME1,PSMD10,PSMD2,PSMB5,PSMD1,BUB3	JHOS2	Bcl-2 inhibitors
REAC:R-HSA-9675136	Diseases of DNA Double-Strand Break Repair	2.01e-11	2.01e-11	DOWN	RPA3,RAD51AP1,RAD51B,RPA2,RAD50,BRCA1,BRCA2,RFC3,RFC2,MRE11,BLM,RFC4,BARD1,RBBP8,RPA1,RAD51C,RMI1,SEM1,RHNO1,RFC5,ATR,NBN,EXO1,XRCC2,RAD51	JHOS2	Bcl-2 inhibitors
REAC:R-HSA-163210	Formation of ATP by chemiosmotic coupling	2.01e-11	2.01e-11	DOWN	ATP5MC1,ATP5MC3,ATP5PF,ATP5F1E,ATP5MF,ATP5MG,ATP5PD,ATP5PO,ATP5F1A,ATP5F1B,ATP5ME,ATP5PB,ATP5F1D,ATP5MC2,DMAC2L,ATP5F1C	JHOS2	Bcl-2 inhibitors
REAC:R-HSA-9701190	Defective homologous recombination repair (HRR) due to BRCA2 loss of function	2.01e-11	2.01e-11	DOWN	RPA3,RAD51AP1,RAD51B,RPA2,RAD50,BRCA1,BRCA2,RFC3,RFC2,MRE11,BLM,RFC4,BARD1,RBBP8,RPA1,RAD51C,RMI1,SEM1,RHNO1,RFC5,ATR,NBN,EXO1,XRCC2,RAD51	JHOS2	Bcl-2 inhibitors
REAC:R-HSA-73886	Chromosome Maintenance	6.46e-11	6.46e-11	DOWN	NHP2,CENPX,POLR2L,POLR2I,NOP10,RPA3,CENPW,POLR2F,DKC1,POLR2K,CENPK,RPA2,POLD3,CENPM,POLA2,PCNA,PRIM2,POLD2,ANKRD28,H2AFJ,RFC3,RFC2,MIS18BP1,RBBP7,CENPU,DSCC1,MIS18A,BLM,FEN1,POLR2E,PRIM1,RFC4,RPA1,POLR2G,KNL1,CENPN,CENPI,CCNA2,CENPP,CENPQ,RFC5,ITGB3BP,CENPH,POLR2J,POLA1,HJURP,WRAP53,CENPA,ACD,CENPO	JHOS2	Bcl-2 inhibitors
REAC:R-HSA-6790901	rRNA modification in the nucleus and cytosol	6.68e-11	6.68e-11	DOWN	NHP2,NOP10,DKC1,NOP56,EMG1,TSR3,NOL11,PDCD11,RRP36,IMP3,DDX52,NAT10,NOP2,DDX49,WDR3,WDR75,FBL,UTP4,PNO1,UTP20,MPHOSPH10,IMP4,WDR46,SNU13,UTP11,UTP15,RRP9,RPS2,WDR43,TRMT112	JHOS2	Bcl-2 inhibitors
REAC:R-HSA-162909	Host Interactions of HIV factors	8.56e-11	8.56e-11	DOWN	RANBP1,RAN,AP2M1,AP2S1,BANF1,ELOB,PPIA,SLC25A5,PSMB10,NUP37,PSMA4,PSMB3,PSMC5,TPR,PSMB2,PSMA1,PSIP1,NUP85,RBX1,AP1M2,PSMB6,PSME2,KPNB1,PSMD8,PSMA7,NUP205,PSME3,PSMA6,NUP93,PSMC3,NUP35,PSMD4,PSMB8,SEM1,B2M,PSMA3,PSMD13,PSMD7,PSME1,PSMD10,NUP107,AP1S1,PSMD2,PSMB5,PAK2,PSMD1,AP2A1	JHOS2	Bcl-2 inhibitors
REAC:R-HSA-5693532	DNA Double-Strand Break Repair	1.51e-10	1.51e-10	DOWN	PRKDC,XRCC5,POLE4,SUMO2,CLSPN,RPA3,PARP1,RAD51AP1,RAD51B,XRCC6,RPA2,POLD3,RAD50,PCNA,BRCA1,BRCA2,POLD2,RFC3,RFC2,MRE11,BABAM2,BLM,FEN1,CHEK1,UBE2N,RFC4,BARD1,RBBP8,RPA1,RAD51C,POLE3,UBE2I,POLE2,TIMELESS,RMI1,CCNA2,SEM1,NSD2,RHNO1,BRCC3,RFC5,KPNA2,SUMO1,ATR,NBN,POLQ,RIF1,POLL,HERC2,PPP5C,EXO1,EME1,XRCC3,XRCC2,RAD51,PPP4C	JHOS2	Bcl-2 inhibitors
REAC:R-HSA-1268020	Mitochondrial protein import	2.41e-10	2.41e-10	DOWN	ATP5MC1,TOMM5,TIMM8B,DNAJC19,TIMM10,CYC1,TIMM13,COA4,TIMM8A,TOMM6,TOMM22,ATP5F1A,ATP5F1B,TOMM40,MTX1,TIMM9,TIMM22,PAM16,TIMM50,CHCHD10,MTX2,COX17,CHCHD4,COQ2,SLC25A12,SAMM50,CMC2,CMC4,PMPCA,BCS1L,CHCHD2	JHOS2	Bcl-2 inhibitors
REAC:R-HSA-5696398	Nucleotide Excision Repair	3.41e-10	3.41e-10	DOWN	ACTB,POLR2L,POLE4,POLR2I,SUMO2,RPA3,POLR2F,PARP1,HMGN1,RAD23A,POLR2K,GTF2H5,GPS1,RPA2,POLD3,PCNA,ACTL6A,POLD2,RFC3,RFC2,RBX1,COPS6,COPS7A,SUMO3,POLR2E,UBE2N,RFC4,RPA1,POLE3,UBE2I,POLR2G,POLE2,RFC5,XPA,SUMO1,COPS3,POLR2J,PPIE,PRPF19,DDB2,CETN2,ISY1	JHOS2	Bcl-2 inhibitors
REAC:R-HSA-72312	rRNA processing	5.9e-10	5.9e-10	DOWN	NHP2,RPS26,NOP10,EBNA1BP2,NCL,DKC1,NOP56,EMG1,RPL39L,NIP7,RPL35,BOP1,RPL26L1,EXOSC5,EXOSC8,RPP21,TSR3,DDX21,HSD17B10,NOL11,PDCD11,RPP40,RPS27L,LAS1L,RRP36,IMP3,RPP30,EXOSC2,DDX52,NAT10,NOP2,EXOSC1,DDX49,WDR12,WDR3,WDR75,FBL,UTP4,MPHOSPH6,PNO1,UTP20,MPHOSPH10,EXOSC9,PELP1,IMP4,WDR46,SNU13,UTP11,UTP15,RRP9,TSR1,BYSL,RPS2,XRN2,RBM28,PES1,EXOSC7,EXOSC3,WDR43,ELAC2,TRMT112,PRORP	JHOS2	Bcl-2 inhibitors
REAC:R-HSA-169911	Regulation of Apoptosis	7.22e-10	7.22e-10	DOWN	PSMB10,PSMA4,PSMB3,PSMC5,PSMB2,PSMA1,PSMB6,PSME2,PSMD8,PSMA7,PSME3,PSMA6,PSMC3,PSMD4,PSMB8,SEM1,PSMA3,PSMD13,PSMD7,PSME1,PSMD10,ARHGAP10,PSMD2,OMA1,PSMB5,PAK2,PSMD1	JHOS2	Bcl-2 inhibitors
REAC:R-HSA-5693538	Homology Directed Repair	8.43e-10	8.43e-10	DOWN	POLE4,SUMO2,CLSPN,RPA3,PARP1,RAD51AP1,RAD51B,RPA2,POLD3,RAD50,PCNA,BRCA1,BRCA2,POLD2,RFC3,RFC2,MRE11,BABAM2,BLM,FEN1,CHEK1,UBE2N,RFC4,BARD1,RBBP8,RPA1,RAD51C,POLE3,UBE2I,POLE2,TIMELESS,RMI1,CCNA2,SEM1,NSD2,RHNO1,BRCC3,RFC5,ATR,NBN,POLQ,HERC2,EXO1,EME1,XRCC3,XRCC2,RAD51,PPP4C	JHOS2	Bcl-2 inhibitors
REAC:R-HSA-174154	APC/C:Cdc20 mediated degradation of Securin	9.69e-10	9.69e-10	DOWN	ANAPC11,ANAPC7,PSMB10,PSMA4,PSMB3,PSMC5,ANAPC16,PSMB2,PSMA1,PSMB6,PSME2,PSMD8,PSMA7,ANAPC5,PSME3,PSMA6,PSMC3,PSMD4,PSMB8,SEM1,CDC20,PSMA3,ANAPC15,PSMD13,PSMD7,PSME1,PSMD10,PTTG1,PSMD2,PSMB5,PSMD1	JHOS2	Bcl-2 inhibitors
REAC:R-HSA-8868773	rRNA processing in the nucleus and cytosol	1.61e-09	1.61e-09	DOWN	NHP2,RPS26,NOP10,EBNA1BP2,NCL,DKC1,NOP56,EMG1,RPL39L,NIP7,RPL35,BOP1,RPL26L1,EXOSC5,EXOSC8,RPP21,TSR3,DDX21,NOL11,PDCD11,RPP40,RPS27L,LAS1L,RRP36,IMP3,RPP30,EXOSC2,DDX52,NAT10,NOP2,EXOSC1,DDX49,WDR12,WDR3,WDR75,FBL,UTP4,MPHOSPH6,PNO1,UTP20,MPHOSPH10,EXOSC9,PELP1,IMP4,WDR46,SNU13,UTP11,UTP15,RRP9,TSR1,BYSL,RPS2,XRN2,RBM28,PES1,EXOSC7,EXOSC3,WDR43,TRMT112	JHOS2	Bcl-2 inhibitors
REAC:R-HSA-9709570	Impaired BRCA2 binding to RAD51	1.82e-09	1.82e-09	DOWN	RPA3,RPA2,RAD50,BRCA1,BRCA2,RFC3,RFC2,MRE11,BLM,RFC4,BARD1,RBBP8,RPA1,RMI1,SEM1,RHNO1,RFC5,ATR,NBN,EXO1,RAD51	JHOS2	Bcl-2 inhibitors
REAC:R-HSA-174178	APC/C:Cdh1 mediated degradation of Cdc20 and other APC/C:Cdh1 targeted proteins in late mitosis/early G1	2.49e-09	2.49e-09	DOWN	ANAPC11,ANAPC7,PSMB10,PSMA4,PSMB3,PSMC5,ANAPC16,PSMB2,PSMA1,PSMB6,PSME2,PSMD8,PSMA7,ANAPC5,PSME3,PSMA6,PSMC3,AURKB,PSMD4,PSMB8,SEM1,CDC20,PSMA3,ANAPC15,PSMD13,PSMD7,PSME1,PSMD10,PTTG1,PSMD2,PSMB5,PSMD1	JHOS2	Bcl-2 inhibitors
REAC:R-HSA-450531	Regulation of mRNA stability by proteins that bind AU-rich elements	2.59e-09	2.59e-09	DOWN	SET,ANP32A,YWHAB,PSMB10,PSMA4,PSMB3,PSMC5,PSMB2,PSMA1,EXOSC5,EXOSC8,PSMB6,PSME2,YWHAZ,PSMD8,PSMA7,PSME3,PSMA6,PSMC3,EXOSC2,PSMD4,PSMB8,EXOSC1,SEM1,PSMA3,EXOSC9,PSMD13,PSMD7,PSME1,PSMD10,PSMD2,PSMB5,PSMD1,EXOSC7,EXOSC3	JHOS2	Bcl-2 inhibitors
REAC:R-HSA-75815	Ubiquitin-dependent degradation of Cyclin D	2.61e-09	2.61e-09	DOWN	PSMB10,PSMA4,CCND1,PSMB3,PSMC5,CDK4,PSMB2,PSMA1,PSMB6,PSME2,PSMD8,PSMA7,PSME3,PSMA6,PSMC3,PSMD4,PSMB8,SEM1,PSMA3,PSMD13,PSMD7,PSME1,PSMD10,PSMD2,PSMB5,PSMD1	JHOS2	Bcl-2 inhibitors
REAC:R-HSA-72306	tRNA processing	2.95e-09	2.95e-09	DOWN	RAN,LAGE3,NUP37,POP7,DDX1,TPR,NUP85,RTRAF,TPRKB,RPP21,NUP205,HSD17B10,TRMT61A,POP4,RPP40,NUP93,NUP35,RPP30,POP5,ZBTB8OS,POP1,TRMT5,THADA,OSGEP,TRMT11,TSEN2,NUP107,CPSF1,GTPBP3,CSTF2,QTRT1,TYW3,ELAC2,TRMT112,CDKAL1,PRORP,ADAT2,FAM98B,TRMT6	JHOS2	Bcl-2 inhibitors
REAC:R-HSA-187577	SCF(Skp2)-mediated degradation of p27/p21	3.92e-09	3.92e-09	DOWN	CKS1B,PSMB10,PSMA4,CCND1,PSMB3,PSMC5,CDK4,PSMB2,PSMA1,PSMB6,PSME2,PSMD8,PSMA7,PSME3,PSMA6,PSMC3,CCNA2,PSMD4,PSMB8,SEM1,PSMA3,PSMD13,PSMD7,PSME1,PSMD10,PSMD2,PSMB5,PSMD1	JHOS2	Bcl-2 inhibitors
REAC:R-HSA-180585	Vif-mediated degradation of APOBEC3G	4.26e-09	4.26e-09	DOWN	ELOB,PSMB10,PSMA4,PSMB3,PSMC5,PSMB2,PSMA1,RBX1,PSMB6,PSME2,PSMD8,PSMA7,PSME3,PSMA6,PSMC3,PSMD4,PSMB8,SEM1,PSMA3,PSMD13,PSMD7,PSME1,PSMD10,PSMD2,PSMB5,PSMD1	JHOS2	Bcl-2 inhibitors
REAC:R-HSA-9604323	Negative regulation of NOTCH4 signaling	4.26e-09	4.26e-09	DOWN	PSMB10,PSMA4,PSMB3,PSMC5,PSMB2,PSMA1,RBX1,PSMB6,PSME2,YWHAZ,PSMD8,PSMA7,PSME3,PSMA6,PSMC3,PSMD4,PSMB8,SEM1,PSMA3,PSMD13,PSMD7,PSME1,PSMD10,PSMD2,PSMB5,PSMD1	JHOS2	Bcl-2 inhibitors
REAC:R-HSA-174084	Autodegradation of Cdh1 by Cdh1:APC/C	4.32e-09	4.32e-09	DOWN	ANAPC11,ANAPC7,PSMB10,PSMA4,PSMB3,PSMC5,ANAPC16,PSMB2,PSMA1,PSMB6,PSME2,PSMD8,PSMA7,ANAPC5,PSME3,PSMA6,PSMC3,PSMD4,PSMB8,SEM1,PSMA3,ANAPC15,PSMD13,PSMD7,PSME1,PSMD10,PSMD2,PSMB5,PSMD1	JHOS2	Bcl-2 inhibitors
REAC:R-HSA-211733	Regulation of activated PAK-2p34 by proteasome mediated degradation	5.51e-09	5.51e-09	DOWN	PSMB10,PSMA4,PSMB3,PSMC5,PSMB2,PSMA1,PSMB6,PSME2,PSMD8,PSMA7,PSME3,PSMA6,PSMC3,PSMD4,PSMB8,SEM1,PSMA3,PSMD13,PSMD7,PSME1,PSMD10,PSMD2,PSMB5,PAK2,PSMD1	JHOS2	Bcl-2 inhibitors
REAC:R-HSA-5693567	HDR through Homologous Recombination (HRR) or Single Strand Annealing (SSA)	6.18e-09	6.18e-09	DOWN	POLE4,SUMO2,CLSPN,RPA3,RAD51AP1,RAD51B,RPA2,POLD3,RAD50,PCNA,BRCA1,BRCA2,POLD2,RFC3,RFC2,MRE11,BABAM2,BLM,CHEK1,UBE2N,RFC4,BARD1,RBBP8,RPA1,RAD51C,POLE3,UBE2I,POLE2,TIMELESS,RMI1,CCNA2,SEM1,NSD2,RHNO1,BRCC3,RFC5,ATR,NBN,HERC2,EXO1,EME1,XRCC3,XRCC2,RAD51,PPP4C	JHOS2	Bcl-2 inhibitors
REAC:R-HSA-69017	CDK-mediated phosphorylation and removal of Cdc6	7.44e-09	7.44e-09	DOWN	ANAPC11,ANAPC7,PSMB10,PSMA4,PSMB3,PSMC5,ANAPC16,PSMB2,PSMA1,PSMB6,PSME2,PSMD8,PSMA7,ANAPC5,PSME3,PSMA6,PSMC3,CDC6,CCNA2,PSMD4,PSMB8,SEM1,PSMA3,ANAPC15,PSMD13,PSMD7,PSME1,PSMD10,PSMD2,PSMB5,PSMD1	JHOS2	Bcl-2 inhibitors
REAC:R-HSA-69186	Lagging Strand Synthesis	7.6e-09	7.6e-09	DOWN	RPA3,RPA2,POLD3,POLA2,PCNA,PRIM2,POLD2,RFC3,RFC2,FEN1,PRIM1,RFC4,RPA1,RFC5,POLA1	JHOS2	Bcl-2 inhibitors
REAC:R-HSA-9711123	Cellular response to chemical stress	8.04e-09	8.04e-09	DOWN	CYBA,COX16,COX6C,COX8A,ATOX1,PSMB10,NDUFA4,COX5A,COX7B,PSMA4,PSMB3,PSMC5,BRCA1,COX7C,PSMB2,PSMA1,RBX1,PSMB6,COX20,SCO2,PSME2,PSMD8,PSMA7,COX6B1,PRDX3,COX14,COX5B,PSME3,PSMA6,PSMC3,TACO1,GSTP1,BLVRB,PSMD4,PSMB8,SEM1,PSMA3,TXNIP,SCO1,TXN2,COX11,PSMD13,PSMD7,PSME1,PSMD10,NUDT2,CYCS,MT-CO2,PSMD2,COX6A1,PSMB5,SURF1,TXNRD2,LRPPRC,PSMD1,UFD1,DPP3,CHD9	JHOS2	Bcl-2 inhibitors
REAC:R-HSA-174113	SCF-beta-TrCP mediated degradation of Emi1	1.1e-08	1.1e-08	DOWN	PSMB10,PSMA4,PSMB3,PSMC5,PSMB2,PSMA1,PSMB6,PSME2,PSMD8,PSMA7,PSME3,PSMA6,PSMC3,PSMD4,PSMB8,SEM1,CDC20,PSMA3,FBXO5,PSMD13,PSMD7,PSME1,PSMD10,PSMD2,PSMB5,PSMD1	JHOS2	Bcl-2 inhibitors
REAC:R-HSA-453274	Mitotic G2-G2/M phases	1.21e-08	1.21e-08	DOWN	TUBB,TUBA1B,PSMB10,MZT2B,DYNLL1,PSMA4,FOXM1,CDK1,PSMB3,PSMC5,MZT2A,PSMB2,TPX2,PSMA1,CEP78,HAUS1,RBX1,DCTN3,PSMB6,PSME2,MYBL2,TUBGCP5,CKAP5,TUBG1,TUBB4B,PSMD8,PSMA7,CENPF,MZT1,PSME3,PSMA6,PSMC3,GTSE1,SSNA1,CCNA2,PSMD4,PSMB8,SEM1,PKMYT1,PSMA3,PPME1,HMMR,PSMD13,PSMD7,PSME1,HAUS8,PSMD10,RAB8A,CEP192,E2F1,PSMD2,PSMB5,CEP41,CETN2,PSMD1,CCNB1,PCNT,CNTRL	JHOS2	Bcl-2 inhibitors
REAC:R-HSA-9762114	GSK3B and BTRC:CUL1-mediated-degradation of NFE2L2	1.42e-08	1.42e-08	DOWN	PSMB10,PSMA4,PSMB3,PSMC5,PSMB2,PSMA1,RBX1,PSMB6,PSME2,PSMD8,PSMA7,PSME3,PSMA6,PSMC3,PSMD4,PSMB8,SEM1,PSMA3,PSMD13,PSMD7,PSME1,PSMD10,PSMD2,PSMB5,PSMD1	JHOS2	Bcl-2 inhibitors
REAC:R-HSA-69601	Ubiquitin Mediated Degradation of Phosphorylated Cdc25A	1.42e-08	1.42e-08	DOWN	PSMB10,PSMA4,PSMB3,PSMC5,PSMB2,PSMA1,PSMB6,PSME2,CHEK1,PSMD8,PSMA7,PSME3,PSMA6,PSMC3,PSMD4,PSMB8,SEM1,PSMA3,PSMD13,PSMD7,PSME1,PSMD10,PSMD2,PSMB5,PSMD1	JHOS2	Bcl-2 inhibitors
REAC:R-HSA-69613	p53-Independent G1/S DNA damage checkpoint	1.42e-08	1.42e-08	DOWN	PSMB10,PSMA4,PSMB3,PSMC5,PSMB2,PSMA1,PSMB6,PSME2,CHEK1,PSMD8,PSMA7,PSME3,PSMA6,PSMC3,PSMD4,PSMB8,SEM1,PSMA3,PSMD13,PSMD7,PSME1,PSMD10,PSMD2,PSMB5,PSMD1	JHOS2	Bcl-2 inhibitors
REAC:R-HSA-69610	p53-Independent DNA Damage Response	1.42e-08	1.42e-08	DOWN	PSMB10,PSMA4,PSMB3,PSMC5,PSMB2,PSMA1,PSMB6,PSME2,CHEK1,PSMD8,PSMA7,PSME3,PSMA6,PSMC3,PSMD4,PSMB8,SEM1,PSMA3,PSMD13,PSMD7,PSME1,PSMD10,PSMD2,PSMB5,PSMD1	JHOS2	Bcl-2 inhibitors
REAC:R-HSA-1236978	Cross-presentation of soluble exogenous antigens (endosomes)	1.9e-08	1.9e-08	DOWN	PSMB10,PSMA4,PSMB3,PSMC5,PSMB2,PSMA1,PSMB6,PSME2,PSMD8,PSMA7,PSME3,PSMA6,PSMC3,PSMD4,PSMB8,SEM1,PSMA3,PSMD13,PSMD7,PSME1,PSMD10,PSMD2,PSMB5,PSMD1	JHOS2	Bcl-2 inhibitors
REAC:R-HSA-5651801	PCNA-Dependent Long Patch Base Excision Repair	2.11e-08	2.11e-08	DOWN	POLE4,RPA3,APEX1,RPA2,POLD3,PCNA,POLD2,RFC3,RFC2,FEN1,RFC4,RPA1,POLE3,POLE2,RFC5	JHOS2	Bcl-2 inhibitors
REAC:R-HSA-69275	G2/M Transition	2.13e-08	2.13e-08	DOWN	TUBB,TUBA1B,PSMB10,MZT2B,DYNLL1,PSMA4,FOXM1,CDK1,PSMB3,PSMC5,MZT2A,PSMB2,TPX2,PSMA1,CEP78,HAUS1,RBX1,DCTN3,PSMB6,PSME2,MYBL2,TUBGCP5,CKAP5,TUBG1,TUBB4B,PSMD8,PSMA7,CENPF,MZT1,PSME3,PSMA6,PSMC3,GTSE1,SSNA1,CCNA2,PSMD4,PSMB8,SEM1,PKMYT1,PSMA3,PPME1,HMMR,PSMD13,PSMD7,PSME1,HAUS8,PSMD10,RAB8A,CEP192,PSMD2,PSMB5,CEP41,CETN2,PSMD1,CCNB1,PCNT,CNTRL	JHOS2	Bcl-2 inhibitors
REAC:R-HSA-176974	Unwinding of DNA	3.11e-08	3.11e-08	DOWN	MCM3,MCM7,GINS2,GINS1,MCM8,MCM4,MCM5,CDC45,MCM6,MCM2,GINS4	JHOS2	Bcl-2 inhibitors
REAC:R-HSA-5693554	Resolution of D-loop Structures through Synthesis-Dependent Strand Annealing (SDSA)	3.11e-08	3.11e-08	DOWN	RAD51AP1,RAD51B,RAD50,BRCA1,BRCA2,MRE11,BLM,BARD1,RBBP8,RAD51C,RMI1,SEM1,NBN,EXO1,XRCC3,XRCC2,RAD51	JHOS2	Bcl-2 inhibitors
REAC:R-HSA-6781827	Transcription-Coupled Nucleotide Excision Repair (TC-NER)	3.11e-08	3.11e-08	DOWN	POLR2L,POLE4,POLR2I,RPA3,POLR2F,HMGN1,POLR2K,GTF2H5,GPS1,RPA2,POLD3,PCNA,POLD2,RFC3,RFC2,RBX1,COPS6,COPS7A,POLR2E,RFC4,RPA1,POLE3,POLR2G,POLE2,RFC5,XPA,COPS3,POLR2J,PPIE,PRPF19,ISY1	JHOS2	Bcl-2 inhibitors
REAC:R-HSA-1234176	Oxygen-dependent proline hydroxylation of Hypoxia-inducible Factor Alpha	4.58e-08	4.58e-08	DOWN	ELOB,PSMB10,PSMA4,PSMB3,PSMC5,PSMB2,PSMA1,RBX1,PSMB6,PSME2,PSMD8,PSMA7,PSME3,PSMA6,PSMC3,PSMD4,PSMB8,SEM1,PSMA3,PSMD13,PSMD7,PSME1,PSMD10,PSMD2,PSMB5,UBE2D2,PSMD1,CUL2	JHOS2	Bcl-2 inhibitors
REAC:R-HSA-180786	Extension of Telomeres	4.88e-08	4.88e-08	DOWN	NHP2,NOP10,RPA3,DKC1,RPA2,POLD3,POLA2,PCNA,PRIM2,POLD2,ANKRD28,RFC3,RFC2,DSCC1,BLM,FEN1,PRIM1,RFC4,RPA1,CCNA2,RFC5,POLA1,WRAP53,ACD	JHOS2	Bcl-2 inhibitors
REAC:R-HSA-350562	Regulation of ornithine decarboxylase (ODC)	4.88e-08	4.88e-08	DOWN	PSMB10,PSMA4,PSMB3,PSMC5,PSMB2,PSMA1,PSMB6,PSME2,PSMD8,PSMA7,PSME3,PSMA6,PSMC3,PSMD4,PSMB8,SEM1,PSMA3,PSMD13,PSMD7,PSME1,PSMD10,PSMD2,PSMB5,PSMD1	JHOS2	Bcl-2 inhibitors
REAC:R-HSA-8854050	FBXL7 down-regulates AURKA during mitotic entry and in early mitosis	5.58e-08	5.58e-08	DOWN	PSMB10,PSMA4,PSMB3,PSMC5,PSMB2,PSMA1,RBX1,PSMB6,PSME2,PSMD8,PSMA7,PSME3,PSMA6,PSMC3,PSMD4,PSMB8,SEM1,PSMA3,PSMD13,PSMD7,PSME1,PSMD10,PSMD2,PSMB5,PSMD1	JHOS2	Bcl-2 inhibitors
REAC:R-HSA-110373	Resolution of AP sites via the multiple-nucleotide patch replacement pathway	6.04e-08	6.04e-08	DOWN	POLE4,RPA3,PARP1,APEX1,RPA2,POLD3,PCNA,POLD2,RFC3,RFC2,FEN1,RFC4,RPA1,POLE3,POLE2,RFC5	JHOS2	Bcl-2 inhibitors
REAC:R-HSA-9704331	Defective HDR through Homologous Recombination Repair (HRR) due to PALB2 loss of BRCA1 binding function	6.04e-08	6.04e-08	DOWN	RAD51AP1,RAD51B,RAD50,BRCA1,BRCA2,MRE11,BLM,BARD1,RBBP8,RAD51C,RMI1,SEM1,NBN,EXO1,XRCC2,RAD51	JHOS2	Bcl-2 inhibitors
REAC:R-HSA-9701192	Defective homologous recombination repair (HRR) due to BRCA1 loss of function	6.04e-08	6.04e-08	DOWN	RAD51AP1,RAD51B,RAD50,BRCA1,BRCA2,MRE11,BLM,BARD1,RBBP8,RAD51C,RMI1,SEM1,NBN,EXO1,XRCC2,RAD51	JHOS2	Bcl-2 inhibitors
REAC:R-HSA-9701193	Defective homologous recombination repair (HRR) due to PALB2 loss of function	6.04e-08	6.04e-08	DOWN	RAD51AP1,RAD51B,RAD50,BRCA1,BRCA2,MRE11,BLM,BARD1,RBBP8,RAD51C,RMI1,SEM1,NBN,EXO1,XRCC2,RAD51	JHOS2	Bcl-2 inhibitors
REAC:R-HSA-9704646	Defective HDR through Homologous Recombination Repair (HRR) due to PALB2 loss of BRCA2/RAD51/RAD51C binding function	6.04e-08	6.04e-08	DOWN	RAD51AP1,RAD51B,RAD50,BRCA1,BRCA2,MRE11,BLM,BARD1,RBBP8,RAD51C,RMI1,SEM1,NBN,EXO1,XRCC2,RAD51	JHOS2	Bcl-2 inhibitors
REAC:R-HSA-72165	mRNA Splicing - Minor Pathway	6.26e-08	6.26e-08	DOWN	SNRPG,POLR2L,SNRPF,SNRPD1,SNRPE,POLR2I,POLR2F,POLR2K,YBX1,SNRPD2,SRSF2,ZCRB1,SF3B6,SRSF7,POLR2E,TXNL4A,GTF2F2,POLR2G,SNRPB,NCBP2,POLR2J,PRPF6,NCBP1	JHOS2	Bcl-2 inhibitors
REAC:R-HSA-349425	Autodegradation of the E3 ubiquitin ligase COP1	7.28e-08	7.28e-08	DOWN	PSMB10,PSMA4,PSMB3,PSMC5,PSMB2,PSMA1,PSMB6,PSME2,PSMD8,PSMA7,PSME3,PSMA6,PSMC3,PSMD4,PSMB8,SEM1,PSMA3,PSMD13,PSMD7,PSME1,PSMD10,PSMD2,PSMB5,PSMD1	JHOS2	Bcl-2 inhibitors
REAC:R-HSA-180534	Vpu mediated degradation of CD4	7.28e-08	7.28e-08	DOWN	PSMB10,PSMA4,PSMB3,PSMC5,PSMB2,PSMA1,PSMB6,PSME2,PSMD8,PSMA7,PSME3,PSMA6,PSMC3,PSMD4,PSMB8,SEM1,PSMA3,PSMD13,PSMD7,PSME1,PSMD10,PSMD2,PSMB5,PSMD1	JHOS2	Bcl-2 inhibitors
REAC:R-HSA-6782135	Dual incision in TC-NER	9.07e-08	9.07e-08	DOWN	POLR2L,POLE4,POLR2I,RPA3,POLR2F,HMGN1,POLR2K,GTF2H5,RPA2,POLD3,PCNA,POLD2,RFC3,RFC2,RBX1,POLR2E,RFC4,RPA1,POLE3,POLR2G,POLE2,RFC5,XPA,POLR2J,PPIE,PRPF19,ISY1	JHOS2	Bcl-2 inhibitors
REAC:R-HSA-4641258	Degradation of DVL	1.26e-07	1.26e-07	DOWN	PSMB10,PSMA4,PSMB3,PSMC5,PSMB2,PSMA1,RBX1,PSMB6,PSME2,PSMD8,PSMA7,PSME3,PSMA6,PSMC3,PSMD4,PSMB8,SEM1,PSMA3,PSMD13,PSMD7,PSME1,PSMD10,PSMD2,PSMB5,PSMD1	JHOS2	Bcl-2 inhibitors
REAC:R-HSA-69202	Cyclin E associated events during G1/S transition	1.62e-07	1.62e-07	DOWN	CKS1B,PSMB10,PSMA4,CCND1,PSMB3,PSMC5,CDK4,PSMB2,PSMA1,PSMB6,PSME2,PSMD8,TFDP1,PSMA7,PSME3,PSMA6,PSMC3,CCNA2,PSMD4,PSMB8,SEM1,PSMA3,PSMD13,PSMD7,PSME1,PSMD10,E2F1,PSMD2,PSMB5,PSMD1,RBL2	JHOS2	Bcl-2 inhibitors
REAC:R-HSA-450408	AUF1 (hnRNP D0) binds and destabilizes mRNA	1.76e-07	1.76e-07	DOWN	PSMB10,PSMA4,PSMB3,PSMC5,PSMB2,PSMA1,PSMB6,PSME2,PSMD8,PSMA7,PSME3,PSMA6,PSMC3,PSMD4,PSMB8,SEM1,PSMA3,PSMD13,PSMD7,PSME1,PSMD10,PSMD2,PSMB5,PSMD1	JHOS2	Bcl-2 inhibitors
REAC:R-HSA-8941858	Regulation of RUNX3 expression and activity	1.76e-07	1.76e-07	DOWN	PSMB10,PSMA4,PSMB3,PSMC5,PSMB2,PSMA1,PSMB6,PSME2,PSMD8,PSMA7,PSME3,PSMA6,PSMC3,PSMD4,PSMB8,SEM1,PSMA3,PSMD13,PSMD7,PSME1,PSMD10,PSMD2,PSMB5,PSMD1	JHOS2	Bcl-2 inhibitors
REAC:R-HSA-351202	Metabolism of polyamines	1.87e-07	1.87e-07	DOWN	SRM,PSMB10,PSMA4,PSMB3,PSMC5,PSMB2,PSMA1,PSMB6,PSME2,PSMD8,PSMA7,PSME3,PSMA6,PSMC3,PSMD4,PSMB8,SEM1,PSMA3,PSMD13,PSMD7,PSME1,PSMD10,PSMD2,PSMB5,PSMD1	JHOS2	Bcl-2 inhibitors
REAC:R-HSA-6791226	Major pathway of rRNA processing in the nucleolus and cytosol	2.16e-07	2.16e-07	DOWN	RPS26,EBNA1BP2,NCL,NOP56,EMG1,RPL39L,NIP7,RPL35,BOP1,RPL26L1,EXOSC5,EXOSC8,RPP21,DDX21,NOL11,PDCD11,RPP40,RPS27L,LAS1L,RRP36,IMP3,RPP30,EXOSC2,DDX52,EXOSC1,DDX49,WDR12,WDR3,WDR75,FBL,UTP4,MPHOSPH6,PNO1,UTP20,MPHOSPH10,EXOSC9,PELP1,IMP4,WDR46,SNU13,UTP11,UTP15,RRP9,TSR1,BYSL,RPS2,XRN2,RBM28,PES1,EXOSC7,EXOSC3,WDR43	JHOS2	Bcl-2 inhibitors
REAC:R-HSA-191859	snRNP Assembly	2.38e-07	2.38e-07	DOWN	SNRPG,SNRPF,SNRPD1,SNRPE,CLNS1A,NUP37,SNRPD2,TPR,NUP85,NUP205,GEMIN6,NUP93,SNRPB,NUP35,NCBP2,PRMT5,NUP107,GEMIN2,WDR77,NCBP1,GEMIN7,GEMIN5,PHAX	JHOS2	Bcl-2 inhibitors
REAC:R-HSA-6804756	Regulation of TP53 Activity through Phosphorylation	2.38e-07	2.38e-07	DOWN	RPA3,SSRP1,PIN1,SUPT16H,RPA2,TAF10,RAD50,BRCA1,TPX2,RFC3,RFC2,MRE11,BLM,CHEK1,TAF15,RFC4,BARD1,RBBP8,RPA1,AURKB,RMI1,CCNA2,RHNO1,TAF9,RFC5,TAF6,ATR,CDK5,NBN,TAF12,NOC2L,TAF11,EXO1	JHOS2	Bcl-2 inhibitors
REAC:R-HSA-110314	Recognition of DNA damage by PCNA-containing replication complex	2.38e-07	2.38e-07	DOWN	POLE4,RPA3,RPA2,POLD3,PCNA,POLD2,USP1,RFC3,RFC2,RBX1,RFC4,RPA1,POLE3,RAD18,POLE2,RFC5,DTL	JHOS2	Bcl-2 inhibitors
REAC:R-HSA-194441	Metabolism of non-coding RNA	2.38e-07	2.38e-07	DOWN	SNRPG,SNRPF,SNRPD1,SNRPE,CLNS1A,NUP37,SNRPD2,TPR,NUP85,NUP205,GEMIN6,NUP93,SNRPB,NUP35,NCBP2,PRMT5,NUP107,GEMIN2,WDR77,NCBP1,GEMIN7,GEMIN5,PHAX	JHOS2	Bcl-2 inhibitors
REAC:R-HSA-4086400	PCP/CE pathway	2.38e-07	2.38e-07	DOWN	PFN1,AP2M1,AP2S1,PSMB10,PSMA4,PSMB3,PSMC5,CLTB,PSMB2,PSMA1,PSMB6,PSME2,PSMD8,PSMA7,PSME3,PSMA6,PSMC3,PARD6A,RAC3,PSMD4,PSMB8,SEM1,PSMA3,PSMD13,PSMD7,PSME1,PRICKLE1,PSMD10,CLTA,PSMD2,PSMB5,PSMD1,AP2A1	JHOS2	Bcl-2 inhibitors
REAC:R-HSA-1234174	Cellular response to hypoxia	2.44e-07	2.44e-07	DOWN	ELOB,PSMB10,PSMA4,PSMB3,PSMC5,PSMB2,PSMA1,HIGD1A,RBX1,PSMB6,PSME2,PSMD8,PSMA7,PSME3,PSMA6,PSMC3,PSMD4,PSMB8,SEM1,PSMA3,PSMD13,PSMD7,PSME1,PSMD10,PSMD2,PSMB5,UBE2D2,PSMD1,CUL2	JHOS2	Bcl-2 inhibitors
REAC:R-HSA-4641257	Degradation of AXIN	2.54e-07	2.54e-07	DOWN	PSMB10,PSMA4,PSMB3,PSMC5,PSMB2,PSMA1,PSMB6,PSME2,PSMD8,PSMA7,PSME3,PSMA6,PSMC3,PSMD4,PSMB8,SEM1,PSMA3,PSMD13,PSMD7,PSME1,PSMD10,PSMD2,PSMB5,PSMD1	JHOS2	Bcl-2 inhibitors
REAC:R-HSA-9709603	Impaired BRCA2 binding to PALB2	2.55e-07	2.55e-07	DOWN	RAD51AP1,RAD51B,RAD50,BRCA1,BRCA2,MRE11,BLM,BARD1,RBBP8,RAD51C,RMI1,NBN,EXO1,XRCC2,RAD51	JHOS2	Bcl-2 inhibitors
REAC:R-HSA-5676590	NIK-->noncanonical NF-kB signaling	2.57e-07	2.57e-07	DOWN	PSMB10,PSMA4,PSMB3,PSMC5,PSMB2,PSMA1,PSMB6,PSME2,PSMD8,PSMA7,PSME3,PSMA6,PSMC3,PSMD4,PSMB8,SEM1,PSMA3,PSMD13,PSMD7,PSME1,PSMD10,UBE2M,PSMD2,PSMB5,PSMD1	JHOS2	Bcl-2 inhibitors
REAC:R-HSA-5387390	Hh mutants abrogate ligand secretion	2.57e-07	2.57e-07	DOWN	PSMB10,PSMA4,PSMB3,PSMC5,PSMB2,PSMA1,PSMB6,PSME2,PSMD8,PSMA7,PSME3,PSMA6,PSMC3,PSMD4,PSMB8,SEM1,PSMA3,PSMD13,PSMD7,PSME1,PSMD10,PSMD2,PSMB5,PSMD1,HHAT	JHOS2	Bcl-2 inhibitors
REAC:R-HSA-6782210	Gap-filling DNA repair synthesis and ligation in TC-NER	2.58e-07	2.58e-07	DOWN	POLR2L,POLE4,POLR2I,RPA3,POLR2F,HMGN1,POLR2K,GTF2H5,RPA2,POLD3,PCNA,POLD2,RFC3,RFC2,RBX1,POLR2E,RFC4,RPA1,POLE3,POLR2G,POLE2,RFC5,POLR2J,PPIE,PRPF19,ISY1	JHOS2	Bcl-2 inhibitors
REAC:R-HSA-5696399	Global Genome Nucleotide Excision Repair (GG-NER)	2.71e-07	2.71e-07	DOWN	ACTB,POLE4,SUMO2,RPA3,PARP1,RAD23A,GTF2H5,GPS1,RPA2,POLD3,PCNA,ACTL6A,POLD2,RFC3,RFC2,RBX1,COPS6,COPS7A,SUMO3,UBE2N,RFC4,RPA1,POLE3,UBE2I,POLE2,RFC5,XPA,SUMO1,COPS3,DDB2,CETN2	JHOS2	Bcl-2 inhibitors
REAC:R-HSA-69656	Cyclin A:Cdk2-associated events at S phase entry	2.71e-07	2.71e-07	DOWN	CKS1B,PSMB10,PSMA4,CCND1,PSMB3,PSMC5,CDK4,PSMB2,PSMA1,PSMB6,PSME2,PSMD8,TFDP1,PSMA7,PSME3,PSMA6,PSMC3,CCNA2,PSMD4,PSMB8,SEM1,PSMA3,PSMD13,PSMD7,PSME1,PSMD10,E2F1,PSMD2,PSMB5,PSMD1,RBL2	JHOS2	Bcl-2 inhibitors
REAC:R-HSA-5685938	HDR through Single Strand Annealing (SSA)	2.74e-07	2.74e-07	DOWN	RPA3,RPA2,RAD50,BRCA1,RFC3,RFC2,MRE11,BLM,RFC4,BARD1,RBBP8,RPA1,RMI1,RHNO1,RFC5,ATR,NBN,EXO1,RAD51	JHOS2	Bcl-2 inhibitors
REAC:R-HSA-162587	HIV Life Cycle	3.4e-07	3.4e-07	DOWN	RANBP1,RAN,XRCC5,POLR2L,POLR2I,BANF1,ELOB,PPIA,POLR2F,POLR2K,SSRP1,XRCC6,GTF2H5,NUP37,SUPT16H,TAF10,TPR,PSIP1,NUP85,FEN1,TAF15,POLR2E,NUP205,VPS28,NUP93,GTF2F2,POLR2G,NUP35,NCBP2,TAF9,TAF6,NUP107,MVB12A,POLR2J,GTF2A2,CHMP2A,TAF12,NELFE,NELFCD,NCBP1,TAF11,CHMP5,ELOA,NMT2	JHOS2	Bcl-2 inhibitors
REAC:R-HSA-5693568	Resolution of D-loop Structures through Holliday Junction Intermediates	3.4e-07	3.4e-07	DOWN	RAD51AP1,RAD51B,RAD50,BRCA1,BRCA2,MRE11,BLM,BARD1,RBBP8,RAD51C,RMI1,SEM1,NBN,EXO1,EME1,XRCC3,XRCC2,RAD51	JHOS2	Bcl-2 inhibitors
REAC:R-HSA-174417	Telomere C-strand (Lagging Strand) Synthesis	3.4e-07	3.4e-07	DOWN	RPA3,RPA2,POLD3,POLA2,PCNA,PRIM2,POLD2,RFC3,RFC2,DSCC1,BLM,FEN1,PRIM1,RFC4,RPA1,RFC5,POLA1,ACD	JHOS2	Bcl-2 inhibitors
REAC:R-HSA-5362768	Hh mutants are degraded by ERAD	3.5e-07	3.5e-07	DOWN	PSMB10,PSMA4,PSMB3,PSMC5,PSMB2,PSMA1,PSMB6,PSME2,PSMD8,PSMA7,PSME3,PSMA6,PSMC3,PSMD4,PSMB8,SEM1,PSMA3,PSMD13,PSMD7,PSME1,PSMD10,PSMD2,PSMB5,PSMD1	JHOS2	Bcl-2 inhibitors
REAC:R-HSA-5610785	GLI3 is processed to GLI3R by the proteasome	3.5e-07	3.5e-07	DOWN	PSMB10,PSMA4,PSMB3,PSMC5,PSMB2,PSMA1,RBX1,PSMB6,PSME2,PSMD8,PSMA7,PSME3,PSMA6,PSMC3,PSMD4,PSMB8,SEM1,PSMA3,PSMD13,PSMD7,PSME1,PSMD10,PSMD2,PSMB5,PSMD1	JHOS2	Bcl-2 inhibitors
REAC:R-HSA-4608870	Asymmetric localization of PCP proteins	3.5e-07	3.5e-07	DOWN	PSMB10,PSMA4,PSMB3,PSMC5,PSMB2,PSMA1,PSMB6,PSME2,PSMD8,PSMA7,PSME3,PSMA6,PSMC3,PARD6A,PSMD4,PSMB8,SEM1,PSMA3,PSMD13,PSMD7,PSME1,PRICKLE1,PSMD10,PSMD2,PSMB5,PSMD1	JHOS2	Bcl-2 inhibitors
REAC:R-HSA-5607761	Dectin-1 mediated noncanonical NF-kB signaling	3.5e-07	3.5e-07	DOWN	PSMB10,PSMA4,PSMB3,PSMC5,PSMB2,PSMA1,PSMB6,PSME2,PSMD8,PSMA7,PSME3,PSMA6,PSMC3,PSMD4,PSMB8,SEM1,PSMA3,PSMD13,PSMD7,PSME1,PSMD10,UBE2M,PSMD2,PSMB5,PSMD1	JHOS2	Bcl-2 inhibitors
REAC:R-HSA-5610780	Degradation of GLI1 by the proteasome	3.5e-07	3.5e-07	DOWN	PSMB10,PSMA4,PSMB3,PSMC5,PSMB2,PSMA1,RBX1,PSMB6,PSME2,PSMD8,PSMA7,PSME3,PSMA6,PSMC3,PSMD4,PSMB8,SEM1,PSMA3,PSMD13,PSMD7,PSME1,PSMD10,PSMD2,PSMB5,PSMD1	JHOS2	Bcl-2 inhibitors
REAC:R-HSA-5610783	Degradation of GLI2 by the proteasome	3.5e-07	3.5e-07	DOWN	PSMB10,PSMA4,PSMB3,PSMC5,PSMB2,PSMA1,RBX1,PSMB6,PSME2,PSMD8,PSMA7,PSME3,PSMA6,PSMC3,PSMD4,PSMB8,SEM1,PSMA3,PSMD13,PSMD7,PSME1,PSMD10,PSMD2,PSMB5,PSMD1	JHOS2	Bcl-2 inhibitors
REAC:R-HSA-109581	Apoptosis	4.09e-07	4.09e-07	DOWN	HMGB1,CLSPN,HMGB2,YWHAB,C1QBP,PSMB10,DYNLL1,PSMA4,PSMB3,PSMC5,PSMB2,LMNB1,PSMA1,PSMB6,PSME2,BCL2L1,KPNB1,GSDMD,YWHAZ,PSMD8,UACA,TFDP1,PSMA7,PSME3,PSMA6,PSMC3,APIP,PSMD4,PSMB8,SEM1,PSMA3,FADD,DBNL,BAX,HIST1H1E,PSMD13,PSMD7,PSME1,PSMD10,E2F1,CYCS,ARHGAP10,PSMD2,AVEN,OMA1,PSMB5,PAK2,PSMD1,GSN,CASP8	JHOS2	Bcl-2 inhibitors
REAC:R-HSA-68867	Assembly of the pre-replicative complex	4.85e-07	4.85e-07	DOWN	ANAPC11,MCM3,ANAPC7,PSMB10,PSMA4,MCM7,ORC6,PSMB3,PSMC5,ANAPC16,ORC3,PSMB2,H2AFJ,PSMA1,GMNN,PSMB6,PSME2,KPNB1,MCM8,PSMD8,PSMA7,MCM4,ANAPC5,PSME3,PSMA6,MCM5,PSMC3,CDC6,PSMD4,PSMB8,SEM1,PSMA3,CDT1,ANAPC15,MCM6,MCM2,PSMD13,PSMD7,PSME1,PSMD10,PSMD2,PSMB5,PSMD1	JHOS2	Bcl-2 inhibitors
REAC:R-HSA-69091	Polymerase switching	4.85e-07	4.85e-07	DOWN	POLD3,POLA2,PCNA,PRIM2,POLD2,RFC3,RFC2,PRIM1,RFC4,RFC5,POLA1	JHOS2	Bcl-2 inhibitors
REAC:R-HSA-69109	Leading Strand Synthesis	4.85e-07	4.85e-07	DOWN	POLD3,POLA2,PCNA,PRIM2,POLD2,RFC3,RFC2,PRIM1,RFC4,RFC5,POLA1	JHOS2	Bcl-2 inhibitors
REAC:R-HSA-69166	Removal of the Flap Intermediate	4.85e-07	4.85e-07	DOWN	RPA3,RPA2,POLD3,POLA2,PCNA,PRIM2,POLD2,FEN1,PRIM1,RPA1,POLA1	JHOS2	Bcl-2 inhibitors
REAC:R-HSA-69541	Stabilization of p53	4.96e-07	4.96e-07	DOWN	PSMB10,PSMA4,PSMB3,PSMC5,PSMB2,PSMA1,PSMB6,PSME2,PSMD8,PSMA7,PSME3,PSMA6,PSMC3,PSMD4,PSMB8,SEM1,PSMA3,PSMD13,PSMD7,PSME1,PSMD10,PSMD2,PSMB5,PSMD1	JHOS2	Bcl-2 inhibitors
REAC:R-HSA-5678895	Defective CFTR causes cystic fibrosis	4.96e-07	4.96e-07	DOWN	PSMB10,PSMA4,PSMB3,PSMC5,PSMB2,PSMA1,PSMB6,PSME2,PSMD8,PSMA7,PSME3,PSMA6,PSMC3,PSMD4,PSMB8,SEM1,PSMA3,ERLIN1,PSMD13,PSMD7,PSME1,PSMD10,PSMD2,PSMB5,PSMD1	JHOS2	Bcl-2 inhibitors
REAC:R-HSA-5693537	Resolution of D-Loop Structures	5.55e-07	5.55e-07	DOWN	RAD51AP1,RAD51B,RAD50,BRCA1,BRCA2,MRE11,BLM,BARD1,RBBP8,RAD51C,RMI1,SEM1,NBN,EXO1,EME1,XRCC3,XRCC2,RAD51	JHOS2	Bcl-2 inhibitors
REAC:R-HSA-9609507	Protein localization	6.06e-07	6.06e-07	DOWN	ATP5MC1,TOMM5,TIMM8B,DNAJC19,TIMM10,CYC1,TIMM13,COA4,TIMM8A,TOMM6,FIS1,TOMM22,ATP5F1A,ATP5F1B,GSTK1,TOMM40,DHRS4,MTX1,MPV17,SCP2,TIMM9,TIMM22,PAM16,TIMM50,CHCHD10,MTX2,COX17,CHCHD4,COQ2,AGPS,SLC25A12,SAMM50,CROT,UBE2D2,CMC2,UBL4A,CMC4,DECR2,PMPCA,PXMP2,BCS1L,TYSND1,GDAP1,PEX11B,CHCHD2,SLC25A17	JHOS2	Bcl-2 inhibitors
REAC:R-HSA-8852276	The role of GTSE1 in G2/M progression after G2 checkpoint	7.63e-07	7.63e-07	DOWN	TUBA1B,PSMB10,PSMA4,CDK1,PSMB3,PSMC5,PSMB2,PSMA1,PSMB6,PSME2,TUBB4B,PSMD8,PSMA7,PSME3,PSMA6,PSMC3,GTSE1,PSMD4,PSMB8,SEM1,PSMA3,PSMD13,PSMD7,PSME1,PSMD10,PSMD2,PSMB5,PSMD1,CCNB1	JHOS2	Bcl-2 inhibitors
REAC:R-HSA-5658442	Regulation of RAS by GAPs	9.8e-07	9.8e-07	DOWN	PSMB10,PSMA4,PSMB3,PSMC5,PSMB2,PSMA1,HRAS,RBX1,PSMB6,PSME2,PSMD8,PSMA7,PSME3,PSMA6,PSMC3,PSMD4,PSMB8,SEM1,PSMA3,PSMD13,PSMD7,PSME1,PSMD10,PSMD2,PSMB5,PSMD1	JHOS2	Bcl-2 inhibitors
REAC:R-HSA-6784531	tRNA processing in the nucleus	1.06e-06	1.06e-06	DOWN	RAN,NUP37,POP7,DDX1,TPR,NUP85,RTRAF,RPP21,NUP205,POP4,RPP40,NUP93,NUP35,RPP30,POP5,ZBTB8OS,POP1,TSEN2,NUP107,CPSF1,CSTF2,ELAC2,FAM98B	JHOS2	Bcl-2 inhibitors
REAC:R-HSA-69615	G1/S DNA Damage Checkpoints	1.38e-06	1.38e-06	DOWN	PSMB10,PSMA4,PSMB3,PSMC5,PSMB2,PSMA1,PSMB6,PSME2,CHEK1,PSMD8,PSMA7,PSME3,PSMA6,PSMC3,CCNA2,PSMD4,PSMB8,SEM1,PSMA3,PSMD13,PSMD7,PSME1,PSMD10,PSMD2,PSMB5,PSMD1	JHOS2	Bcl-2 inhibitors
REAC:R-HSA-73893	DNA Damage Bypass	1.49e-06	1.49e-06	DOWN	POLE4,RPA3,PCLAF,RPA2,POLD3,PCNA,POLD2,USP1,RFC3,RFC2,RBX1,RFC4,RPA1,POLE3,RAD18,POLE2,RFC5,DTL,UFD1,MAD2L2,ISG15	JHOS2	Bcl-2 inhibitors
REAC:R-HSA-69183	Processive synthesis on the lagging strand	1.5e-06	1.5e-06	DOWN	RPA3,RPA2,POLD3,POLA2,PCNA,PRIM2,POLD2,FEN1,PRIM1,RPA1,POLA1	JHOS2	Bcl-2 inhibitors
REAC:R-HSA-69205	G1/S-Specific Transcription	1.85e-06	1.85e-06	DOWN	TYMS,TK1,DHFR,CDK1,PCNA,RRM2,TFDP1,RBL1,CDC45,CDC6,CDT1,FBXO5,E2F1,POLA1,RBL2	JHOS2	Bcl-2 inhibitors
REAC:R-HSA-5358346	Hedgehog ligand biogenesis	2.04e-06	2.04e-06	DOWN	PSMB10,PSMA4,PSMB3,PSMC5,PSMB2,PSMA1,PSMB6,PSME2,PSMD8,PSMA7,PSME3,PSMA6,PSMC3,PSMD4,PSMB8,SEM1,PSMA3,PSMD13,PSMD7,PSME1,PSMD10,PSMD2,PSMB5,PSMD1,HHAT	JHOS2	Bcl-2 inhibitors
REAC:R-HSA-5357801	Programmed Cell Death	2.81e-06	2.81e-06	DOWN	HMGB1,CLSPN,HMGB2,YWHAB,C1QBP,PSMB10,DYNLL1,PSMA4,STUB1,PSMB3,PSMC5,PSMB2,LMNB1,PSMA1,PSMB6,PSME2,BCL2L1,KPNB1,GSDMD,YWHAZ,PSMD8,UACA,TFDP1,PSMA7,PSME3,PSMA6,PSMC3,FLOT1,APIP,PSMD4,PSMB8,SEM1,PSMA3,FADD,CDC37,DBNL,BAX,HIST1H1E,PSMD13,PSMD7,PSME1,PSMD10,E2F1,CYCS,ARHGAP10,PSMD2,AVEN,OMA1,PSMB5,CHMP2A,PAK2,PSMD1,GSN,CASP8	JHOS2	Bcl-2 inhibitors
REAC:R-HSA-69563	p53-Dependent G1 DNA Damage Response	2.83e-06	2.83e-06	DOWN	PSMB10,PSMA4,PSMB3,PSMC5,PSMB2,PSMA1,PSMB6,PSME2,PSMD8,PSMA7,PSME3,PSMA6,PSMC3,CCNA2,PSMD4,PSMB8,SEM1,PSMA3,PSMD13,PSMD7,PSME1,PSMD10,PSMD2,PSMB5,PSMD1	JHOS2	Bcl-2 inhibitors
REAC:R-HSA-69580	p53-Dependent G1/S DNA damage checkpoint	2.83e-06	2.83e-06	DOWN	PSMB10,PSMA4,PSMB3,PSMC5,PSMB2,PSMA1,PSMB6,PSME2,PSMD8,PSMA7,PSME3,PSMA6,PSMC3,CCNA2,PSMD4,PSMB8,SEM1,PSMA3,PSMD13,PSMD7,PSME1,PSMD10,PSMD2,PSMB5,PSMD1	JHOS2	Bcl-2 inhibitors
REAC:R-HSA-8939902	Regulation of RUNX2 expression and activity	3.56e-06	3.56e-06	DOWN	PSMB10,PSMA4,STUB1,PSMB3,PSMC5,PSMB2,PSMA1,RBX1,PSMB6,PSME2,PSMD8,PSMA7,PSME3,PSMA6,PSMC3,PSMD4,PSMB8,SEM1,PSMA3,PSMD13,PSMD7,PSME1,PSMD10,PSMD2,PSMB5,PSMD1	JHOS2	Bcl-2 inhibitors
REAC:R-HSA-162599	Late Phase of HIV Life Cycle	3.73e-06	3.73e-06	DOWN	RANBP1,RAN,POLR2L,POLR2I,ELOB,PPIA,POLR2F,POLR2K,SSRP1,GTF2H5,NUP37,SUPT16H,TAF10,TPR,NUP85,TAF15,POLR2E,NUP205,VPS28,NUP93,GTF2F2,POLR2G,NUP35,NCBP2,TAF9,TAF6,NUP107,MVB12A,POLR2J,GTF2A2,CHMP2A,TAF12,NELFE,NELFCD,NCBP1,TAF11,CHMP5,ELOA,NMT2	JHOS2	Bcl-2 inhibitors
REAC:R-HSA-73933	Resolution of Abasic Sites (AP sites)	5.76e-06	5.76e-06	DOWN	POLE4,RPA3,PARP1,APEX1,RPA2,POLD3,PCNA,POLD2,RFC3,RFC2,FEN1,RFC4,RPA1,POLE3,POLE2,RFC5,NTHL1	JHOS2	Bcl-2 inhibitors
REAC:R-HSA-8948751	Regulation of PTEN stability and activity	7.35e-06	7.35e-06	DOWN	PSMB10,PSMA4,STUB1,PSMB3,PSMC5,PSMB2,PSMA1,PSMB6,PSME2,PSMD8,PSMA7,PSME3,PSMA6,PSMC3,PSMD4,PSMB8,SEM1,PSMA3,PSMD13,PSMD7,PSME1,PSMD10,PSMD2,PSMB5,PSMD1	JHOS2	Bcl-2 inhibitors
REAC:R-HSA-1592230	Mitochondrial biogenesis	8.1e-06	8.1e-06	DOWN	ATP5MC1,MICOS10,ATP5MC3,SSBP1,ATP5PF,ATP5F1E,ATP5MF,ATP5MG,TFAM,ATP5PD,ATP5PO,ATP5F1A,MICOS13,ATP5F1B,ATP5ME,ATP5PB,ATP5F1D,MTX1,ATP5MC2,MTX2,DMAC2L,ATP5F1C,DNAJC11,CYCS,SAMM50,CHCHD6,IMMT,APOO,MAPK12,CHD9	JHOS2	Bcl-2 inhibitors
REAC:R-HSA-73856	RNA Polymerase II Transcription Termination	8.1e-06	8.1e-06	DOWN	SNRPG,SNRPF,SNRPE,THOC7,RBM8A,SRSF3,SRSF2,SRSF9,LSM10,MAGOHB,SRSF7,CSTF1,SNRPB,NCBP2,THOC6,CPSF2,THOC3,CSTF3,CPSF3,CPSF1,SRRM1,NCBP1,CSTF2,NUDT21	JHOS2	Bcl-2 inhibitors
REAC:R-HSA-73980	RNA Polymerase III Transcription Termination	8.86e-06	8.86e-06	DOWN	POLR2L,SSB,POLR2F,POLR2K,POLR3K,POLR2E,NFIA,POLR3GL,NFIB,POLR3H,POLR3G,POLR3B,POLR1C	JHOS2	Bcl-2 inhibitors
REAC:R-HSA-6796648	TP53 Regulates Transcription of DNA Repair Genes	8.86e-06	8.86e-06	DOWN	POLR2L,POLR2I,ELOB,POLR2F,POLR2K,SSRP1,FANCI,GTF2H5,SUPT16H,BRCA1,CHEK1,POLR2E,GTF2F2,POLR2G,FANCC,MSH2,ATR,POLR2J,NELFE,DDB2,NELFCD,FANCD2,ELOA	JHOS2	Bcl-2 inhibitors
REAC:R-HSA-5696400	Dual Incision in GG-NER	9.93e-06	9.93e-06	DOWN	POLE4,RPA3,PARP1,GTF2H5,RPA2,POLD3,PCNA,POLD2,RFC3,RFC2,RBX1,RFC4,RPA1,POLE3,POLE2,RFC5,XPA,DDB2	JHOS2	Bcl-2 inhibitors
REAC:R-HSA-9707564	Cytoprotection by HMOX1	1.22e-05	1.22e-05	DOWN	COX16,COX6C,COX8A,NDUFA4,COX5A,COX7B,COX7C,COX20,SCO2,COX6B1,COX14,COX5B,TACO1,BLVRB,TXNIP,SCO1,COX11,CYCS,MT-CO2,COX6A1,SURF1,LRPPRC,CHD9	JHOS2	Bcl-2 inhibitors
REAC:R-HSA-1168372	Downstream signaling events of B Cell Receptor (BCR)	1.3e-05	1.3e-05	DOWN	PPIA,PSMB10,FKBP1A,PSMA4,PSMB3,PSMC5,PSMB2,PSMA1,HRAS,PSMB6,PSME2,PSMD8,PSMA7,PSME3,PSMA6,PSMC3,PSMD4,PSMB8,SEM1,PSMA3,PSMD13,PSMD7,PSME1,PSMD10,PSMD2,PSMB5,PSMD1	JHOS2	Bcl-2 inhibitors
REAC:R-HSA-1169091	Activation of NF-kappaB in B cells	1.47e-05	1.47e-05	DOWN	PSMB10,PSMA4,PSMB3,PSMC5,PSMB2,PSMA1,PSMB6,PSME2,PSMD8,PSMA7,PSME3,PSMA6,PSMC3,PSMD4,PSMB8,SEM1,PSMA3,PSMD13,PSMD7,PSME1,PSMD10,PSMD2,PSMB5,PSMD1	JHOS2	Bcl-2 inhibitors
REAC:R-HSA-5633007	Regulation of TP53 Activity	1.54e-05	1.54e-05	DOWN	RPA3,SSRP1,PIN1,SUPT16H,RPA2,TAF10,CDK1,RAD50,BRCA1,HDAC2,TPX2,RFC3,RFC2,RBBP7,MRE11,BRD7,BLM,CHEK1,TAF15,MAPKAP1,RFC4,BARD1,RBBP8,RPA1,AURKB,RMI1,CCNA2,RHNO1,CHD4,TAF9,RFC5,TAF6,PRMT5,ATR,CDK5,NBN,TAF12,NOC2L,TAF11,EXO1,TTC5,EHMT2,RNF34	JHOS2	Bcl-2 inhibitors
REAC:R-HSA-9013694	Signaling by NOTCH4	1.67e-05	1.67e-05	DOWN	PSMB10,PSMA4,PSMB3,MAML2,PSMC5,PSMB2,PSMA1,RBX1,PSMB6,PSME2,YWHAZ,PSMD8,PSMA7,PSME3,PSMA6,PSMC3,PSMD4,PSMB8,SEM1,PSMA3,PSMD13,PSMD7,PSME1,PSMD10,PSMD2,PSMB5,PSMD1	JHOS2	Bcl-2 inhibitors
REAC:R-HSA-110313	Translesion synthesis by Y family DNA polymerases bypasses lesions on DNA template	2.15e-05	2.15e-05	DOWN	POLE4,RPA3,PCLAF,RPA2,POLD3,PCNA,POLD2,RFC3,RFC2,RFC4,RPA1,POLE3,POLE2,RFC5,UFD1,MAD2L2,ISG15	JHOS2	Bcl-2 inhibitors
REAC:R-HSA-75067	Processing of Capped Intronless Pre-mRNA	2.27e-05	2.27e-05	DOWN	SNRPG,SNRPF,SNRPE,LSM10,CSTF1,SNRPB,NCBP2,CPSF2,CSTF3,CPSF3,CPSF1,NCBP1,CSTF2,NUDT21	JHOS2	Bcl-2 inhibitors
REAC:R-HSA-167172	Transcription of the HIV genome	2.61e-05	2.61e-05	DOWN	POLR2L,POLR2I,ELOB,POLR2F,POLR2K,SSRP1,GTF2H5,SUPT16H,TAF10,TAF15,POLR2E,GTF2F2,POLR2G,NCBP2,TAF9,TAF6,POLR2J,GTF2A2,TAF12,NELFE,NELFCD,NCBP1,TAF11,ELOA	JHOS2	Bcl-2 inhibitors
REAC:R-HSA-5693607	Processing of DNA double-strand break ends	2.61e-05	2.61e-05	DOWN	SUMO2,CLSPN,RPA3,RPA2,RAD50,BRCA1,RFC3,RFC2,MRE11,BABAM2,BLM,CHEK1,UBE2N,RFC4,BARD1,RBBP8,RPA1,UBE2I,TIMELESS,RMI1,CCNA2,NSD2,RHNO1,BRCC3,RFC5,ATR,NBN,HERC2,EXO1,PPP4C	JHOS2	Bcl-2 inhibitors
REAC:R-HSA-5656169	Termination of translesion DNA synthesis	2.73e-05	2.73e-05	DOWN	POLE4,RPA3,PCLAF,RPA2,POLD3,PCNA,POLD2,RFC3,RFC2,RFC4,RPA1,POLE3,POLE2,RFC5,ISG15	JHOS2	Bcl-2 inhibitors
REAC:R-HSA-5696397	Gap-filling DNA repair synthesis and ligation in GG-NER	2.88e-05	2.88e-05	DOWN	POLE4,RPA3,RPA2,POLD3,PCNA,POLD2,RFC3,RFC2,RFC4,RPA1,POLE3,POLE2,RFC5	JHOS2	Bcl-2 inhibitors
REAC:R-HSA-6803529	FGFR2 alternative splicing	2.88e-05	2.88e-05	DOWN	POLR2L,POLR2I,POLR2F,POLR2K,POLR2E,GTF2F2,POLR2G,HNRNPA1,NCBP2,POLR2J,HNRNPF,NCBP1,RBFOX2	JHOS2	Bcl-2 inhibitors
REAC:R-HSA-8878166	Transcriptional regulation by RUNX2	3.38e-05	3.38e-05	DOWN	PSMB10,PSMA4,STUB1,CCND1,CDK1,PSMB3,PSMC5,CDK4,PSMB2,PSMA1,RBX1,PSMB6,PSME2,PSMD8,PSMA7,PSME3,PSMA6,PSMC3,PSMD4,PSMB8,ITGBL1,SEM1,PSMA3,BAX,PSMD13,PSMD7,PSME1,PSMD10,PSMD2,PSMB5,PSMD1,CCNB1,YAP1,LGALS3	JHOS2	Bcl-2 inhibitors
REAC:R-HSA-5628897	TP53 Regulates Metabolic Genes	3.5e-05	3.5e-05	DOWN	COX16,COX6C,YWHAB,COX8A,LAMTOR1,NDUFA4,COX5A,COX7B,COX7C,COX20,SCO2,LAMTOR2,YWHAZ,COX6B1,COX14,COX5B,TACO1,LAMTOR4,SCO1,COX11,CYCS,MT-CO2,COX6A1,SURF1,LRPPRC,RRAGA,LAMTOR5	JHOS2	Bcl-2 inhibitors
REAC:R-HSA-167242	Abortive elongation of HIV-1 transcript in the absence of Tat	3.56e-05	3.56e-05	DOWN	POLR2L,POLR2I,POLR2F,POLR2K,POLR2E,GTF2F2,POLR2G,NCBP2,POLR2J,NELFE,NELFCD,NCBP1	JHOS2	Bcl-2 inhibitors
REAC:R-HSA-68952	DNA replication initiation	3.85e-05	3.85e-05	DOWN	POLE4,POLA2,PRIM2,PRIM1,POLE3,POLE2,POLA1	JHOS2	Bcl-2 inhibitors
REAC:R-HSA-8951664	Neddylation	4.34e-05	4.34e-05	DOWN	ELOB,LRR1,PSMB10,NAE1,NEDD8,BIRC5,FBXL5,GPS1,PSMA4,PSMB3,PSMC5,BRCA1,PSMB2,COMMD4,PSMA1,RBBP7,RBX1,COPS6,PSMB6,PSME2,COPS7A,PSMD8,PSMA7,FBXO9,PSME3,PSMA6,PSMC3,PSMD4,PSMB8,SEM1,PSMA3,COMMD7,COMMD9,PSMD13,DTL,PSMD7,PSME1,KLHL13,PSMD10,UBE2M,COPS3,RNF7,PSMD2,FBXW4,PSMB5,COMMD1,COMMD2,DDB2,UBE2D2,PSMD1,UFD1,DCAF17,DCUN1D5,FBXO4,DPP3,SPSB2,CUL2	JHOS2	Bcl-2 inhibitors
REAC:R-HSA-749476	RNA Polymerase III Abortive And Retractive Initiation	4.61e-05	4.61e-05	DOWN	GTF3A,POLR2L,SSB,POLR2F,POLR2K,POLR3K,POLR2E,GTF3C6,NFIA,POLR3GL,NFIB,SNAPC1,POLR3H,POLR3G,POLR3B,POLR1C,SNAPC5	JHOS2	Bcl-2 inhibitors
REAC:R-HSA-74158	RNA Polymerase III Transcription	4.61e-05	4.61e-05	DOWN	GTF3A,POLR2L,SSB,POLR2F,POLR2K,POLR3K,POLR2E,GTF3C6,NFIA,POLR3GL,NFIB,SNAPC1,POLR3H,POLR3G,POLR3B,POLR1C,SNAPC5	JHOS2	Bcl-2 inhibitors
REAC:R-HSA-174411	Polymerase switching on the C-strand of the telomere	4.87e-05	4.87e-05	DOWN	POLD3,POLA2,PCNA,PRIM2,POLD2,RFC3,RFC2,DSCC1,PRIM1,RFC4,RFC5,POLA1,ACD	JHOS2	Bcl-2 inhibitors
REAC:R-HSA-167238	Pausing and recovery of Tat-mediated HIV elongation	5.87e-05	5.87e-05	DOWN	POLR2L,POLR2I,ELOB,POLR2F,POLR2K,SSRP1,SUPT16H,POLR2E,GTF2F2,POLR2G,POLR2J,NELFE,NELFCD,ELOA	JHOS2	Bcl-2 inhibitors
REAC:R-HSA-167243	Tat-mediated HIV elongation arrest and recovery	5.87e-05	5.87e-05	DOWN	POLR2L,POLR2I,ELOB,POLR2F,POLR2K,SSRP1,SUPT16H,POLR2E,GTF2F2,POLR2G,POLR2J,NELFE,NELFCD,ELOA	JHOS2	Bcl-2 inhibitors
REAC:R-HSA-5689603	UCH proteinases	6.03e-05	6.03e-05	DOWN	ACTB,PSMB10,NEDD8,PSMA4,PSMB3,PSMC5,ACTL6A,PSMB2,PSMA1,PSMB6,PSME2,PSMD8,PSMA7,BARD1,PSME3,PSMA6,PSMC3,PSMD4,PSMB8,SEM1,PSMA3,UCHL5,PSMD13,PSMD7,PSME1,PSMD10,PSMD2,PSMB5,PSMD1,HIST1H2AH	JHOS2	Bcl-2 inhibitors
REAC:R-HSA-157579	Telomere Maintenance	6.03e-05	6.03e-05	DOWN	NHP2,POLR2L,POLR2I,NOP10,RPA3,POLR2F,DKC1,POLR2K,RPA2,POLD3,POLA2,PCNA,PRIM2,POLD2,ANKRD28,H2AFJ,RFC3,RFC2,DSCC1,BLM,FEN1,POLR2E,PRIM1,RFC4,RPA1,POLR2G,CCNA2,RFC5,POLR2J,POLA1,WRAP53,ACD	JHOS2	Bcl-2 inhibitors
REAC:R-HSA-167200	Formation of HIV-1 elongation complex containing HIV-1 Tat	6.53e-05	6.53e-05	DOWN	POLR2L,POLR2I,ELOB,POLR2F,POLR2K,SSRP1,GTF2H5,SUPT16H,POLR2E,GTF2F2,POLR2G,NCBP2,POLR2J,NELFE,NELFCD,NCBP1,ELOA	JHOS2	Bcl-2 inhibitors
REAC:R-HSA-167169	HIV Transcription Elongation	6.53e-05	6.53e-05	DOWN	POLR2L,POLR2I,ELOB,POLR2F,POLR2K,SSRP1,GTF2H5,SUPT16H,POLR2E,GTF2F2,POLR2G,NCBP2,POLR2J,NELFE,NELFCD,NCBP1,ELOA	JHOS2	Bcl-2 inhibitors
REAC:R-HSA-167246	Tat-mediated elongation of the HIV-1 transcript	6.53e-05	6.53e-05	DOWN	POLR2L,POLR2I,ELOB,POLR2F,POLR2K,SSRP1,GTF2H5,SUPT16H,POLR2E,GTF2F2,POLR2G,NCBP2,POLR2J,NELFE,NELFCD,NCBP1,ELOA	JHOS2	Bcl-2 inhibitors
REAC:R-HSA-5619084	ABC transporter disorders	7.74e-05	7.74e-05	DOWN	PSMB10,PSMA4,PSMB3,PSMC5,PSMB2,PSMA1,PSMB6,PSME2,PSMD8,PSMA7,PSME3,PSMA6,PSMC3,PSMD4,PSMB8,SEM1,PSMA3,ERLIN1,PSMD13,PSMD7,PSME1,PSMD10,PSMD2,PSMB5,PSMD1	JHOS2	Bcl-2 inhibitors
REAC:R-HSA-9759194	Nuclear events mediated by NFE2L2	7.74e-05	7.74e-05	DOWN	PSMB10,PSMA4,PSMB3,PSMC5,PSMB2,PSMA1,RBX1,PSMB6,PSME2,PSMD8,PSMA7,PSME3,PSMA6,PSMC3,PSMD4,PSMB8,SEM1,PSMA3,PSMD13,PSMD7,PSME1,PSMD10,PSMD2,PSMB5,PSMD1	JHOS2	Bcl-2 inhibitors
REAC:R-HSA-195253	Degradation of beta-catenin by the destruction complex	8.19e-05	8.19e-05	DOWN	PSMB10,PSMA4,PSMB3,PSMC5,PSMB2,PSMA1,RBX1,PSMB6,TLE5,PSME2,PSMD8,PSMA7,PSME3,PSMA6,PSMC3,PSMD4,PSMB8,SEM1,PSMA3,PSMD13,PSMD7,PSME1,PSMD10,PSMD2,PSMB5,PSMD1	JHOS2	Bcl-2 inhibitors
REAC:R-HSA-5358606	Mismatch repair (MMR) directed by MSH2:MSH3 (MutSbeta)	9.04e-05	9.04e-05	DOWN	RPA3,RPA2,POLD3,PCNA,POLD2,RPA1,MSH2,MSH3,EXO1	JHOS2	Bcl-2 inhibitors
REAC:R-HSA-4615885	SUMOylation of DNA replication proteins	9.23e-05	9.23e-05	DOWN	SUMO2,BIRC5,NUP37,TOP2A,PCNA,TPR,NUP85,SUMO3,NUP205,NUP93,UBE2I,CDCA8,AURKB,NUP35,INCENP,NUP107,SUMO1	JHOS2	Bcl-2 inhibitors
REAC:R-HSA-6783310	Fanconi Anemia Pathway	9.5e-05	9.5e-05	DOWN	CENPX,RPA3,FANCI,RPA2,FANCB,USP1,UBE2T,FAAP20,FANCL,RPA1,FANCC,FANCM,ATR,FANCD2,FANCA,EME1	JHOS2	Bcl-2 inhibitors
REAC:R-HSA-5687128	MAPK6/MAPK4 signaling	0.000105	0.000105	DOWN	SEPTIN7,PSMB10,PSMA4,CDK1,PSMB3,PSMC5,PSMB2,PSMA1,PSMB6,PSME2,PSMD8,PSMA7,PSME3,PSMA6,PSMC3,PSMD4,PSMB8,SEM1,PSMA3,PSMD13,PSMD7,PSME1,PSMD10,PSMD2,PSMB5,PAK2,PSMD1	JHOS2	Bcl-2 inhibitors
REAC:R-HSA-8878159	Transcriptional regulation by RUNX3	0.000106	0.000106	DOWN	PSMB10,PSMA4,CCND1,PSMB3,MAML2,PSMC5,PSMB2,PSMA1,PSMB6,PSME2,PSMD8,PSMA7,CCN2,PSME3,PSMA6,PSMC3,PSMD4,PSMB8,SEM1,PSMA3,PSMD13,PSMD7,PSME1,PSMD10,PSMD2,PSMB5,PSMD1,YAP1	JHOS2	Bcl-2 inhibitors
REAC:R-HSA-69473	G2/M DNA damage checkpoint	0.000106	0.000106	DOWN	RPA3,YWHAB,RPA2,CDK1,RAD50,BRCA1,RFC3,RFC2,MRE11,BABAM2,BLM,CHEK1,YWHAZ,UBE2N,RFC4,BARD1,RBBP8,RPA1,RMI1,NSD2,RHNO1,BRCC3,RFC5,ATR,NBN,HERC2,CCNB1,EXO1	JHOS2	Bcl-2 inhibitors
REAC:R-HSA-674695	RNA Polymerase II Pre-transcription Events	0.000122	0.000122	DOWN	POLR2L,POLR2I,ELOB,POLR2F,POLR2K,SSRP1,GTF2H5,SUPT16H,TAF10,TAF15,POLR2E,GTF2F2,POLR2G,NCBP2,TAF9,TAF6,POLR2J,GTF2A2,TAF12,NELFE,NELFCD,NCBP1,TAF11,ELOA,RTF1	JHOS2	Bcl-2 inhibitors
REAC:R-HSA-5632684	Hedgehog 'on' state	0.000126	0.000126	DOWN	PSMB10,PSMA4,PSMB3,PSMC5,PSMB2,PSMA1,RBX1,PSMB6,PSME2,PSMD8,PSMA7,PSME3,PSMA6,PSMC3,PSMD4,PSMB8,SEM1,PSMA3,PSMD13,PSMD7,PSME1,PSMD10,PSMD2,PSMB5,PSMD1,HHIP	JHOS2	Bcl-2 inhibitors
REAC:R-HSA-1236974	ER-Phagosome pathway	0.000128	0.000128	DOWN	HMGB1,PSMB10,PSMA4,PSMB3,PSMC5,PSMB2,PSMA1,PSMB6,PSME2,PSMD8,PSMA7,PSME3,PSMA6,PSMC3,TAPBP,PSMD4,PSMB8,SEM1,B2M,PSMA3,PSMD13,PSMD7,PSME1,PSMD10,PSMD2,PSMB5,PSMD1	JHOS2	Bcl-2 inhibitors
REAC:R-HSA-167152	Formation of HIV elongation complex in the absence of HIV Tat	0.000128	0.000128	DOWN	POLR2L,POLR2I,ELOB,POLR2F,POLR2K,SSRP1,GTF2H5,SUPT16H,POLR2E,GTF2F2,POLR2G,NCBP2,POLR2J,NELFE,NELFCD,NCBP1,ELOA	JHOS2	Bcl-2 inhibitors
REAC:R-HSA-167287	HIV elongation arrest and recovery	0.000132	0.000132	DOWN	POLR2L,POLR2I,ELOB,POLR2F,POLR2K,SSRP1,SUPT16H,POLR2E,GTF2F2,POLR2G,POLR2J,NELFE,NELFCD,ELOA	JHOS2	Bcl-2 inhibitors
REAC:R-HSA-167290	Pausing and recovery of HIV elongation	0.000132	0.000132	DOWN	POLR2L,POLR2I,ELOB,POLR2F,POLR2K,SSRP1,SUPT16H,POLR2E,GTF2F2,POLR2G,POLR2J,NELFE,NELFCD,ELOA	JHOS2	Bcl-2 inhibitors
REAC:R-HSA-73780	RNA Polymerase III Chain Elongation	0.000162	0.000162	DOWN	POLR2L,POLR2F,POLR2K,POLR3K,POLR2E,POLR3GL,POLR3H,POLR3G,POLR3B,POLR1C	JHOS2	Bcl-2 inhibitors
REAC:R-HSA-8851708	Signaling by FGFR2 IIIa TM	0.000162	0.000162	DOWN	POLR2L,POLR2I,POLR2F,POLR2K,POLR2E,GTF2F2,POLR2G,NCBP2,POLR2J,NCBP1	JHOS2	Bcl-2 inhibitors
REAC:R-HSA-5685939	HDR through MMEJ (alt-NHEJ)	0.000182	0.000182	DOWN	PARP1,RAD50,BRCA2,MRE11,FEN1,RBBP8,NBN,POLQ	JHOS2	Bcl-2 inhibitors
REAC:R-HSA-5358508	Mismatch Repair	0.000184	0.000184	DOWN	RPA3,RPA2,POLD3,PCNA,POLD2,RPA1,MSH2,MSH3,EXO1	JHOS2	Bcl-2 inhibitors
REAC:R-HSA-5607764	CLEC7A (Dectin-1) signaling	0.000191	0.000191	DOWN	PSMB10,PSMA4,PSMB3,PSMC5,PSMB2,PSMA1,PSMB6,PSME2,UBE2N,PSMD8,PSMA7,PSME3,PSMA6,PSMC3,PSMD4,PSMB8,SEM1,PSMA3,PSMD13,PSMD7,PSME1,PSMD10,UBE2M,PSMD2,PSMB5,UBE2D2,PSMD1,CASP8	JHOS2	Bcl-2 inhibitors
REAC:R-HSA-71403	Citric acid cycle (TCA cycle)	0.000225	0.000225	DOWN	MDH2,SDHC,ME3,SUCLG1,SDHD,SUCLA2,FH,SUCLG2,SDHB,IDH3B,NNT	JHOS2	Bcl-2 inhibitors
REAC:R-HSA-113510	E2F mediated regulation of DNA replication	0.000225	0.000225	DOWN	ORC6,CDK1,POLA2,PRIM2,ORC3,MCM8,PRIM1,TFDP1,E2F1,POLA1,CCNB1	JHOS2	Bcl-2 inhibitors
REAC:R-HSA-72187	mRNA 3'-end processing	0.000334	0.000334	DOWN	THOC7,RBM8A,SRSF3,SRSF2,SRSF9,MAGOHB,SRSF7,CSTF1,NCBP2,THOC6,CPSF2,THOC3,CSTF3,CPSF3,CPSF1,SRRM1,NCBP1,CSTF2,NUDT21	JHOS2	Bcl-2 inhibitors
REAC:R-HSA-1236975	Antigen processing-Cross presentation	0.000335	0.000335	DOWN	HMGB1,CYBA,PSMB10,PSMA4,PSMB3,PSMC5,PSMB2,PSMA1,PSMB6,PSME2,PSMD8,PSMA7,PSME3,PSMA6,PSMC3,TAPBP,PSMD4,PSMB8,SEM1,B2M,PSMA3,PSMD13,PSMD7,PSME1,PSMD10,PSMD2,PSMB5,ITGB5,PSMD1	JHOS2	Bcl-2 inhibitors
REAC:R-HSA-5668541	TNFR2 non-canonical NF-kB pathway	0.000344	0.000344	DOWN	PSMB10,PSMA4,TNFRSF12A,PSMB3,PSMC5,PSMB2,PSMA1,PSMB6,PSME2,PSMD8,PSMA7,PSME3,PSMA6,PSMC3,PSMD4,PSMB8,SEM1,PSMA3,PSMD13,PSMD7,PSME1,TNFRSF1A,PSMD10,UBE2M,PSMD2,PSMB5,PSMD1,LTBR	JHOS2	Bcl-2 inhibitors
REAC:R-HSA-110312	Translesion synthesis by REV1	0.000361	0.000361	DOWN	RPA3,RPA2,PCNA,RFC3,RFC2,RFC4,RPA1,RFC5,MAD2L2	JHOS2	Bcl-2 inhibitors
REAC:R-HSA-111367	SLBP independent Processing of Histone Pre-mRNAs	0.000374	0.000374	DOWN	SNRPG,SNRPF,SNRPE,LSM10,SNRPB,NCBP2,NCBP1	JHOS2	Bcl-2 inhibitors
REAC:R-HSA-3858494	Beta-catenin independent WNT signaling	0.000377	0.000377	DOWN	PFN1,AP2M1,AP2S1,PSMB10,PSMA4,GNG10,PSMB3,PSMC5,CLTB,PSMB2,PSMA1,PSMB6,PSME2,PSMD8,PSMA7,PSME3,PSMA6,PSMC3,PARD6A,RAC3,PSMD4,PSMB8,SEM1,PSMA3,PSMD13,PSMD7,PSME1,PRICKLE1,PSMD10,CLTA,GNG11,PSMD2,PSMB5,PSMD1,GNG5,AP2A1	JHOS2	Bcl-2 inhibitors
REAC:R-HSA-6781823	Formation of TC-NER Pre-Incision Complex	0.000379	0.000379	DOWN	POLR2L,POLR2I,POLR2F,HMGN1,POLR2K,GTF2H5,GPS1,RBX1,COPS6,COPS7A,POLR2E,POLR2G,XPA,COPS3,POLR2J,PPIE,PRPF19,ISY1	JHOS2	Bcl-2 inhibitors
REAC:R-HSA-6807070	PTEN Regulation	0.000401	0.000401	DOWN	LAMTOR1,PSMB10,MECOM,PSMA4,STUB1,PSMB3,PSMC5,HDAC2,PSMB2,PSMA1,RBBP7,PSMB6,PSME2,LAMTOR2,PSMD8,PSMA7,PSME3,PSMA6,PSMC3,LAMTOR4,PSMD4,PSMB8,SEM1,PSMA3,CHD4,PSMD13,PSMD7,PSME1,PSMD10,EED,PSMD2,PSMB5,PSMD1,RRAGA,LAMTOR5	JHOS2	Bcl-2 inhibitors
REAC:R-HSA-15869	Metabolism of nucleotides	0.000425	0.000425	DOWN	APRT,TYMS,NME1,RRM1,DCTPP1,TK1,NT5E,GART,DNPH1,PAICS,CTPS1,RRM2,NME2,DGUOK,UMPS,DTYMK,GMPS,ATIC,ITPA,AK1,CAD,NME3,NME4,NUDT15,UCK2,NUDT5	JHOS2	Bcl-2 inhibitors
REAC:R-HSA-168325	Viral Messenger RNA Synthesis	0.000548	0.000548	DOWN	POLR2L,POLR2I,POLR2F,POLR2K,NUP37,TPR,NUP85,POLR2E,NUP205,NUP93,GTF2F2,POLR2G,NUP35,NUP107,POLR2J	JHOS2	Bcl-2 inhibitors
REAC:R-HSA-76046	RNA Polymerase III Transcription Initiation	0.000594	0.000594	DOWN	GTF3A,POLR2L,POLR2F,POLR2K,POLR3K,POLR2E,GTF3C6,POLR3GL,SNAPC1,POLR3H,POLR3G,POLR3B,POLR1C,SNAPC5	JHOS2	Bcl-2 inhibitors
REAC:R-HSA-202424	Downstream TCR signaling	0.000608	0.000608	DOWN	PSMB10,PSMA4,PSMB3,PSMC5,PSMB2,PSMA1,PSMB6,PSME2,UBE2N,PSMD8,PSMA7,PSME3,PSMA6,PSMC3,PSMD4,PSMB8,SEM1,PSMA3,PSMD13,PSMD7,PSME1,PSMD10,PIK3CB,PSMD2,PSMB5,UBE2D2,PSMD1	JHOS2	Bcl-2 inhibitors
REAC:R-HSA-113418	Formation of the Early Elongation Complex	0.000616	0.000616	DOWN	POLR2L,POLR2I,POLR2F,POLR2K,GTF2H5,POLR2E,GTF2F2,POLR2G,NCBP2,POLR2J,NELFE,NELFCD,NCBP1	JHOS2	Bcl-2 inhibitors
REAC:R-HSA-76071	RNA Polymerase III Transcription Initiation From Type 3 Promoter	0.000616	0.000616	DOWN	POLR2L,POLR2F,POLR2K,POLR3K,POLR2E,POLR3GL,SNAPC1,POLR3H,POLR3G,POLR3B,POLR1C,SNAPC5	JHOS2	Bcl-2 inhibitors
REAC:R-HSA-76061	RNA Polymerase III Transcription Initiation From Type 1 Promoter	0.000616	0.000616	DOWN	GTF3A,POLR2L,POLR2F,POLR2K,POLR3K,POLR2E,GTF3C6,POLR3GL,POLR3H,POLR3G,POLR3B,POLR1C	JHOS2	Bcl-2 inhibitors
REAC:R-HSA-167158	Formation of the HIV-1 Early Elongation Complex	0.000616	0.000616	DOWN	POLR2L,POLR2I,POLR2F,POLR2K,GTF2H5,POLR2E,GTF2F2,POLR2G,NCBP2,POLR2J,NELFE,NELFCD,NCBP1	JHOS2	Bcl-2 inhibitors
REAC:R-HSA-5655862	Translesion synthesis by POLK	0.000636	0.000636	DOWN	RPA3,RPA2,PCNA,RFC3,RFC2,RFC4,RPA1,RFC5,MAD2L2	JHOS2	Bcl-2 inhibitors
REAC:R-HSA-5656121	Translesion synthesis by POLI	0.000636	0.000636	DOWN	RPA3,RPA2,PCNA,RFC3,RFC2,RFC4,RPA1,RFC5,MAD2L2	JHOS2	Bcl-2 inhibitors
REAC:R-HSA-71406	Pyruvate metabolism and Citric Acid (TCA) cycle	0.000636	0.000636	DOWN	LDHB,MDH2,SDHC,ME3,SUCLG1,GLO1,PDHA1,SDHD,SUCLA2,BSG,FH,SUCLG2,L2HGDH,SDHB,IDH3B,MPC2,PDHB,NNT	JHOS2	Bcl-2 inhibitors
REAC:R-HSA-5358565	Mismatch repair (MMR) directed by MSH2:MSH6 (MutSalpha)	0.000782	0.000782	DOWN	RPA3,RPA2,POLD3,PCNA,POLD2,RPA1,MSH2,EXO1	JHOS2	Bcl-2 inhibitors
REAC:R-HSA-167161	HIV Transcription Initiation	0.000834	0.000834	DOWN	POLR2L,POLR2I,POLR2F,POLR2K,GTF2H5,TAF10,TAF15,POLR2E,GTF2F2,POLR2G,TAF9,TAF6,POLR2J,GTF2A2,TAF12,TAF11	JHOS2	Bcl-2 inhibitors
REAC:R-HSA-73779	RNA Polymerase II Transcription Pre-Initiation And Promoter Opening	0.000834	0.000834	DOWN	POLR2L,POLR2I,POLR2F,POLR2K,GTF2H5,TAF10,TAF15,POLR2E,GTF2F2,POLR2G,TAF9,TAF6,POLR2J,GTF2A2,TAF12,TAF11	JHOS2	Bcl-2 inhibitors
REAC:R-HSA-76042	RNA Polymerase II Transcription Initiation And Promoter Clearance	0.000834	0.000834	DOWN	POLR2L,POLR2I,POLR2F,POLR2K,GTF2H5,TAF10,TAF15,POLR2E,GTF2F2,POLR2G,TAF9,TAF6,POLR2J,GTF2A2,TAF12,TAF11	JHOS2	Bcl-2 inhibitors
REAC:R-HSA-75953	RNA Polymerase II Transcription Initiation	0.000834	0.000834	DOWN	POLR2L,POLR2I,POLR2F,POLR2K,GTF2H5,TAF10,TAF15,POLR2E,GTF2F2,POLR2G,TAF9,TAF6,POLR2J,GTF2A2,TAF12,TAF11	JHOS2	Bcl-2 inhibitors
REAC:R-HSA-73776	RNA Polymerase II Promoter Escape	0.000834	0.000834	DOWN	POLR2L,POLR2I,POLR2F,POLR2K,GTF2H5,TAF10,TAF15,POLR2E,GTF2F2,POLR2G,TAF9,TAF6,POLR2J,GTF2A2,TAF12,TAF11	JHOS2	Bcl-2 inhibitors
REAC:R-HSA-167162	RNA Polymerase II HIV Promoter Escape	0.000834	0.000834	DOWN	POLR2L,POLR2I,POLR2F,POLR2K,GTF2H5,TAF10,TAF15,POLR2E,GTF2F2,POLR2G,TAF9,TAF6,POLR2J,GTF2A2,TAF12,TAF11	JHOS2	Bcl-2 inhibitors
REAC:R-HSA-2514853	Condensation of Prometaphase Chromosomes	0.000834	0.000834	DOWN	SMC4,SMC2,NCAPG,CDK1,NCAPD2,NCAPH,CCNB1	JHOS2	Bcl-2 inhibitors
REAC:R-HSA-77588	SLBP Dependent Processing of Replication-Dependent Histone Pre-mRNAs	0.000834	0.000834	DOWN	SNRPG,SNRPF,SNRPE,LSM10,SNRPB,NCBP2,NCBP1	JHOS2	Bcl-2 inhibitors
REAC:R-HSA-72202	Transport of Mature Transcript to Cytoplasm	0.000916	0.000916	DOWN	THOC7,NUP37,RBM8A,SRSF3,SRSF2,SRSF9,TPR,NUP85,MAGOHB,SRSF7,NUP205,NUP93,NUP35,NCBP2,THOC6,CPSF2,THOC3,NUP107,CPSF3,NXT1,CPSF1,SRRM1,NCBP1	JHOS2	Bcl-2 inhibitors
REAC:R-HSA-9755511	KEAP1-NFE2L2 pathway	0.000928	0.000928	DOWN	PSMB10,PSMA4,PSMB3,PSMC5,BRCA1,PSMB2,PSMA1,RBX1,PSMB6,PSME2,PSMD8,PSMA7,PSME3,PSMA6,PSMC3,PSMD4,PSMB8,SEM1,PSMA3,PSMD13,PSMD7,PSME1,PSMD10,PSMD2,PSMB5,PSMD1,UFD1,DPP3	JHOS2	Bcl-2 inhibitors
REAC:R-HSA-8953750	Transcriptional Regulation by E2F6	0.00119	0.00119	DOWN	RRM2,BRCA1,CBX5,RBBP7,CHEK1,TFDP1,CBX3,RBBP8,EED,E2F1,CDC7,RAD51,EHMT2	JHOS2	Bcl-2 inhibitors
REAC:R-HSA-9020702	Interleukin-1 signaling	0.00122	0.00122	DOWN	HMGB1,PSMB10,PSMA4,PSMB3,PSMC5,PSMB2,PSMA1,RBX1,IRAK1,PSMB6,PSME2,UBE2N,PSMD8,PSMA7,PSME3,PSMA6,PSMC3,PSMD4,PSMB8,SEM1,PSMA3,PSMD13,PSMD7,PSME1,PSMD10,PSMD2,PSMB5,PSMD1,CASP8	JHOS2	Bcl-2 inhibitors
REAC:R-HSA-5696395	Formation of Incision Complex in GG-NER	0.00127	0.00127	DOWN	SUMO2,RPA3,PARP1,RAD23A,GTF2H5,RPA2,RBX1,SUMO3,UBE2N,RPA1,UBE2I,XPA,SUMO1,DDB2,CETN2	JHOS2	Bcl-2 inhibitors
REAC:R-HSA-112382	Formation of RNA Pol II elongation complex	0.00129	0.00129	DOWN	POLR2L,POLR2I,ELOB,POLR2F,POLR2K,SSRP1,GTF2H5,SUPT16H,POLR2E,GTF2F2,POLR2G,NCBP2,POLR2J,NELFE,NELFCD,NCBP1,ELOA,RTF1	JHOS2	Bcl-2 inhibitors
REAC:R-HSA-75955	RNA Polymerase II Transcription Elongation	0.00129	0.00129	DOWN	POLR2L,POLR2I,ELOB,POLR2F,POLR2K,SSRP1,GTF2H5,SUPT16H,POLR2E,GTF2F2,POLR2G,NCBP2,POLR2J,NELFE,NELFCD,NCBP1,ELOA,RTF1	JHOS2	Bcl-2 inhibitors
REAC:R-HSA-3108214	SUMOylation of DNA damage response and repair proteins	0.00138	0.00138	DOWN	SUMO2,PARP1,NUP37,RAD21,BRCA1,TPR,SMC1A,NUP85,SMC3,SUMO3,BLM,NUP205,SMC6,RPA1,NUP93,UBE2I,NUP35,NUP107,SUMO1,CETN2,HERC2	JHOS2	Bcl-2 inhibitors
REAC:R-HSA-174414	Processive synthesis on the C-strand of the telomere	0.00173	0.00173	DOWN	RPA3,RPA2,POLD3,PCNA,POLD2,BLM,FEN1,RPA1,ACD	JHOS2	Bcl-2 inhibitors
REAC:R-HSA-77595	Processing of Intronless Pre-mRNAs	0.00173	0.00173	DOWN	CSTF1,NCBP2,CPSF2,CSTF3,CPSF3,CPSF1,NCBP1,CSTF2,NUDT21	JHOS2	Bcl-2 inhibitors
REAC:R-HSA-110320	Translesion Synthesis by POLH	0.00173	0.00173	DOWN	RPA3,RPA2,PCNA,RFC3,RFC2,RFC4,RPA1,RFC5,UFD1	JHOS2	Bcl-2 inhibitors
REAC:R-HSA-76066	RNA Polymerase III Transcription Initiation From Type 2 Promoter	0.00186	0.00186	DOWN	POLR2L,POLR2F,POLR2K,POLR3K,POLR2E,GTF3C6,POLR3GL,POLR3H,POLR3G,POLR3B,POLR1C	JHOS2	Bcl-2 inhibitors
REAC:R-HSA-499943	Interconversion of nucleotide di- and triphosphates	0.00186	0.00186	DOWN	TYMS,NME1,RRM1,DCTPP1,CTPS1,RRM2,NME2,DTYMK,AK1,NME3,NME4	JHOS2	Bcl-2 inhibitors
REAC:R-HSA-72086	mRNA Capping	0.0027	0.0027	DOWN	POLR2L,POLR2I,POLR2F,POLR2K,GTF2H5,POLR2E,GTF2F2,POLR2G,NCBP2,POLR2J,NCBP1	JHOS2	Bcl-2 inhibitors
REAC:R-HSA-9615933	Postmitotic nuclear pore complex (NPC) reformation	0.00281	0.00281	DOWN	RAN,NUP37,NUP85,KPNB1,NUP205,NUP93,UBE2I,NUP35,NUP107,SUMO1	JHOS2	Bcl-2 inhibitors
REAC:R-HSA-159236	Transport of Mature mRNA derived from an Intron-Containing Transcript	0.00309	0.00309	DOWN	THOC7,NUP37,RBM8A,SRSF3,SRSF2,SRSF9,TPR,NUP85,MAGOHB,SRSF7,NUP205,NUP93,NUP35,NCBP2,THOC6,THOC3,NUP107,NXT1,SRRM1,NCBP1	JHOS2	Bcl-2 inhibitors
REAC:R-HSA-9010553	Regulation of expression of SLITs and ROBOs	0.00319	0.00319	DOWN	RPS26,ELOB,PSMB10,PSMA4,RBM8A,RPL39L,PSMB3,PSMC5,RPL35,RPL26L1,PSMB2,PSMA1,MAGOHB,RBX1,PSMB6,PSME2,PSMD8,PSMA7,PSME3,PSMA6,RPS27L,PSMC3,NCBP2,PSMD4,PSMB8,SEM1,PSMA3,PSMD13,PSMD7,PSME1,PSMD10,PSMD2,PSMB5,RPS2,PSMD1,NCBP1,DAG1,CUL2	JHOS2	Bcl-2 inhibitors
REAC:R-HSA-382556	ABC-family proteins mediated transport	0.0032	0.0032	DOWN	PSMB10,PSMA4,PSMB3,PSMC5,EIF2S1,PSMB2,PSMA1,PSMB6,PSME2,PSMD8,PSMA7,PSME3,PSMA6,PSMC3,PSMD4,PSMB8,SEM1,PSMA3,ERLIN1,PSMD13,PSMD7,PSME1,PSMD10,PSMD2,PSMB5,PSMD1	JHOS2	Bcl-2 inhibitors
REAC:R-HSA-202403	TCR signaling	0.00341	0.00341	DOWN	PSMB10,PSMA4,PSMB3,PSMC5,PSMB2,PSMA1,PSMB6,PSME2,UBE2N,PSMD8,PSMA7,PSME3,PSMA6,PSMC3,PSMD4,PSMB8,SEM1,PSMA3,PSMD13,PSMD7,PSME1,PSMD10,PIK3CB,PSMD2,PSMB5,PAK2,UBE2D2,PSMD1,PTPRJ	JHOS2	Bcl-2 inhibitors
REAC:R-HSA-174437	Removal of the Flap Intermediate from the C-strand	0.00386	0.00386	DOWN	RPA3,RPA2,POLD3,PCNA,POLD2,FEN1,RPA1,ACD	JHOS2	Bcl-2 inhibitors
REAC:R-HSA-450385	Butyrate Response Factor 1 (BRF1) binds and destabilizes mRNA	0.00386	0.00386	DOWN	YWHAB,EXOSC5,EXOSC8,EXOSC2,EXOSC1,EXOSC9,EXOSC7,EXOSC3	JHOS2	Bcl-2 inhibitors
REAC:R-HSA-450604	KSRP (KHSRP) binds and destabilizes mRNA	0.00386	0.00386	DOWN	EXOSC5,EXOSC8,YWHAZ,EXOSC2,EXOSC1,EXOSC9,EXOSC7,EXOSC3	JHOS2	Bcl-2 inhibitors
REAC:R-HSA-450513	Tristetraprolin (TTP, ZFP36) binds and destabilizes mRNA	0.00386	0.00386	DOWN	YWHAB,EXOSC5,EXOSC8,EXOSC2,EXOSC1,EXOSC9,EXOSC7,EXOSC3	JHOS2	Bcl-2 inhibitors
REAC:R-HSA-141430	Inactivation of APC/C via direct inhibition of the APC/C complex	0.00408	0.00408	DOWN	ANAPC11,ANAPC7,MAD2L1,ANAPC16,ANAPC5,CDC20,BUB1B,ANAPC15,BUB3	JHOS2	Bcl-2 inhibitors
REAC:R-HSA-141405	Inhibition of the proteolytic activity of APC/C required for the onset of anaphase by mitotic spindle checkpoint components	0.00408	0.00408	DOWN	ANAPC11,ANAPC7,MAD2L1,ANAPC16,ANAPC5,CDC20,BUB1B,ANAPC15,BUB3	JHOS2	Bcl-2 inhibitors
REAC:R-HSA-6807505	RNA polymerase II transcribes snRNA genes	0.00436	0.00436	DOWN	POLR2L,POLR2I,POLR2F,POLR2K,POLR2E,GTF2F2,POLR2G,NCBP2,TAF9,TAF6,SNAPC1,POLR2J,GTF2A2,ZC3H8,NCBP1,TAF11,NABP2,ICE2,SNAPC5,PHAX	JHOS2	Bcl-2 inhibitors
REAC:R-HSA-1538133	G0 and Early G1	0.00566	0.00566	DOWN	TOP2A,CDK1,PCNA,MYBL2,TFDP1,RBL1,CDC6,CCNA2,E2F1,RBL2	JHOS2	Bcl-2 inhibitors
REAC:R-HSA-5610787	Hedgehog 'off' state	0.00597	0.00597	DOWN	TUBA1B,PSMB10,PSMA4,PSMB3,PSMC5,PSMB2,PSMA1,RBX1,PSMB6,PSME2,TUBB4B,PSMD8,PSMA7,PSME3,PSMA6,PSMC3,PSMD4,PSMB8,SEM1,PSMA3,PSMD13,PSMD7,PSME1,PSMD10,PSMD2,PSMB5,PSMD1	JHOS2	Bcl-2 inhibitors
REAC:R-HSA-6804114	TP53 Regulates Transcription of Genes Involved in G2 Cell Cycle Arrest	0.00597	0.00597	DOWN	PRMT1,CDK1,PCNA,TFDP1,RBL1,BAX,CCNB1,RBL2	JHOS2	Bcl-2 inhibitors
REAC:R-HSA-5621481	C-type lectin receptors (CLRs)	0.00611	0.00611	DOWN	PSMB10,PSMA4,PSMB3,PSMC5,PSMB2,PSMA1,HRAS,PSMB6,PSME2,UBE2N,PSMD8,PSMA7,PSME3,PSMA6,PSMC3,PSMD4,PSMB8,SEM1,PSMA3,PSMD13,PSMD7,PSME1,PSMD10,UBE2M,PSMD2,PSMB5,PAK2,UBE2D2,ICAM3,PSMD1,CASP8	JHOS2	Bcl-2 inhibitors
REAC:R-HSA-73863	RNA Polymerase I Transcription Termination	0.00681	0.00681	DOWN	POLR2L,POLR2F,POLR2K,GTF2H5,POLR2E,POLR1A,UBTF,POLR1E,CAVIN1,POLR1C,ZNRD1	JHOS2	Bcl-2 inhibitors
REAC:R-HSA-6782315	tRNA modification in the nucleus and cytosol	0.00827	0.00827	DOWN	LAGE3,TPRKB,TRMT61A,TRMT5,THADA,OSGEP,TRMT11,QTRT1,TYW3,TRMT112,CDKAL1,ADAT2,TRMT6	JHOS2	Bcl-2 inhibitors
REAC:R-HSA-203927	MicroRNA (miRNA) biogenesis	0.00853	0.00853	DOWN	RAN,POLR2L,POLR2I,POLR2F,POLR2K,POLR2E,POLR2G,POLR2J,XPO5	JHOS2	Bcl-2 inhibitors
REAC:R-HSA-1362300	Transcription of E2F targets under negative control by p107 (RBL1) and p130 (RBL2) in complex with HDAC1	0.00859	0.00859	DOWN	CDK1,MYBL2,TFDP1,RBL1,CCNA2,E2F1,RBL2	JHOS2	Bcl-2 inhibitors
REAC:R-HSA-606279	Deposition of new CENPA-containing nucleosomes at the centromere	0.00912	0.00912	DOWN	CENPX,CENPW,CENPK,CENPM,H2AFJ,MIS18BP1,RBBP7,CENPU,MIS18A,KNL1,CENPN,CENPI,CENPP,CENPQ,ITGB3BP,CENPH,HJURP,CENPA,CENPO	JHOS2	Bcl-2 inhibitors
REAC:R-HSA-774815	Nucleosome assembly	0.00912	0.00912	DOWN	CENPX,CENPW,CENPK,CENPM,H2AFJ,MIS18BP1,RBBP7,CENPU,MIS18A,KNL1,CENPN,CENPI,CENPP,CENPQ,ITGB3BP,CENPH,HJURP,CENPA,CENPO	JHOS2	Bcl-2 inhibitors
REAC:R-HSA-73762	RNA Polymerase I Transcription Initiation	0.0106	0.0106	DOWN	POLR2L,POLR2F,POLR2K,GTF2H5,HDAC2,RBBP7,POLR2E,POLR1A,CHD4,UBTF,POLR1E,POLR1C,ZNRD1,EHMT2	JHOS2	Bcl-2 inhibitors
REAC:R-HSA-159231	Transport of Mature mRNA Derived from an Intronless Transcript	0.0127	0.0127	DOWN	NUP37,TPR,NUP85,NUP205,NUP93,NUP35,NCBP2,CPSF2,NUP107,CPSF3,CPSF1,NCBP1	JHOS2	Bcl-2 inhibitors
REAC:R-HSA-429958	mRNA decay by 3' to 5' exoribonuclease	0.0133	0.0133	DOWN	EXOSC5,EXOSC8,EXOSC2,EXOSC1,EXOSC9,EXOSC7,EXOSC3	JHOS2	Bcl-2 inhibitors
REAC:R-HSA-380270	Recruitment of mitotic centrosome proteins and complexes	0.0138	0.0138	DOWN	TUBB,MZT2B,DYNLL1,CDK1,MZT2A,CEP78,HAUS1,DCTN3,TUBGCP5,CKAP5,TUBG1,TUBB4B,MZT1,SSNA1,HAUS8,CEP192,CEP41,CETN2,PCNT,CNTRL	JHOS2	Bcl-2 inhibitors
REAC:R-HSA-380287	Centrosome maturation	0.0138	0.0138	DOWN	TUBB,MZT2B,DYNLL1,CDK1,MZT2A,CEP78,HAUS1,DCTN3,TUBGCP5,CKAP5,TUBG1,TUBB4B,MZT1,SSNA1,HAUS8,CEP192,CEP41,CETN2,PCNT,CNTRL	JHOS2	Bcl-2 inhibitors
REAC:R-HSA-1839126	FGFR2 mutant receptor activation	0.0139	0.0139	DOWN	POLR2L,POLR2I,POLR2F,POLR2K,POLR2E,GTF2F2,POLR2G,NCBP2,POLR2J,NCBP1	JHOS2	Bcl-2 inhibitors
REAC:R-HSA-6791312	TP53 Regulates Transcription of Cell Cycle Genes	0.0159	0.0159	DOWN	PRMT1,CDK1,PCNA,PLK2,TFDP1,RBL1,CNOT10,CCNA2,CNOT7,BAX,E2F1,E2F8,CCNB1,RBL2	JHOS2	Bcl-2 inhibitors
REAC:R-HSA-2995410	Nuclear Envelope (NE) Reassembly	0.0159	0.0159	DOWN	RAN,VRK1,TUBA1B,BANF1,NUP37,CDK1,LMNB1,NUP85,KPNB1,TUBB4B,NUP205,NUP93,UBE2I,NUP35,NUP107,SUMO1,CHMP2A,CCNB1	JHOS2	Bcl-2 inhibitors
REAC:R-HSA-113507	E2F-enabled inhibition of pre-replication complex formation	0.0159	0.0159	DOWN	ORC6,CDK1,ORC3,MCM8,CCNB1	JHOS2	Bcl-2 inhibitors
REAC:R-HSA-159234	Transport of Mature mRNAs Derived from Intronless Transcripts	0.0159	0.0159	DOWN	NUP37,TPR,NUP85,NUP205,NUP93,NUP35,NCBP2,CPSF2,NUP107,CPSF3,CPSF1,NCBP1	JHOS2	Bcl-2 inhibitors
REAC:R-HSA-162592	Integration of provirus	0.0159	0.0159	DOWN	XRCC5,BANF1,PPIA,XRCC6,PSIP1	JHOS2	Bcl-2 inhibitors
REAC:R-HSA-77346	Beta oxidation of decanoyl-CoA to octanoyl-CoA-CoA	0.0182	0.0182	DOWN	ECHS1,ACADM,MECR,HADHA	JHOS2	Bcl-2 inhibitors
REAC:R-HSA-5693548	Sensing of DNA Double Strand Breaks	0.0182	0.0182	DOWN	RAD50,MRE11,KPNA2,NBN	JHOS2	Bcl-2 inhibitors
REAC:R-HSA-77288	mitochondrial fatty acid beta-oxidation of unsaturated fatty acids	0.0182	0.0182	DOWN	ACADM,ECI1,DECR1,HADHA	JHOS2	Bcl-2 inhibitors
REAC:R-HSA-176417	Phosphorylation of Emi1	0.0182	0.0182	DOWN	CDK1,CDC20,FBXO5,CCNB1	JHOS2	Bcl-2 inhibitors
REAC:R-HSA-8854518	AURKA Activation by TPX2	0.0182	0.0182	DOWN	TUBB,DYNLL1,CDK1,TPX2,CEP78,HAUS1,DCTN3,CKAP5,TUBG1,TUBB4B,SSNA1,HMMR,HAUS8,CEP192,CEP41,CETN2,PCNT,CNTRL	JHOS2	Bcl-2 inhibitors
REAC:R-HSA-113501	Inhibition of replication initiation of damaged DNA by RB1/E2F1	0.0191	0.0191	DOWN	POLA2,PRIM2,PRIM1,TFDP1,E2F1,POLA1	JHOS2	Bcl-2 inhibitors
REAC:R-HSA-179409	APC-Cdc20 mediated degradation of Nek2A	0.021	0.021	DOWN	ANAPC11,ANAPC7,MAD2L1,ANAPC16,ANAPC5,CDC20,BUB1B,ANAPC15,BUB3	JHOS2	Bcl-2 inhibitors
REAC:R-HSA-167160	RNA Pol II CTD phosphorylation and interaction with CE during HIV infection	0.021	0.021	DOWN	POLR2L,POLR2I,POLR2F,POLR2K,GTF2H5,POLR2E,GTF2F2,POLR2G,POLR2J	JHOS2	Bcl-2 inhibitors
REAC:R-HSA-77075	RNA Pol II CTD phosphorylation and interaction with CE	0.021	0.021	DOWN	POLR2L,POLR2I,POLR2F,POLR2K,GTF2H5,POLR2E,GTF2F2,POLR2G,POLR2J	JHOS2	Bcl-2 inhibitors
REAC:R-HSA-429914	Deadenylation-dependent mRNA decay	0.0218	0.0218	DOWN	LSM4,LSM3,LSM7,LSM5,LSM2,EXOSC5,EXOSC8,CNOT10,EXOSC2,EXOSC1,CNOT7,EXOSC9,LSM6,EXOSC7,EXOSC3	JHOS2	Bcl-2 inhibitors
REAC:R-HSA-376176	Signaling by ROBO receptors	0.0243	0.0243	DOWN	PFN1,RPS26,ELOB,PSMB10,PSMA4,RBM8A,RPL39L,PSMB3,PSMC5,RPL35,RPL26L1,PSMB2,PSMA1,MAGOHB,RBX1,PSMB6,PSME2,PSMD8,PSMA7,SRGAP1,PSME3,PSMA6,RPS27L,PSMC3,NCBP2,PSMD4,PSMB8,SEM1,PSMA3,PSMD13,PSMD7,PSME1,PSMD10,PSMD2,PSMB5,NRP1,RPS2,PAK2,PSMD1,NCBP1,DAG1,CUL2	JHOS2	Bcl-2 inhibitors
REAC:R-HSA-1362277	Transcription of E2F targets under negative control by DREAM complex	0.0275	0.0275	DOWN	TOP2A,PCNA,TFDP1,RBL1,CDC6,E2F1,RBL2	JHOS2	Bcl-2 inhibitors
REAC:R-HSA-2980766	Nuclear Envelope Breakdown	0.0286	0.0286	DOWN	VRK1,BANF1,NUP37,CDK1,TPR,LMNB1,NUP85,NUP205,NUP93,NUP35,NUP107,CCNB1,NEK6	JHOS2	Bcl-2 inhibitors
REAC:R-HSA-162594	Early Phase of HIV Life Cycle	0.0289	0.0289	DOWN	XRCC5,BANF1,PPIA,XRCC6,PSIP1,FEN1	JHOS2	Bcl-2 inhibitors
REAC:R-HSA-8956320	Nucleotide biosynthesis	0.0289286	0.0289286	DOWN	GART,PAICS,UMPS,GMPS,ATIC,CAD	JHOS2	Bcl-2 inhibitors
REAC:R-HSA-4085377	SUMOylation of SUMOylation proteins	0.0290797	0.0290797	DOWN	SUMO2,NUP37,TPR,NUP85,NUP205,NUP93,UBE2I,NUP35,NUP107,SUMO1	JHOS2	Bcl-2 inhibitors
REAC:R-HSA-5655253	Signaling by FGFR2 in disease	0.0295011	0.0295011	DOWN	POLR2L,POLR2I,POLR2F,POLR2K,HRAS,POLR2E,GTF2F2,POLR2G,NCBP2,POLR2J,NCBP1	JHOS2	Bcl-2 inhibitors
REAC:R-HSA-446652	Interleukin-1 family signaling	0.0297765	0.0297765	DOWN	HMGB1,PSMB10,PSMA4,PSMB3,PSMC5,PSMB2,PSMA1,RBX1,IRAK1,PSMB6,PSME2,GSDMD,UBE2N,PSMD8,PSMA7,PSME3,PSMA6,PSMC3,PTPN14,PSMD4,PSMB8,SEM1,PSMA3,PSMD13,PSMD7,PSME1,PSMD10,PSMD2,PSMB5,PSMD1,CASP8	JHOS2	Bcl-2 inhibitors
REAC:R-HSA-1834949	Cytosolic sensors of pathogen-associated DNA	0.033112	0.033112	DOWN	PRKDC,XRCC5,POLR2L,POLR2F,POLR2K,XRCC6,POLR3K,MRE11,POLR2E,POLR3GL,IRF3,DHX36,POLR3H,POLR3G,POLR3B,POLR1C	JHOS2	Bcl-2 inhibitors
REAC:R-HSA-1852241	Organelle biogenesis and maintenance	0.0350347	0.0350347	DOWN	ATP5MC1,MICOS10,TUBB,ATP5MC3,SSBP1,TUBA1B,ATP5PF,ATP5F1E,ATP5MF,ATP5MG,TFAM,ATP5PD,ATP5PO,DYNLL1,ATP5F1A,CDK1,MICOS13,ATP5F1B,CEP78,HAUS1,DCTN3,ATP5ME,ATP5PB,ATP5F1D,MTX1,CKAP5,TUBG1,TUBB4B,DYNLRB1,ATP5MC2,CCT3,EXOC4,SSNA1,MTX2,DMAC2L,ATP5F1C,DNAJC11,HAUS8,RAB8A,CEP192,CYCS,C2CD3,SAMM50,CEP41,CETN2,CHCHD6,PCNT,CNTRL,IMMT,APOO,MAPK12,SCLT1,CHD9	JHOS2	Bcl-2 inhibitors
REAC:R-HSA-5601884	PIWI-interacting RNA (piRNA) biogenesis	0.035227	0.035227	DOWN	POLR2L,POLR2I,POLR2F,POLR2K,POLR2E,POLR2G,MYBL1,POLR2J,HENMT1	JHOS2	Bcl-2 inhibitors
REAC:R-HSA-8950505	Gene and protein expression by JAK-STAT signaling after Interleukin-12 stimulation	0.0356302	0.0356302	DOWN	CFL1,ANXA2,PPIA,GSTO1,MIF,LMNB1,SNRPA1,PSME2,HNRNPA2B1,PAK2,HNRNPF	JHOS2	Bcl-2 inhibitors
REAC:R-HSA-168276	NS1 Mediated Effects on Host Pathways	0.0356302	0.0356302	DOWN	NUP37,TPR,NUP85,KPNB1,NUP205,NUP93,NUP35,KPNA2,NUP107,ISG15,EIF2AK2	JHOS2	Bcl-2 inhibitors
REAC:R-HSA-3301854	Nuclear Pore Complex (NPC) Disassembly	0.0356302	0.0356302	DOWN	NUP37,CDK1,TPR,NUP85,NUP205,NUP93,NUP35,NUP107,CCNB1,NEK6	JHOS2	Bcl-2 inhibitors
REAC:R-HSA-164843	2-LTR circle formation	0.0356302	0.0356302	DOWN	XRCC5,BANF1,XRCC6,PSIP1	JHOS2	Bcl-2 inhibitors
REAC:R-HSA-3065678	SUMO is transferred from E1 to E2 (UBE2I, UBC9)	0.0356302	0.0356302	DOWN	SUMO2,SUMO3,UBE2I,SUMO1	JHOS2	Bcl-2 inhibitors
REAC:R-HSA-162791	Attachment of GPI anchor to uPAR	0.0356302	0.0356302	DOWN	GPAA1,PIGU,PIGK,PIGT	JHOS2	Bcl-2 inhibitors
REAC:R-HSA-5696394	DNA Damage Recognition in GG-NER	0.0356302	0.0356302	DOWN	ACTB,PARP1,RAD23A,GPS1,ACTL6A,RBX1,COPS6,COPS7A,COPS3,DDB2,CETN2	JHOS2	Bcl-2 inhibitors
REAC:R-HSA-111471	Apoptotic factor-mediated response	0.0367347	0.0367347	DOWN	C1QBP,GSDMD,UACA,APIP,BAX,CYCS,AVEN	JHOS2	Bcl-2 inhibitors
REAC:R-HSA-109606	Intrinsic Pathway for Apoptosis	0.0371824	0.0371824	DOWN	YWHAB,C1QBP,DYNLL1,BCL2L1,GSDMD,YWHAZ,UACA,TFDP1,APIP,BAX,E2F1,CYCS,AVEN,CASP8	JHOS2	Bcl-2 inhibitors
REAC:R-HSA-180689	APOBEC3G mediated resistance to HIV-1 infection	0.038435	0.038435	DOWN	BANF1,PPIA,PSIP1	JHOS2	Bcl-2 inhibitors
REAC:R-HSA-73884	Base Excision Repair	0.038435	0.038435	DOWN	POLE4,RPA3,PARP1,APEX1,RPA2,POLD3,PCNA,POLD2,H2AFJ,RFC3,RFC2,FEN1,RFC4,RPA1,POLE3,POLE2,NEIL3,RFC5,NTHL1,ACD	JHOS2	Bcl-2 inhibitors
REAC:R-HSA-6807062	Cholesterol biosynthesis via lathosterol	0.038435	0.038435	DOWN	DHCR24,EBP,DHCR7	JHOS2	Bcl-2 inhibitors
REAC:R-HSA-6807047	Cholesterol biosynthesis via desmosterol	0.038435	0.038435	DOWN	DHCR24,EBP,DHCR7	JHOS2	Bcl-2 inhibitors
REAC:R-HSA-5619115	Disorders of transmembrane transporters	0.038964	0.038964	DOWN	PSMB10,NUP37,PSMA4,PSMB3,PSMC5,SLC26A2,TPR,PSMB2,PSMA1,NUP85,PSMB6,PSME2,PSMD8,PSMA7,NUP205,BSG,PSME3,PSMA6,NUP93,PSMC3,NUP35,PSMD4,PSMB8,SEM1,PSMA3,ERLIN1,PSMD13,PSMD7,PSME1,PSMD10,NUP107,PSMD2,PSMB5,PSMD1	JHOS2	Bcl-2 inhibitors
REAC:R-HSA-380320	Recruitment of NuMA to mitotic centrosomes	0.0390797	0.0390797	DOWN	TUBB,TUBA1B,MZT2B,DYNLL1,CDK1,MZT2A,CEP78,HAUS1,DCTN3,TUBGCP5,CKAP5,TUBG1,TUBB4B,MZT1,SSNA1,HAUS8,CEP192,CEP41,CETN2,PCNT,CNTRL	JHOS2	Bcl-2 inhibitors
REAC:R-HSA-430039	mRNA decay by 5' to 3' exoribonuclease	0.0400868	0.0400868	DOWN	LSM4,LSM3,LSM7,LSM5,LSM2,LSM6	JHOS2	Bcl-2 inhibitors
REAC:R-HSA-174048	APC/C:Cdc20 mediated degradation of Cyclin B	0.0405558	0.0405558	DOWN	ANAPC11,ANAPC7,CDK1,ANAPC16,ANAPC5,CDC20,ANAPC15,CCNB1	JHOS2	Bcl-2 inhibitors
REAC:R-HSA-166208	mTORC1-mediated signalling	0.0405558	0.0405558	DOWN	YWHAB,LAMTOR1,FKBP1A,LAMTOR2,LAMTOR4,EIF4EBP1,RRAGA,LAMTOR5	JHOS2	Bcl-2 inhibitors
REAC:R-HSA-196025	Formation of annular gap junctions	0.0408422	0.0408422	DOWN	ACTB,AP2M1,CLTB,ACTG1,CLTA	JHOS2	Bcl-2 inhibitors
REAC:R-HSA-2468052	Establishment of Sister Chromatid Cohesion	0.0408422	0.0408422	DOWN	RAD21,SMC1A,SMC3,ESCO2,CDCA5	JHOS2	Bcl-2 inhibitors
REAC:R-HSA-177243	Interactions of Rev with host cellular proteins	0.0426722	0.0426722	DOWN	RANBP1,RAN,NUP37,TPR,NUP85,KPNB1,NUP205,NUP93,NUP35,NUP107	JHOS2	Bcl-2 inhibitors
REAC:R-HSA-176033	Interactions of Vpr with host cellular proteins	0.0426722	0.0426722	DOWN	BANF1,SLC25A5,NUP37,TPR,PSIP1,NUP85,NUP205,NUP93,NUP35,NUP107	JHOS2	Bcl-2 inhibitors
REAC:R-HSA-176412	Phosphorylation of the APC/C	0.0479834	0.0479834	DOWN	ANAPC11,ANAPC7,CDK1,ANAPC16,ANAPC5,ANAPC15,CCNB1	JHOS2	Bcl-2 inhibitors
REAC:R-HSA-5617833	Cilium Assembly	1.7e-09	1.7e-09	UP	PDE6D,TUBB3,PRKAR2B,TUBA1A,KIF3A,ARL3,HSP90AA1,DYNLRB1,IFT88,DYNLL2,GBF1,RAB11FIP3,TUBB4B,PCM1,SSNA1,TNPO1,DYNC1H1,TUBB2A,TTC21B,AKAP9,SDCCAG8,YWHAG,ODF2,RAB3IP,PRKACA,TUBG1,BBS7,AHI1,CETN2,NPHP4,PKD2,ARL6,CEP250,TTBK2,MAPRE1,EXOC5,CKAP5,CEP89,IFT52,RAB11A,KIF3C,CEP131,CLUAP1,ARF4,UNC119B,IFT80,CEP164,HAUS3,PAFAH1B1,CEP76,TUBB2B,CEP192,CLASP1,SCLT1,NPHP3,ARL13B,EXOC8,CEP70,WDR19,ATAT1,EXOC1,BBS2,…	PDC3	BET inhibitors
REAC:R-HSA-1852241	Organelle biogenesis and maintenance	5.69e-07	5.69e-07	UP	PDE6D,TUBB3,PRKAR2B,NCOA1,TUBA1A,KIF3A,ARL3,HSP90AA1,DYNLRB1,IFT88,DYNLL2,GBF1,RAB11FIP3,TUBB4B,PCM1,SSNA1,TNPO1,DYNC1H1,TUBB2A,TTC21B,ATP5PD,AKAP9,SDCCAG8,YWHAG,ODF2,RAB3IP,PRKACA,TUBG1,BBS7,AHI1,ATP5F1B,CETN2,MAPK14,NPHP4,CYCS,PKD2,ARL6,CEP250,TTBK2,NRF1,MAPRE1,EXOC5,CKAP5,CEP89,IFT52,RAB11A,PRKAG1,KIF3C,CEP131,IMMT,CREB1,CLUAP1,ARF4,UNC119B,IFT80,CEP164,HAUS3,PAFAH1B1,CEP76,TUBB2B,HELZ2,CEP192…	PDC3	BET inhibitors
REAC:R-HSA-380259	Loss of Nlp from mitotic centrosomes	2.37e-05	2.37e-05	UP	PRKAR2B,TUBA1A,HSP90AA1,TUBB4B,PCM1,SSNA1,DYNC1H1,AKAP9,SDCCAG8,YWHAG,ODF2,PRKACA,TUBG1,CETN2,CEP250,MAPRE1,CKAP5,CEP131,CEP164,HAUS3,PAFAH1B1,CEP76,CEP192,CLASP1,CEP70,CEP290,CEP135,HAUS4,CEP78,PCNT,HAUS8,CDK1,SFI1	PDC3	BET inhibitors
REAC:R-HSA-5620912	Anchoring of the basal body to the plasma membrane	2.37e-05	2.37e-05	UP	PRKAR2B,TUBA1A,HSP90AA1,TUBB4B,PCM1,SSNA1,DYNC1H1,AKAP9,SDCCAG8,YWHAG,ODF2,RAB3IP,PRKACA,TUBG1,AHI1,CETN2,NPHP4,CEP250,TTBK2,MAPRE1,CKAP5,CEP89,RAB11A,CEP131,CEP164,HAUS3,PAFAH1B1,CEP76,CEP192,CLASP1,SCLT1,CEP70,CEP290,CEP135,HAUS4,CEP78,TCTN3,PCNT,HAUS8,CDK1,CEP83,SFI1	PDC3	BET inhibitors
REAC:R-HSA-380284	Loss of proteins required for interphase microtubule organization from the centrosome	2.37e-05	2.37e-05	UP	PRKAR2B,TUBA1A,HSP90AA1,TUBB4B,PCM1,SSNA1,DYNC1H1,AKAP9,SDCCAG8,YWHAG,ODF2,PRKACA,TUBG1,CETN2,CEP250,MAPRE1,CKAP5,CEP131,CEP164,HAUS3,PAFAH1B1,CEP76,CEP192,CLASP1,CEP70,CEP290,CEP135,HAUS4,CEP78,PCNT,HAUS8,CDK1,SFI1	PDC3	BET inhibitors
REAC:R-HSA-8854518	AURKA Activation by TPX2	6.25e-05	6.25e-05	UP	PRKAR2B,TUBA1A,HSP90AA1,TUBB4B,PCM1,SSNA1,DYNC1H1,AKAP9,SDCCAG8,YWHAG,ODF2,PRKACA,TUBG1,CETN2,CEP250,MAPRE1,CKAP5,CEP131,CEP164,HAUS3,PAFAH1B1,CEP76,CEP192,CLASP1,CEP70,CEP290,CEP135,HAUS4,CEP78,PCNT,HAUS8,CDK1,SFI1	PDC3	BET inhibitors
REAC:R-HSA-68877	Mitotic Prometaphase	9.18e-05	9.18e-05	UP	TUBB3,PRKAR2B,TUBA1A,HSP90AA1,DYNLL2,TUBB4B,PCM1,SSNA1,DYNC1H1,TUBB2A,AKAP9,SDCCAG8,YWHAG,ODF2,KNL1,PRKACA,AHCTF1,DYNC1LI1,PPP2R5A,TUBG1,CETN2,PPP2CB,CENPC,CEP250,PPP2R5C,MAPRE1,CKAP5,PPP2R5D,NCAPH,CEP131,SMC4,PPP2R5E,NEK9,CEP164,HAUS3,PAFAH1B1,CEP76,DYNC1I1,SMC1A,TUBB2B,TUBG2,CEP192,CLASP1,SGO2,NEK7,PPP1CC,CENPE,NCAPG,NUP133,CEP70,RANGAP1,CEP290,CEP135,HAUS4,CEP78,SKA1,CENPN,BUB1,NUMA1,PCNT,HAUS…	PDC3	BET inhibitors
REAC:R-HSA-2565942	Regulation of PLK1 Activity at G2/M Transition	0.000223279	0.000223279	UP	SKP1,PRKAR2B,TUBA1A,HSP90AA1,TUBB4B,PCM1,SSNA1,DYNC1H1,AKAP9,SDCCAG8,YWHAG,ODF2,UBC,PRKACA,TUBG1,CETN2,CEP250,BTRC,MAPRE1,CKAP5,CEP131,CEP164,HAUS3,PAFAH1B1,CEP76,CEP192,CLASP1,CEP70,CEP290,CEP135,HAUS4,CEP78,PCNT,HAUS8,CDK1,SFI1	PDC3	BET inhibitors
REAC:R-HSA-380287	Centrosome maturation	0.000327421	0.000327421	UP	PRKAR2B,TUBA1A,HSP90AA1,TUBB4B,PCM1,SSNA1,DYNC1H1,AKAP9,SDCCAG8,YWHAG,ODF2,PRKACA,TUBG1,CETN2,CEP250,MAPRE1,CKAP5,CEP131,CEP164,HAUS3,PAFAH1B1,CEP76,TUBG2,CEP192,CLASP1,CEP70,CEP290,CEP135,HAUS4,CEP78,PCNT,HAUS8,CDK1,SFI1	PDC3	BET inhibitors
REAC:R-HSA-380270	Recruitment of mitotic centrosome proteins and complexes	0.000327421	0.000327421	UP	PRKAR2B,TUBA1A,HSP90AA1,TUBB4B,PCM1,SSNA1,DYNC1H1,AKAP9,SDCCAG8,YWHAG,ODF2,PRKACA,TUBG1,CETN2,CEP250,MAPRE1,CKAP5,CEP131,CEP164,HAUS3,PAFAH1B1,CEP76,TUBG2,CEP192,CLASP1,CEP70,CEP290,CEP135,HAUS4,CEP78,PCNT,HAUS8,CDK1,SFI1	PDC3	BET inhibitors
REAC:R-HSA-380320	Recruitment of NuMA to mitotic centrosomes	0.000359684	0.000359684	UP	TUBB3,PRKAR2B,TUBA1A,HSP90AA1,TUBB4B,PCM1,SSNA1,DYNC1H1,TUBB2A,AKAP9,SDCCAG8,YWHAG,ODF2,PRKACA,TUBG1,CETN2,CEP250,MAPRE1,CKAP5,CEP131,CEP164,HAUS3,PAFAH1B1,CEP76,TUBB2B,TUBG2,CEP192,CLASP1,CEP70,CEP290,CEP135,HAUS4,CEP78,NUMA1,PCNT,HAUS8,CDK1,SFI1	PDC3	BET inhibitors
REAC:R-HSA-9007101	Rab regulation of trafficking	0.000501555	0.000501555	UP	MAP1LC3B,RAB10,TRAPPC9,DENND4A,GABARAPL2,RAB3IP,RAB38,TBC1D20,ALS2,RAB7A,TBC1D7,RABGEF1,TRAPPC12,RAB18,DENND4C,RAB6A,RIC1,ULK1,RAB11A,RAB31,TBC1D16,RAB27B,DENND5B,RAB14,DENND2C,RAB21,AKT1,TRAPPC6B,TBC1D14,TBC1D24,RAB3A,RAB6B,RAB4A,TRAPPC8,RAB39B,SBF1,GDI1,DENND5A,RABEP1,GAPVD1,GGA2,DENND6A,TRAPPC4,RAB3GAP1,RAB5B	PDC3	BET inhibitors
REAC:R-HSA-9013424	RHOV GTPase cycle	0.00175943	0.00175943	UP	SPTAN1,SPTBN1,PAK2,MYO9A,ARHGAP12,USP9X,WASL,ARHGEF7,GIT1,DST,PARD6B,IQGAP1,SH3RF1,PARD6A,RHOV,GIT2,DEPDC1B,NCK2,MAP3K11	PDC3	BET inhibitors
REAC:R-HSA-1483257	Phospholipid metabolism	0.00181991	0.00181991	UP	CPNE1,PNPLA2,PTEN,GDE1,PNPLA8,INPP4A,OSBPL8,PTPN13,CPNE3,PI4KA,PLD1,HADHA,ABHD3,INPP5F,CHKA,SLC44A1,PIK3C2A,PLD3,PIK3R3,PIP4K2A,ETNK1,PLA2G12A,DDHD1,PLEKHA8,DGAT1,HADHB,PIKFYVE,MTMR12,MTM1,PLEKHA3,PIK3C2B,PI4K2A,SYNJ1,PIP5K1C,PIK3CA,PCYT2,PLA2G15,PNPLA3,GDPD1,PCYT1A,SELENOI,GPCPD1,PIP5K1B,GPAT4,LPIN1,RAB14,SLC44A5,TNFAIP8,MBOAT7,RAB4A,TPTE2,MTMR3,SACM1L,SBF1,RUFY1,FIG4,PIK3R2,PLEKHA1,MIGA2,GPD1L,…	PDC3	BET inhibitors
REAC:R-HSA-1483255	PI Metabolism	0.00194499	0.00194499	UP	PTEN,GDE1,INPP4A,PTPN13,PI4KA,INPP5F,PIK3C2A,PIK3R3,PIP4K2A,PLEKHA8,PIKFYVE,MTMR12,MTM1,PLEKHA3,PIK3C2B,PI4K2A,SYNJ1,PIP5K1C,PIK3CA,GDPD1,PIP5K1B,RAB14,TNFAIP8,RAB4A,TPTE2,MTMR3,SACM1L,SBF1,RUFY1,FIG4,PIK3R2,PLEKHA1,MTMR14	PDC3	BET inhibitors
REAC:R-HSA-8876198	RAB GEFs exchange GTP for GDP on RABs	0.00285674	0.00285674	UP	RAB10,TRAPPC9,DENND4A,RAB3IP,RAB38,ALS2,RAB7A,RABGEF1,TRAPPC12,RAB18,DENND4C,RAB6A,RIC1,ULK1,RAB31,RAB27B,DENND5B,RAB14,DENND2C,RAB21,AKT1,TRAPPC6B,RAB3A,RAB6B,TRAPPC8,RAB39B,SBF1,GDI1,DENND5A,GAPVD1,DENND6A,TRAPPC4,RAB3GAP1,RAB5B	PDC3	BET inhibitors
REAC:R-HSA-6811442	Intra-Golgi and retrograde Golgi-to-ER traffic	0.00309784	0.00309784	UP	TUBB3,TUBA1A,KIF3A,KIF1B,GALNT1,DYNLL2,KIF21A,GBF1,TUBB4B,IGF2R,DYNC1H1,TUBB2A,BICD1,MAN1A1,DYNC1LI1,MAN1A2,SCOC,KIF27,RAB18,YKT6,STX5,CYTH2,ARFGAP3,MAN2A1,DCTN1,MAN1C1,RAB6A,RIC1,NSF,KIF3C,RAB43,COPE,STX6,VTI1A,GOLGA4,SNAP29,PAFAH1B3,ARF4,PAFAH1B1,KLC2,DYNC1I1,TUBB2B,COG6,GALNT2,KLC1,VPS53,NAA30,CENPE,KIF1A,COG2,RAB6B,KIF13B,USP6NL,KIF20B,KIF4A,COG3,SYS1,NAPG,KIF18A,ARFIP2,KIF26A,NAA38,RAB3GAP1,…	PDC3	BET inhibitors
REAC:R-HSA-5673000	RAF activation	0.00372813	0.00372813	UP	SHOC2,MARK3,PPP2R5A,PPP2CB,PPP2R5C,PPP2R5D,CAMK2G,PPP2R5E,HRAS,PPP1CC,JAK2,KSR1,MAP2K2,MAP2K1,BRAP,PPP2R5B,MAP3K11	PDC3	BET inhibitors
REAC:R-HSA-428157	Sphingolipid metabolism	0.00373676	0.00373676	UP	PPM1L,PRKD1,PSAP,NEU1,PLPP1,SPTSSA,ORMDL2,ACER3,ACER2,ARSK,ARSD,DEGS1,SGMS1,CERS6,CERK,PRKD2,ESYT2,SAMD8,GBA,GLA,SPTLC2,FA2H,ESYT1,GLB1,NEU3,SGPP1,OSBP,SMPD1,GM2A,HEXB,GBA2,SMPD3,ESYT3	PDC3	BET inhibitors
REAC:R-HSA-8980692	RHOA GTPase cycle	0.00373676	0.00373676	UP	ARHGAP26,TIAM1,ABCD3,RHPN2,ARHGEF12,AKAP13,HMOX2,PLD1,KTN1,DAAM1,MYO9A,ARHGAP29,ARHGAP5,PKN2,MACO1,YKT6,STX5,ARHGEF3,DIAPH1,TEX2,PREX1,JUP,ARHGAP28,ARHGEF7,ARHGAP20,ARHGAP39,VAV3,ARHGAP44,IQGAP1,PCDH7,ANLN,SOWAHC,ARHGEF11,ARHGAP18,KALRN,STOM,BCR,TFRC,SLK,RASGRF2,RHPN1,FARP1,DEPDC1B,PIK3R2,LBR,DDRGK1,TMEM87A,EMC3,ARHGEF4,AAAS	PDC3	BET inhibitors
REAC:R-HSA-9013406	RHOQ GTPase cycle	0.0043573	0.0043573	UP	ARHGAP26,FNBP1,ITSN1,MPP7,PAK2,SRGAP2,ARHGAP5,RAB7A,CPNE8,WASL,SLC4A7,PREX1,JUP,ARHGEF7,GIT1,IQGAP1,CDC42BPB,SCRIB,ARL13B,STOM,TFRC,GIT2,DEPDC1B,ARHGAP17,GFOD1	PDC3	BET inhibitors
REAC:R-HSA-9824439	Bacterial Infection Pathways	0.00455158	0.00455158	UP	TXNRD1,HSP90AA1,EEF2,UBC,PDCD6IP,B2M,RAB7A,SYT1,ATP6V1H,KPNA1,MAP2K4,CTNND1,HBEGF,STAM2,MAPK1,CTNNB1,SH3GL2,SH3GL1,EPS15,CORO1A,MAP2K2,MAP2K1,MAP2K7,VAMP2,SH3GL3,VPS33B,CDH1	PDC3	BET inhibitors
REAC:R-HSA-8856828	Clathrin-mediated endocytosis	0.00552031	0.00552031	UP	FNBP1,DNM2,ITSN1,IGF2R,AAK1,PIK3C2A,ARPC1A,TOR1B,UBC,DNM3,STON2,SYT1,WASL,CLTCL1,SYNJ1,PIP5K1C,DNAJC6,GAK,AGFG1,EPS15L1,AP2A2,HBEGF,STAM2,SLC2A8,REPS2,EPN2,HIP1R,SCARB2,DNM1,PACSIN2,EPN1,AGTR1,AMPH,UBQLN2,TFRC,SH3GL2,SH3GL1,EPS15,UBQLN1,GAPVD1,FZD4,VAMP2,AP2S1,SH3GL3,SNX9,SYT11,RAB5B,KIAA0319	PDC3	BET inhibitors
REAC:R-HSA-432722	Golgi Associated Vesicle Biogenesis	0.00678795	0.00678795	UP	GOLGB1,DNM2,IGF2R,FTH1,PIK3C2A,CPD,AP1B1,FTL,AP1S2,DNAJC6,GAK,SNX2,AP1G1,HIP1R,AP1S3,AP3S1,BLOC1S4,TFRC,SH3GL2,SORT1,VAMP2,BLOC1S3,SNX9	PDC3	BET inhibitors
REAC:R-HSA-5620920	Cargo trafficking to the periciliary membrane	0.0073378	0.0073378	UP	PDE6D,ARL3,GBF1,RAB11FIP3,RAB3IP,BBS7,PKD2,ARL6,EXOC5,RAB11A,ARF4,UNC119B,NPHP3,ARL13B,EXOC8,EXOC1,BBS2,PKD1,BBIP1,BBS4,CCT2,RP2	PDC3	BET inhibitors
REAC:R-HSA-9013148	CDC42 GTPase cycle	0.00893857	0.00893857	UP	ARHGAP26,FNBP1,TIAM1,ITSN1,ARHGEF12,PLD1,KTN1,DAAM1,FAM13B,PAK2,ARHGAP29,SRGAP2,ARHGAP5,RAB7A,FMNL2,YKT6,CPNE8,WASL,CDC42SE2,ARFGAP3,PREX1,JUP,ARHGEF7,ARHGAP20,GIT1,ARHGAP39,VAV3,ARHGAP44,IQGAP1,PARD6A,CDC42BPB,SCRIB,ARHGEF26,PLEKHG1,ARHGEF11,STOM,BCR,TFRC,SRGAP3,RASGRF2,GIT2,RALBP1,FARP1,DEPDC1B,ARHGAP17,PIK3R2,DOCK7,LBR,ARHGEF4,MAP3K11	PDC3	BET inhibitors
REAC:R-HSA-1660499	Synthesis of PIPs at the plasma membrane	0.0095659	0.0095659	UP	PTEN,INPP4A,PTPN13,PIK3C2A,PIK3R3,PIP4K2A,PLEKHA8,MTM1,PLEKHA3,PIK3C2B,PI4K2A,SYNJ1,PIP5K1C,PIK3CA,PIP5K1B,RAB14,RAB4A,MTMR3,RUFY1,PIK3R2,PLEKHA1,MTMR14	PDC3	BET inhibitors
REAC:R-HSA-73779	RNA Polymerase II Transcription Pre-Initiation And Promoter Opening	0.0103227	0.0103227	UP	POLR2L,TAF12,TAF3,POLR2H,TAF15,GTF2A2,TAF10,GTF2B,MNAT1,TAF7,GTF2E2,GTF2A1,POLR2F,POLR2B,TAF13,TAF9,TAF1,TAF4,CCNH,GTF2H5	PDC3	BET inhibitors
REAC:R-HSA-76042	RNA Polymerase II Transcription Initiation And Promoter Clearance	0.0103227	0.0103227	UP	POLR2L,TAF12,TAF3,POLR2H,TAF15,GTF2A2,TAF10,GTF2B,MNAT1,TAF7,GTF2E2,GTF2A1,POLR2F,POLR2B,TAF13,TAF9,TAF1,TAF4,CCNH,GTF2H5	PDC3	BET inhibitors
REAC:R-HSA-73776	RNA Polymerase II Promoter Escape	0.0103227	0.0103227	UP	POLR2L,TAF12,TAF3,POLR2H,TAF15,GTF2A2,TAF10,GTF2B,MNAT1,TAF7,GTF2E2,GTF2A1,POLR2F,POLR2B,TAF13,TAF9,TAF1,TAF4,CCNH,GTF2H5	PDC3	BET inhibitors
REAC:R-HSA-167162	RNA Polymerase II HIV Promoter Escape	0.0103227	0.0103227	UP	POLR2L,TAF12,TAF3,POLR2H,TAF15,GTF2A2,TAF10,GTF2B,MNAT1,TAF7,GTF2E2,GTF2A1,POLR2F,POLR2B,TAF13,TAF9,TAF1,TAF4,CCNH,GTF2H5	PDC3	BET inhibitors
REAC:R-HSA-75953	RNA Polymerase II Transcription Initiation	0.0103227	0.0103227	UP	POLR2L,TAF12,TAF3,POLR2H,TAF15,GTF2A2,TAF10,GTF2B,MNAT1,TAF7,GTF2E2,GTF2A1,POLR2F,POLR2B,TAF13,TAF9,TAF1,TAF4,CCNH,GTF2H5	PDC3	BET inhibitors
REAC:R-HSA-167161	HIV Transcription Initiation	0.0103227	0.0103227	UP	POLR2L,TAF12,TAF3,POLR2H,TAF15,GTF2A2,TAF10,GTF2B,MNAT1,TAF7,GTF2E2,GTF2A1,POLR2F,POLR2B,TAF13,TAF9,TAF1,TAF4,CCNH,GTF2H5	PDC3	BET inhibitors
REAC:R-HSA-1630316	Glycosaminoglycan metabolism	0.012492	0.012492	UP	GPC5,CHPF,B3GNT2,B3GAT3,GLCE,B4GALT6,CHST2,HS6ST3,HS2ST1,UST,CHP1,NDST2,CHST12,CSGALNACT2,SDC2,ST3GAL3,HYAL2,GPC1,SLC9A1,CHSY3,PAPSS1,CHPF2,ST3GAL6,HS3ST3B1,HGSNAT,ABCC5,CHST7,XYLT1,GPC2,B4GALT4,B3GNT4,CHSY1,HYAL1,GLB1,GALNS,SLC35B2,HPSE2,HEXB,EXT2,HS3ST2,IDUA	PDC3	BET inhibitors
REAC:R-HSA-5620924	Intraflagellar transport	0.014739	0.014739	UP	TUBB3,TUBA1A,KIF3A,DYNLRB1,IFT88,DYNLL2,TUBB4B,TNPO1,TUBB2A,TTC21B,IFT52,KIF3C,CLUAP1,IFT80,TUBB2B,WDR19,IFT172,IFT57,IFT122,TRAF3IP1,IFT43,IFT27	PDC3	BET inhibitors
REAC:R-HSA-674695	RNA Polymerase II Pre-transcription Events	0.0185433	0.0185433	UP	POLR2L,CTR9,AFF4,TAF12,TAF3,RTF1,POLR2H,NCBP2,TAF15,GTF2A2,TAF10,SUPT6H,GTF2B,MNAT1,TAF7,GTF2E2,GTF2A1,POLR2F,POLR2B,TAF13,MLLT3,TAF9,TAF1,EAF2,ELOA,TAF4,CCNH,PAF1,GTF2H5	PDC3	BET inhibitors
REAC:R-HSA-9670439	Signaling by phosphorylated juxtamembrane, extracellular and kinase domain KIT mutants	0.0185433	0.0185433	UP	STAT1,PIK3R3,FYN,YES1,STAT3,SOS1,PIK3CA,HRAS,JAK2,PIK3R2	PDC3	BET inhibitors
REAC:R-HSA-9669938	Signaling by KIT in disease	0.0185433	0.0185433	UP	STAT1,PIK3R3,FYN,YES1,STAT3,SOS1,PIK3CA,HRAS,JAK2,PIK3R2	PDC3	BET inhibitors
REAC:R-HSA-71387	Metabolism of carbohydrates	0.0194202	0.0194202	UP	DCXR,GPC5,PYGB,PGD,CHPF,SLC2A1,B3GNT2,B3GAT3,PC,GLCE,SLC25A1,G6PD,TPR,UBC,B4GALT6,PRKACA,CHST2,HS6ST3,HS2ST1,MDH1,UST,CHP1,NDST2,CHST12,PPP2CB,SHPK,CSGALNACT2,SDC2,GAPDH,TPI1,MAN2B1,B3GALT1,ST3GAL3,PRKACB,HYAL2,GPC1,PPP2R5D,SLC9A1,GYG1,CHSY3,PAPSS1,CHPF2,ST3GAL6,CRYL1,HS3ST3B1,GOT1,AGL,HGSNAT,ABCC5,NUP133,CHST7,XYLT1,GYS1,GALT,GPC2,B4GALT4,NUP188,MANBA,B3GNT4,CHSY1,GBE1,PYGL,PYGM,ALDOA,HYAL1,GLB1…	PDC3	BET inhibitors
REAC:R-HSA-442720	CREB1 phosphorylation through the activation of Adenylate Cyclase	0.0213374	0.0213374	UP	PRKAR2B,PRKAR2A,PRKACA,PRKACB,CREB1,PRKAR1A,PRKX,ADCY1	PDC3	BET inhibitors
REAC:R-HSA-6811440	Retrograde transport at the Trans-Golgi-Network	0.0224934	0.0224934	UP	IGF2R,SCOC,RAB6A,RIC1,NSF,RAB43,STX6,VTI1A,GOLGA4,COG6,VPS53,NAA30,COG2,RAB6B,USP6NL,COG3,SYS1,NAPG,ARFIP2,NAA38	PDC3	BET inhibitors
REAC:R-HSA-450294	MAP kinase activation	0.0224934	0.0224934	UP	SKP1,DUSP6,MAPK8,UBC,PPP2CB,MAPK14,MAP2K3,RPS6KA5,BTRC,PPP2R5D,MAP2K4,RPS6KA3,RPS6KA1,CREB1,VRK3,MAP2K6,FOS,MAPKAPK2,MAPK1,MAP3K7,MAP2K1,MAPK9,TAB3,MAP2K7	PDC3	BET inhibitors
REAC:R-HSA-9673770	Signaling by PDGFRA extracellular domain mutants	0.029723	0.029723	UP	STAT1,STAT3,SOS1,PIK3CA,HRAS,PIK3R2,PDGFRA	PDC3	BET inhibitors
REAC:R-HSA-9673767	Signaling by PDGFRA transmembrane, juxtamembrane and kinase domain mutants	0.029723	0.029723	UP	STAT1,STAT3,SOS1,PIK3CA,HRAS,PIK3R2,PDGFRA	PDC3	BET inhibitors
REAC:R-HSA-948021	Transport to the Golgi and subsequent modification	0.0314888	0.0314888	UP	SPTAN1,TUBB3,TUBA1A,GOLGB1,SPTBN1,DYNLL2,GBF1,TRAPPC9,TUBB4B,PPP6R3,DYNC1H1,TUBB2A,CHST8,B4GALT6,TBC1D20,MAN1A1,DYNC1LI1,MAN1A2,YKT6,SEC22A,STX5,ARFGAP3,MAN2A1,DCTN1,MAN1C1,NSF,MIA3,COPE,PPP6R1,ARF4,SEC16A,DYNC1I1,TUBB2B,MGAT1,COG6,MGAT5,TRAPPC6B,USO1,F8,COG2,FUT8,B4GALT4,STX17,COG3,FUCA1,MGAT4A,PPP6C,MGAT2,SAR1B,NAPG,SEC24B,TRAPPC4,PREB,CD55,COPG2	PDC3	BET inhibitors
REAC:R-HSA-199992	trans-Golgi Network Vesicle Budding	0.0324245	0.0324245	UP	GOLGB1,DNM2,GBF1,IGF2R,FTH1,APP,PIK3C2A,CPD,AP1B1,FTL,AP1S2,DNAJC6,GAK,SNX2,AP1G1,HIP1R,AP1S3,AP3S1,BLOC1S4,TFRC,SH3GL2,SORT1,VAMP2,AP1G2,BLOC1S3,SNX9	PDC3	BET inhibitors
REAC:R-HSA-6806834	Signaling by MET	0.0336109	0.0336109	UP	RANBP9,ITGB1,UBC,RAB4B,STAT3,RAP1A,SOS1,PTPN1,PTPN11,PIK3CA,LRIG1,RAP1B,RANBP10,STAM2,LAMA5,GAB1,HRAS,USP8,CRK,RAB4A,LAMA1,SH3GL2,SH3GL1,EPS15,DOCK7,SH3GL3,MUC20	PDC3	BET inhibitors
REAC:R-HSA-1632852	Macroautophagy	0.0336109	0.0336109	UP	MAP1LC3B,TUBB3,TUBA1A,HSP90AA1,VCP,IFT88,DYNLL2,TUBB4B,DYNC1H1,TUBB2A,ATG4B,UBC,GABARAPL2,DYNC1LI1,SQSTM1,RRAGA,ULK1,PRKAG1,MFN1,DYNC1I1,TUBB2B,RB1CC1,AMBRA1,CHMP4A,ARL13B,RRAGC,ATG4D,MTMR3,CHMP7,NBR1,LAMTOR5,PCNT,ATG5,ATG10,CSNK2A1,PINK1,PRKN,LAMTOR2,WIPI2,ATG4A,ATG4C,MTMR14	PDC3	BET inhibitors
REAC:R-HSA-4791275	Signaling by WNT in cancer	0.0367486	0.0367486	UP	GSK3B,LRP6,PPP2R5A,TNKS2,PPP2CB,PPP2R5C,PPP2R5D,PPP2R5E,TNKS,CTNNB1,FZD8,RNF43,FZD4,PPP2R5B,FZD5	PDC3	BET inhibitors
REAC:R-HSA-9013409	RHOJ GTPase cycle	0.0393841	0.0393841	UP	ARHGAP26,FNBP1,MPP7,PAK2,ARHGAP5,RAB7A,CPNE8,WASL,SLC4A7,PREX1,JUP,ARHGEF7,GIT1,CDC42BPB,SCRIB,ARL13B,STOM,TFRC,GIT2,DEPDC1B,PIK3R2	PDC3	BET inhibitors
REAC:R-HSA-450282	MAPK targets/ Nuclear events mediated by MAP kinases	0.0393841	0.0393841	UP	DUSP6,MAPK8,PPP2CB,MAPK14,RPS6KA5,PPP2R5D,RPS6KA3,RPS6KA1,CREB1,VRK3,FOS,MAPKAPK2,MAPK1,MAPK9	PDC3	BET inhibitors
REAC:R-HSA-9639288	Amino acids regulate mTORC1	0.0393841	0.0393841	UP	ATP6V0C,CASTOR2,ATP6V0B,ATP6V1F,SESN1,ATP6V1E1,RRAGA,ATP6V1H,SESN2,ATP6V1A,FNIP1,SH3BP4,ATP6V1D,ITFG2,ATP6V0D1,RRAGC,FLCN,LAMTOR5,BMT2,ATP6V0E2,LAMTOR2	PDC3	BET inhibitors
REAC:R-HSA-177929	Signaling by EGFR	0.0395569	0.0395569	UP	PAG1,SPRY2,UBC,SOS1,PTPN11,PIK3CA,EPS15L1,LRIG1,ARHGEF7,HBEGF,STAM2,GAB1,HRAS,PTPRK,EPN1,SH3GL2,SH3GL1,EPS15,SH3GL3	PDC3	BET inhibitors
REAC:R-HSA-442755	Activation of NMDA receptors and postsynaptic events	0.0437735	0.0437735	UP	TUBB3,PRKAR2B,TUBA1A,NRGN,TUBB4B,PRKAR2A,NBEA,TUBB2A,CASK,PDPK1,PRKACA,DLG2,PRKACB,LIN7C,PRKAG1,PPM1E,RPS6KA3,GIT1,RPS6KA1,CREB1,CAMK2G,TUBB2B,HRAS,MAPK1,PRKAR1A,KPNA2,ACTN2,RASGRF2,PRKX,ADCY1	PDC3	BET inhibitors
REAC:R-HSA-9612973	Autophagy	0.0467365	0.0467365	UP	MAP1LC3B,TUBB3,TUBA1A,HSP90AA1,VCP,IFT88,DYNLL2,TSG101,TUBB4B,DYNC1H1,TUBB2A,ATG4B,UBC,GABARAPL2,DYNC1LI1,SQSTM1,RRAGA,LAMP2,ULK1,PRKAG1,MFN1,DYNC1I1,TUBB2B,RB1CC1,AMBRA1,CHMP4A,ARL13B,RRAGC,ATG4D,VPS37A,MTMR3,CHMP7,NBR1,LAMTOR5,PCNT,ATG5,ATG10,CSNK2A1,PINK1,PRKN,LAMTOR2,WIPI2,ATG4A,ATG4C,MTMR14	PDC3	BET inhibitors
REAC:R-HSA-111459	Activation of caspases through apoptosome-mediated cleavage	0.0467365	0.0467365	UP	CASP3,CYCS,APAF1,CASP9,CASP7	PDC3	BET inhibitors
REAC:R-HSA-6802957	Oncogenic MAPK signaling	0.0477235	0.0477235	UP	DUSP6,TRIM24,SHOC2,AKAP9,MARK3,SND1,RAP1A,BCL2L11,FAM114A2,RAP1B,PAPSS1,CAMK2G,LMNA,IQGAP1,HRAS,SPRED1,MAPK1,AGGF1,PPP1CC,KDM7A,VCL,JAK2,TENT4A,KSR1,MAP2K2,MAP2K1,BRAP,MAP3K11	PDC3	BET inhibitors
REAC:R-HSA-9711123	Cellular response to chemical stress	0.0490747	0.0490747	UP	TXNRD1,MAP1LC3B,SKP1,NCOA1,CCS,VCP,PGD,GSK3B,PSME4,IDH1,HMOX2,SOD1,TXNIP,GCLC,G6PD,SESN1,UBC,CDKN1A,CAT,STAT3,SQSTM1,CYCS,COX11,GCLM,DPP3,PSMD4,COX6A1,BTRC,COX5A,NPLOC4,SESN2,SURF1,CUL3,UFD1,NOTCH1,HELZ2,PSMD3,EP300,PSME2,PSME1,AKT1,SLC7A11,PSMB9,GPX3,HDAC3,SOD2,PSMD10,ERO1A,GSTP1,NDUFA4,COX7B,BLVRB,SCO2,CSNK2A1,NFE2L2,SRXN1	PDC3	BET inhibitors
REAC:R-HSA-5419276	Mitochondrial translation termination	1.74e-11	1.74e-11	DOWN	MRPS15,MRPL24,GADD45GIP1,MRPL3,MRPL11,MRPL19,MRPL23,MRPS24,MRPL12,MRPS18B,MRPL27,MRPS5,MRPL28,MRPL15,MRPS18C,MRPS10,MRPL34,MRPL9,MRPL22,MRPL16,CHCHD1,MRPL52,MRPS7,MRPL46,MRPS12,MRRF,MRPL47,MRPS35,MRPL4,MRPL32,MRPL37,MRPL20,MRPS2,MRPL44,MRPS23,MRPS18A,MRPL43,MRPL17,MRPS34,MRPL33,MRPL58,MRPL1,MRPL42,MRPL50,MRPL39,MRPS30,MRPS27,MRPS22,MRPS21,MRPS9	PDC3	BET inhibitors
REAC:R-HSA-5368286	Mitochondrial translation initiation	1.74e-11	1.74e-11	DOWN	MRPS15,MRPL24,GADD45GIP1,MRPL3,MRPL11,MRPL19,MRPL23,MRPS24,MRPL12,MRPS18B,MRPL27,MRPS5,MRPL28,MRPL15,MRPS18C,MRPS10,MRPL34,MRPL9,MRPL22,MRPL16,CHCHD1,MRPL52,MRPS7,MRPL46,MRPS12,MRPL47,MRPS35,MRPL4,MRPL32,MRPL37,MRPL20,MRPS2,MRPL44,MRPS23,MRPS18A,MTIF2,MRPL43,MRPL17,MRPS34,MRPL33,MRPL58,MRPL1,MRPL42,MRPL50,MRPL39,MRPS30,MRPS27,MRPS22,MRPS21,MRPS9	PDC3	BET inhibitors
REAC:R-HSA-5389840	Mitochondrial translation elongation	6.91e-11	6.91e-11	DOWN	MRPS15,MRPL24,GADD45GIP1,MRPL3,MRPL11,MRPL19,MRPL23,MRPS24,MRPL12,MRPS18B,MRPL27,MRPS5,MRPL28,MRPL15,MRPS18C,MRPS10,MRPL34,MRPL9,MRPL22,MRPL16,CHCHD1,MRPL52,MRPS7,MRPL46,MRPS12,MRPL47,MRPS35,MRPL4,MRPL32,MRPL37,MRPL20,MRPS2,MRPL44,MRPS23,MRPS18A,MRPL43,MRPL17,MRPS34,MRPL33,MRPL58,MRPL1,MRPL42,MRPL50,MRPL39,MRPS30,MRPS27,MRPS22,MRPS21,MRPS9	PDC3	BET inhibitors
REAC:R-HSA-5368287	Mitochondrial translation	7.37e-11	7.37e-11	DOWN	MRPS15,MRPL24,GADD45GIP1,MRPL3,MRPL11,MRPL19,MRPL23,MRPS24,MRPL12,MRPS18B,MRPL27,MRPS5,MRPL28,MRPL15,MRPS18C,MRPS10,MRPL34,MRPL9,MRPL22,MRPL16,CHCHD1,MRPL52,MRPS7,MRPL46,MRPS12,MRRF,MRPL47,MRPS35,MRPL4,MRPL32,MRPL37,MRPL20,MRPS2,MRPL44,MRPS23,MRPS18A,MTIF2,MRPL43,MRPL17,MRPS34,MRPL33,MRPL58,MRPL1,MRPL42,MRPL50,MRPL39,MRPS30,MRPS27,MRPS22,MRPS21,MRPS9	PDC3	BET inhibitors
REAC:R-HSA-72203	Processing of Capped Intron-Containing Pre-mRNA	6.02e-08	6.02e-08	DOWN	TCERG1,MAGOHB,LSM7,DDX39A,DDX46,SYMPK,U2SURP,LSM3,SNRPC,LSM5,NXT1,SNRPE,LSM4,GTF2F2,HNRNPD,HNRNPA1,CPSF2,HNRNPM,PPIG,CWC27,SF3B4,ZCRB1,THOC7,PPIL1,NUP205,PCBP1,NSRP1,RBM42,MAGOH,SNRPB,POLR2I,BUD13,CWC22,NUP62,MTREX,NUP210,NUP37,SNRPF,SRSF4,PPIH,SNRPA,SRSF2,ISY1,CWC15,SF3A3,NUP155,PHF5A,SNW1,SNRPA1,SNRNP35,SRSF7,DDX23,SRRM1,HNRNPF,NUP153,NUDT21,RBMX,NUP160,SNRNP40,NUP107,LSM2,U2AF1L4,CTNNBL1,NUP85…	PDC3	BET inhibitors
REAC:R-HSA-69242	S Phase	1.91e-07	1.91e-07	DOWN	STAG2,PSMC3,PSMD7,MCM5,POLE2,STAG1,AKT3,CDK4,PSMB6,PSMA6,MCM2,RFC4,PSMB8,CDC26,MCM7,PSMB10,PSMB5,RFC2,UBE2E1,POLD3,MCM3,PSMA1,GINS2,CDC23,LIN9,PRIM1,TFDP1,CDT1,GMNN,WEE1,PSMC1,AKT2,CDC45,CDC6,PDS5A,PSMB2,RBBP4,RBL2,E2F4,PCNA,MCM6,ANAPC15,PSMB7,SMC3,GINS3,RPA2,MCM4,CABLES1,RFC3,POLE3,CDC25A,MYC,PSMD5,FEN1,CDK2,CCNE2,GINS1,PSMC2,PDS5B,ORC3,SEM1,RB1,E2F5,RAD21,UBE2C,POLA1,CUL1	PDC3	BET inhibitors
REAC:R-HSA-453279	Mitotic G1 phase and G1/S transition	7.36e-07	7.36e-07	DOWN	CDK6,PSMC3,PSMD7,MCM5,POLE2,AKT3,CDK4,PSMB6,PSMA6,MCM2,TYMS,PSMB8,MCM7,PSMB10,PSMB5,MCM3,PSMA1,MCM10,LIN9,PRIM1,E2F2,TFDP1,CDT1,E2F3,GMNN,CDKN2A,WEE1,PSMC1,AKT2,CDC45,CDC6,PSMB2,CCND3,RBBP4,RBL2,E2F4,PCNA,MCM6,PSMB7,RBL1,RRM2,RPA2,MCM4,CABLES1,MYBL2,POLE3,CDC25A,MYC,PSMD5,CDK2,CCNE2,PSMC2,ORC3,SEM1,RB1,E2F5,FBXO5,CCNB1,POLA1,TOP2A,CUL1	PDC3	BET inhibitors
REAC:R-HSA-6790901	rRNA modification in the nucleus and cytosol	1.71e-06	1.71e-06	DOWN	DDX52,GAR1,WDR43,EMG1,UTP25,DKC1,KRR1,WDR46,TSR3,UTP18,NHP2,FBL,NOP58,UTP20,PNO1,UTP4,UTP14A,HEATR1,THUMPD1,NOL11,NOP14,FCF1,NAT10,MPHOSPH10,DHX37,RCL1,UTP15,RRP7A,WDR3,NOP10,PDCD11,WDR75	PDC3	BET inhibitors
REAC:R-HSA-69206	G1/S Transition	4.18e-06	4.18e-06	DOWN	PSMC3,PSMD7,MCM5,POLE2,AKT3,CDK4,PSMB6,PSMA6,MCM2,TYMS,PSMB8,MCM7,PSMB10,PSMB5,MCM3,PSMA1,MCM10,LIN9,PRIM1,TFDP1,CDT1,GMNN,WEE1,PSMC1,AKT2,CDC45,CDC6,PSMB2,RBBP4,RBL2,E2F4,PCNA,MCM6,PSMB7,RBL1,RRM2,RPA2,MCM4,CABLES1,POLE3,CDC25A,MYC,PSMD5,CDK2,CCNE2,PSMC2,ORC3,SEM1,RB1,E2F5,FBXO5,CCNB1,POLA1,CUL1	PDC3	BET inhibitors
REAC:R-HSA-72163	mRNA Splicing - Major Pathway	1.57e-05	1.57e-05	DOWN	TCERG1,MAGOHB,LSM7,DDX46,U2SURP,LSM3,SNRPC,LSM5,SNRPE,LSM4,GTF2F2,HNRNPD,HNRNPA1,HNRNPM,PPIG,CWC27,SF3B4,PPIL1,PCBP1,NSRP1,RBM42,MAGOH,SNRPB,POLR2I,BUD13,CWC22,MTREX,SNRPF,SRSF4,PPIH,SNRPA,SRSF2,ISY1,CWC15,SF3A3,PHF5A,SNW1,SNRPA1,SRSF7,DDX23,SRRM1,HNRNPF,RBMX,SNRNP40,LSM2,U2AF1L4,CTNNBL1,DHX35,LSM6,SRSF10,PPP1R8,RBM22,SF3B3,GTF2F1,PNN,SRSF1,RBM7,PPIL4,DHX15,CCDC12,SYF2,PRPF31,PPIE,SMNDC1,SRSF8,FA…	PDC3	BET inhibitors
REAC:R-HSA-72172	mRNA Splicing	1.57e-05	1.57e-05	DOWN	TCERG1,MAGOHB,LSM7,DDX46,U2SURP,LSM3,SNRPC,LSM5,SNRPE,LSM4,GTF2F2,HNRNPD,HNRNPA1,HNRNPM,PPIG,CWC27,SF3B4,ZCRB1,PPIL1,PCBP1,NSRP1,RBM42,MAGOH,SNRPB,POLR2I,BUD13,CWC22,MTREX,SNRPF,SRSF4,PPIH,SNRPA,SRSF2,ISY1,CWC15,SF3A3,PHF5A,SNW1,SNRPA1,SNRNP35,SRSF7,DDX23,SRRM1,HNRNPF,RBMX,SNRNP40,LSM2,U2AF1L4,CTNNBL1,DHX35,LSM6,SRSF10,PPP1R8,RBM22,SF3B3,GTF2F1,PNN,SRSF1,RBM7,PPIL4,DHX15,CCDC12,SYF2,PRPF31,PPIE,S…	PDC3	BET inhibitors
REAC:R-HSA-72306	tRNA processing	7.37e-05	7.37e-05	DOWN	QTRT1,PRORP,CDKAL1,FTSJ1,TYW3,WDR4,RAN,NUP205,TRMT6,QTRT2,ALKBH8,NUP62,NUP210,ADAT2,URM1,NUP37,RPP30,XPOT,TRMT1,TRMT5,NUP155,POP7,POP4,NUP153,HSD17B10,NUP160,NUP107,NUP85,TRMT61A,DUS2,SEC13,TRMT11,CTU1,MTO1,TRMT10C,TRMT13,NUP93,NUP50,TSEN2,NUP35,NUP42,RPP21,TRNT1	PDC3	BET inhibitors
REAC:R-HSA-15869	Metabolism of nucleotides	0.000103517	0.000103517	DOWN	NME1,NT5C,DCTPP1,DTYMK,PAICS,ITPA,DNPH1,ATIC,TYMS,AK4,GART,RRM1,GMPS,UMPS,AK2,NME4,UCK2,CAD,GMPR2,CTPS2,UCK1,DCK,PFAS,AK1,ADSS,IMPDH1,RRM2,GDA,AMPD2,XDH,AK5,ADSL,ADA,DCTD,CDA,DPYD,TYMP,UPP1,NUDT13	PDC3	BET inhibitors
REAC:R-HSA-69190	DNA strand elongation	0.000174219	0.000174219	DOWN	MCM5,MCM2,RFC4,MCM7,RFC2,POLD3,MCM3,GINS2,PRIM1,CDC45,PCNA,MCM6,GINS3,RPA2,MCM4,RFC3,FEN1,GINS1,POLA1	PDC3	BET inhibitors
REAC:R-HSA-8980692	RHOA GTPase cycle	0.000206701	0.000206701	DOWN	CAV1,DLC1,PKN1,CAVIN1,ARHGEF1,STARD13,ARHGAP22,TRIO,SRGAP1,ARAP3,STK10,FLOT1,ABR,FAM13A,NGEF,LMAN1,ARHGAP31,ARHGAP23,PKN3,TMPO,PLEKHG5,DIAPH3,ARHGAP4,ARHGDIB,DOCK2,ARHGEF19,C1QBP,DEF6,PLEKHG4,VAV2,ARHGEF10,ARHGAP21,RACGAP1,PLEKHG6,VAPB,OBSCN,ARHGEF5,RTKN,ARAP1,ARHGEF10L,ARHGAP10,ARHGEF40,TJP2,ARHGAP11A,ARHGAP8,IQGAP3,ACBD5,PLEKHG3,ARHGAP19,ARHGEF2,ARHGEF17,OPHN1,PIK3R1,FMNL3,VANGL1	PDC3	BET inhibitors
REAC:R-HSA-69239	Synthesis of DNA	0.000211401	0.000211401	DOWN	PSMC3,PSMD7,MCM5,POLE2,PSMB6,PSMA6,MCM2,RFC4,PSMB8,CDC26,MCM7,PSMB10,PSMB5,RFC2,UBE2E1,POLD3,MCM3,PSMA1,GINS2,CDC23,PRIM1,CDT1,GMNN,PSMC1,CDC45,CDC6,PSMB2,PCNA,MCM6,ANAPC15,PSMB7,GINS3,RPA2,MCM4,RFC3,POLE3,PSMD5,FEN1,CDK2,CCNE2,GINS1,PSMC2,ORC3,SEM1,UBE2C,POLA1,CUL1	PDC3	BET inhibitors
REAC:R-HSA-72312	rRNA processing	0.000259626	0.000259626	DOWN	DDX52,EXOSC5,GAR1,RPL26L1,EXOSC8,EXOSC7,PRORP,DDX21,WDR43,EXOSC1,C1D,EMG1,RPL21,UTP25,DKC1,KRR1,WDR46,NIP7,TSR3,UTP18,EXOSC9,RPL29,NHP2,EBNA1BP2,NOB1,FBL,NOL12,RPL30,MTREX,NOP58,WDR12,RPP30,RPL22L1,LTV1,UTP20,MRM1,PNO1,EXOSC10,GNL3,UTP4,HSD17B10,UTP14A,HEATR1,TSR1,THUMPD1,NOL11,NOP14,FCF1,PES1,NAT10,MPHOSPH10,DHX37,ISG20L2,TRMT10C,SENP3,MTERF4,WDR18,RCL1,NSUN4,EXOSC2,RRP1,UTP15,RRP7A,RPL27A,WDR3,…	PDC3	BET inhibitors
REAC:R-HSA-176974	Unwinding of DNA	0.00049676	0.00049676	DOWN	MCM5,MCM2,MCM7,MCM3,GINS2,CDC45,MCM6,GINS3,MCM4,GINS1	PDC3	BET inhibitors
REAC:R-HSA-3108214	SUMOylation of DNA damage response and repair proteins	0.000843687	0.000843687	DOWN	STAG2,SP100,HDAC7,PCGF2,NSMCE1,XRCC4,STAG1,PML,NUP205,NUP62,NUP210,NUP37,CDKN2A,NSMCE2,NUP155,SUMO3,NUP153,NUP160,NUP107,NUP85,SMC3,SEC13,RNF2,BRCA1,NUP93,MDC1,NUP50,NUP35,NUP42,RAD21,PHC1	PDC3	BET inhibitors
REAC:R-HSA-2559585	Oncogene Induced Senescence	0.00116027	0.00116027	DOWN	CDK6,ETS1,TNRC6A,CDK4,ERF,MAPK3,E2F2,TFDP1,E2F3,ID1,TP53,CDKN2A,ETS2,AGO4,MDM2,SP1,MDM4,RB1	PDC3	BET inhibitors
REAC:R-HSA-68962	Activation of the pre-replicative complex	0.00116027	0.00116027	DOWN	MCM5,POLE2,MCM2,MCM7,MCM3,MCM10,PRIM1,CDT1,GMNN,CDC45,CDC6,MCM6,RPA2,MCM4,POLE3,CDK2,ORC3,POLA1	PDC3	BET inhibitors
REAC:R-HSA-9013106	RHOC GTPase cycle	0.00145458	0.00145458	DOWN	CAV1,DLC1,PKN1,CAVIN1,ARHGEF1,STARD13,STK10,FLOT1,ABR,LMAN1,PKN3,TMPO,DIAPH3,C1QBP,VAV2,ARHGEF10,ARHGAP21,RACGAP1,VAPB,ARHGEF5,RTKN,ARHGEF10L,ARHGEF40,TJP2,IQGAP3,ACBD5,ARHGEF17,OPHN1,PIK3R1,FMNL3,VANGL1	PDC3	BET inhibitors
REAC:R-HSA-2555396	Mitotic Metaphase and Anaphase	0.00160298	0.00160298	DOWN	STAG2,PSMC3,TUBA4A,PSMD7,KPNB1,BANF1,TUBA1B,STAG1,PSMB6,PSMA6,PSMB8,CDC26,RAN,NUP205,PSMB10,PSMB5,UBE2E1,LMNB1,CHMP2A,PSMA1,CENPQ,CDC23,NUP62,NUP37,PSMC1,NUP155,CHMP3,ANKLE2,PDS5A,KIF2A,CHMP4C,PSMB2,NUP160,CENPK,NUP107,NUP85,ANAPC15,PSMB7,SMC3,CHMP4B,CHMP6,BUB1B,KNTC1,ZWINT,SPC24,SEC13,SPDL1,PMF1,PSMD5,BIRC5,TUBA8,RCC2,NUP93,LEMD2,TUBA1C,CENPO,PSMC2,PDS5B,NUP35,DSN1,SEM1,CDC20,RAD21,CLIP1,AURKB,F…	PDC3	BET inhibitors
REAC:R-HSA-1362277	Transcription of E2F targets under negative control by DREAM complex	0.0018447	0.0018447	DOWN	LIN9,TFDP1,CDC6,RBBP4,RBL2,E2F4,PCNA,RBL1,CDC25A,MYC,E2F5,TOP2A	PDC3	BET inhibitors
REAC:R-HSA-5693579	Homologous DNA Pairing and Strand Exchange	0.0018447	0.0018447	DOWN	RAD51B,TOPBP1,RMI2,RFC4,RFC2,RAD51D,CHEK1,RAD51AP1,BARD1,RBBP8,RAD51,NBN,RPA2,RFC3,PALB2,BRCA1,KAT5,EXO1,BRIP1,RAD9B,SEM1	PDC3	BET inhibitors
REAC:R-HSA-8868773	rRNA processing in the nucleus and cytosol	0.00194986	0.00194986	DOWN	DDX52,EXOSC5,GAR1,RPL26L1,EXOSC8,EXOSC7,DDX21,WDR43,EXOSC1,C1D,EMG1,RPL21,UTP25,DKC1,KRR1,WDR46,NIP7,TSR3,UTP18,EXOSC9,RPL29,NHP2,EBNA1BP2,NOB1,FBL,NOL12,RPL30,MTREX,NOP58,WDR12,RPP30,RPL22L1,LTV1,UTP20,PNO1,EXOSC10,GNL3,UTP4,UTP14A,HEATR1,TSR1,THUMPD1,NOL11,NOP14,FCF1,PES1,NAT10,MPHOSPH10,DHX37,ISG20L2,SENP3,WDR18,RCL1,EXOSC2,RRP1,UTP15,RRP7A,RPL27A,WDR3,NOP10,PDCD11,RPP21,WDR75	PDC3	BET inhibitors
REAC:R-HSA-1538133	G0 and Early G1	0.00201437	0.00201437	DOWN	LIN9,TFDP1,CDC6,RBBP4,RBL2,E2F4,PCNA,RBL1,MYBL2,CDC25A,MYC,CDK2,CCNE2,E2F5,TOP2A	PDC3	BET inhibitors
REAC:R-HSA-68882	Mitotic Anaphase	0.00217801	0.00217801	DOWN	STAG2,PSMC3,TUBA4A,PSMD7,KPNB1,BANF1,TUBA1B,STAG1,PSMB6,PSMA6,PSMB8,CDC26,RAN,NUP205,PSMB10,PSMB5,UBE2E1,LMNB1,CHMP2A,PSMA1,CENPQ,CDC23,NUP62,NUP37,PSMC1,NUP155,CHMP3,ANKLE2,PDS5A,KIF2A,CHMP4C,PSMB2,NUP160,CENPK,NUP107,NUP85,ANAPC15,PSMB7,SMC3,CHMP4B,CHMP6,BUB1B,KNTC1,ZWINT,SPC24,SEC13,SPDL1,PMF1,PSMD5,BIRC5,TUBA8,RCC2,NUP93,LEMD2,TUBA1C,CENPO,PSMC2,PDS5B,NUP35,DSN1,SEM1,CDC20,RAD21,CLIP1,AURKB,Z…	PDC3	BET inhibitors
REAC:R-HSA-2980766	Nuclear Envelope Breakdown	0.0023442	0.0023442	DOWN	NEK6,BANF1,NUP205,LMNB1,NUP62,NUP210,NUP37,NUP155,NUP153,NUP160,NUP107,NUP85,SEC13,NUP93,LEMD2,NUP50,CTDNEP1,NUP35,NUP42,LPIN3,CCNB1,PLK1	PDC3	BET inhibitors
REAC:R-HSA-9701190	Defective homologous recombination repair (HRR) due to BRCA2 loss of function	0.00235564	0.00235564	DOWN	RAD51B,TOPBP1,RMI2,RFC4,RFC2,RAD51D,RAD51AP1,BARD1,RBBP8,RAD51,NBN,RPA2,RFC3,PALB2,BRCA1,KAT5,EXO1,BRIP1,RAD9B,SEM1	PDC3	BET inhibitors
REAC:R-HSA-9675136	Diseases of DNA Double-Strand Break Repair	0.00235564	0.00235564	DOWN	RAD51B,TOPBP1,RMI2,RFC4,RFC2,RAD51D,RAD51AP1,BARD1,RBBP8,RAD51,NBN,RPA2,RFC3,PALB2,BRCA1,KAT5,EXO1,BRIP1,RAD9B,SEM1	PDC3	BET inhibitors
REAC:R-HSA-8956320	Nucleotide biosynthesis	0.0028523	0.0028523	DOWN	PAICS,ATIC,GART,GMPS,UMPS,CAD,PFAS,ADSS,IMPDH1,ADSL	PDC3	BET inhibitors
REAC:R-HSA-9013404	RAC2 GTPase cycle	0.0029445	0.0029445	DOWN	CAV1,BAIAP2L1,SYDE1,MTX1,TRIO,CDC42EP1,SLITRK5,DSG2,ABR,LAMTOR1,LMAN1,DOCK1,PAK1,WASF2,TMPO,ANKLE2,DIAPH3,DOCK2,DEF6,PAK4,VAV2,ARHGAP21,RACGAP1,VAPB,NCF1,NCF2,BRK1,RAC2,VRK2,SWAP70,OPHN1,PIK3R1,CDC42EP4,VANGL1	PDC3	BET inhibitors
REAC:R-HSA-69205	G1/S-Specific Transcription	0.0029445	0.0029445	DOWN	TYMS,LIN9,TFDP1,CDT1,CDC45,CDC6,RBBP4,RBL2,E2F4,PCNA,RBL1,RRM2,E2F5,FBXO5,POLA1	PDC3	BET inhibitors
REAC:R-HSA-5685942	HDR through Homologous Recombination (HRR)	0.00342342	0.00342342	DOWN	RAD51B,POLE2,TOPBP1,RMI2,RFC4,RFC2,RAD51D,POLD3,CHEK1,POLK,RAD51AP1,BARD1,RBBP8,RAD51,PCNA,NBN,RPA2,MUS81,SPIDR,RFC3,POLE3,PALB2,BRCA1,KAT5,EXO1,BRIP1,RAD9B,SEM1	PDC3	BET inhibitors
REAC:R-HSA-9704646	Defective HDR through Homologous Recombination Repair (HRR) due to PALB2 loss of BRCA2/RAD51/RAD51C binding function	0.00409782	0.00409782	DOWN	RAD51B,RMI2,RAD51D,RAD51AP1,BARD1,RBBP8,RAD51,NBN,PALB2,BRCA1,KAT5,EXO1,BRIP1,SEM1	PDC3	BET inhibitors
REAC:R-HSA-9704331	Defective HDR through Homologous Recombination Repair (HRR) due to PALB2 loss of BRCA1 binding function	0.00409782	0.00409782	DOWN	RAD51B,RMI2,RAD51D,RAD51AP1,BARD1,RBBP8,RAD51,NBN,PALB2,BRCA1,KAT5,EXO1,BRIP1,SEM1	PDC3	BET inhibitors
REAC:R-HSA-9701192	Defective homologous recombination repair (HRR) due to BRCA1 loss of function	0.00409782	0.00409782	DOWN	RAD51B,RMI2,RAD51D,RAD51AP1,BARD1,RBBP8,RAD51,NBN,PALB2,BRCA1,KAT5,EXO1,BRIP1,SEM1	PDC3	BET inhibitors
REAC:R-HSA-9701193	Defective homologous recombination repair (HRR) due to PALB2 loss of function	0.00409782	0.00409782	DOWN	RAD51B,RMI2,RAD51D,RAD51AP1,BARD1,RBBP8,RAD51,NBN,PALB2,BRCA1,KAT5,EXO1,BRIP1,SEM1	PDC3	BET inhibitors
REAC:R-HSA-180746	Nuclear import of Rev protein	0.00413907	0.00413907	DOWN	KPNB1,RAN,NUP205,NUP62,NUP210,NUP37,NUP155,NUP153,NUP160,NUP107,NUP85,SEC13,NUP93,NUP50,NUP35,NUP42	PDC3	BET inhibitors
REAC:R-HSA-5693616	Presynaptic phase of homologous DNA pairing and strand exchange	0.00413907	0.00413907	DOWN	RAD51B,TOPBP1,RMI2,RFC4,RFC2,RAD51D,CHEK1,BARD1,RBBP8,RAD51,NBN,RPA2,RFC3,BRCA1,KAT5,EXO1,BRIP1,RAD9B,SEM1	PDC3	BET inhibitors
REAC:R-HSA-5619107	Defective TPR may confer susceptibility towards thyroid papillary carcinoma (TPC)	0.00413907	0.00413907	DOWN	NUP205,NUP62,NUP210,NUP37,NUP155,NUP153,NUP160,NUP107,NUP85,SEC13,GCK,NUP93,NUP50,NUP35,NUP42	PDC3	BET inhibitors
REAC:R-HSA-4615885	SUMOylation of DNA replication proteins	0.00413907	0.00413907	DOWN	NUP205,NUP62,NUP210,NUP37,NUP155,SUMO3,NUP153,NUP160,NUP107,NUP85,PCNA,SEC13,BIRC5,NUP93,NUP50,NUP35,NUP42,AURKB,AURKA,TOP2A	PDC3	BET inhibitors
REAC:R-HSA-2990846	SUMOylation	0.00413907	0.00413907	DOWN	STAG2,SP100,HDAC7,PCGF2,NSMCE1,XRCC4,STAG1,SENP1,PML,NCOR2,CHD3,NR3C1,NUP205,DAXX,DNMT3A,IKBKE,HIPK2,NUP62,NUP210,NOP58,NUP37,MTA1,TP53,CDKN2A,NSMCE2,NUP155,CREBBP,SUMO3,NUP153,NFKBIA,ZNF131,NUP160,NUP107,NUP85,PCNA,SMC3,RARA,NFKB2,SEC13,MDM2,RNF2,THRB,BIRC5,BRCA1,NUP93,MDC1,NUP50,RWDD3,NUP35,NCOA2,NUP42,RXRA,RAD21,AURKB,AURKA,TOP2A,PHC1	PDC3	BET inhibitors
REAC:R-HSA-170822	Regulation of Glucokinase by Glucokinase Regulatory Protein	0.00413907	0.00413907	DOWN	NUP205,NUP62,NUP210,NUP37,NUP155,NUP153,NUP160,NUP107,NUP85,SEC13,GCK,NUP93,NUP50,NUP35,NUP42	PDC3	BET inhibitors
REAC:R-HSA-177243	Interactions of Rev with host cellular proteins	0.00413907	0.00413907	DOWN	KPNB1,RAN,NUP205,RANBP1,NUP62,NUP210,NUP37,NUP155,NUP153,NUP160,NUP107,NUP85,SEC13,NUP93,NUP50,NUP35,NUP42	PDC3	BET inhibitors
REAC:R-HSA-176187	Activation of ATR in response to replication stress	0.00413907	0.00413907	DOWN	MCM5,MCM2,RFC4,MCM7,RFC2,CHEK1,MCM3,MCM10,CDC45,CDC6,MCM6,RPA2,MCM4,RFC3,CDC25A,CDK2,ORC3,RAD9B	PDC3	BET inhibitors
REAC:R-HSA-9675135	Diseases of DNA repair	0.00477422	0.00477422	DOWN	RAD51B,TOPBP1,RMI2,RFC4,RFC2,RAD51D,NTHL1,RAD51AP1,MSH2,BARD1,RBBP8,RAD51,NBN,RPA2,RFC3,PALB2,BRCA1,KAT5,EXO1,BRIP1,RAD9B,SEM1	PDC3	BET inhibitors
REAC:R-HSA-430039	mRNA decay by 5' to 3' exoribonuclease	0.00479162	0.00479162	DOWN	LSM7,LSM3,LSM5,LSM4,LSM2,LSM6,DDX6,PATL1,DCP1B,EDC3	PDC3	BET inhibitors
REAC:R-HSA-3108232	SUMO E3 ligases SUMOylate target proteins	0.0050711	0.0050711	DOWN	STAG2,SP100,HDAC7,PCGF2,NSMCE1,XRCC4,STAG1,PML,NCOR2,CHD3,NR3C1,NUP205,DAXX,DNMT3A,IKBKE,HIPK2,NUP62,NUP210,NOP58,NUP37,MTA1,TP53,CDKN2A,NSMCE2,NUP155,CREBBP,SUMO3,NUP153,NFKBIA,ZNF131,NUP160,NUP107,NUP85,PCNA,SMC3,RARA,NFKB2,SEC13,MDM2,RNF2,THRB,BIRC5,BRCA1,NUP93,MDC1,NUP50,NUP35,NCOA2,NUP42,RXRA,RAD21,AURKB,AURKA,TOP2A,PHC1	PDC3	BET inhibitors
REAC:R-HSA-168271	Transport of Ribonucleoproteins into the Host Nucleus	0.00580051	0.00580051	DOWN	KPNB1,NUP205,NUP62,NUP210,NUP37,NUP155,NUP153,NUP160,NUP107,NUP85,SEC13,NUP93,NUP50,NUP35,NUP42	PDC3	BET inhibitors
REAC:R-HSA-168333	NEP/NS2 Interacts with the Cellular Export Machinery	0.00580051	0.00580051	DOWN	RAN,NUP205,NUP62,NUP210,NUP37,NUP155,NUP153,NUP160,NUP107,NUP85,SEC13,NUP93,NUP50,NUP35,NUP42	PDC3	BET inhibitors
REAC:R-HSA-168276	NS1 Mediated Effects on Host Pathways	0.00580051	0.00580051	DOWN	KPNB1,EIF2AK2,NUP205,NUP62,NUP210,NUP37,NUP155,NUP153,NUP160,NUP107,NUP85,PABPN1,SEC13,NUP93,NUP50,NUP35,NUP42,KPNA3	PDC3	BET inhibitors
REAC:R-HSA-165054	Rev-mediated nuclear export of HIV RNA	0.00581173	0.00581173	DOWN	RAN,NUP205,RANBP1,NUP62,NUP210,NUP37,NUP155,NUP153,NUP160,NUP107,NUP85,SEC13,NUP93,NUP50,NUP35,NUP42	PDC3	BET inhibitors
REAC:R-HSA-194441	Metabolism of non-coding RNA	0.00581	0.00581	DOWN	SNRPE,NUP205,SNUPN,SNRPB,NUP62,NUP210,NUP37,GEMIN6,SNRPF,GEMIN7,NUP155,PHAX,NUP153,NUP160,NUP107,NUP85,PRMT5,SEC13,NUP93,NUP50,NUP35,NUP42	PDC3	BET inhibitors
REAC:R-HSA-191859	snRNP Assembly	0.00581	0.00581	DOWN	SNRPE,NUP205,SNUPN,SNRPB,NUP62,NUP210,NUP37,GEMIN6,SNRPF,GEMIN7,NUP155,PHAX,NUP153,NUP160,NUP107,NUP85,PRMT5,SEC13,NUP93,NUP50,NUP35,NUP42	PDC3	BET inhibitors
REAC:R-HSA-2243919	Crosslinking of collagen fibrils	0.00581	0.00581	DOWN	LOXL4,LOXL3,LOXL1,LOX,COL4A4,TLL1,COL4A2,COL1A2,PCOLCE,COL4A3,COL1A1	PDC3	BET inhibitors
REAC:R-HSA-6804114	TP53 Regulates Transcription of Genes Involved in G2 Cell Cycle Arrest	0.00581	0.00581	DOWN	CARM1,TFDP1,TP53,SFN,RBL2,E2F4,PCNA,PRMT1,RBL1,AURKA,CCNB1	PDC3	BET inhibitors
REAC:R-HSA-68884	Mitotic Telophase/Cytokinesis	0.00587	0.00587	DOWN	STAG2,STAG1,PDS5A,SMC3,MAU2,PDS5B,RAD21,PLK1,KIF23	PDC3	BET inhibitors
REAC:R-HSA-69202	Cyclin E associated events during G1/S transition	0.00589	0.00589	DOWN	PSMC3,PSMD7,AKT3,CDK4,PSMB6,PSMA6,PSMB8,PSMB10,PSMB5,PSMA1,LIN9,TFDP1,WEE1,PSMC1,AKT2,PSMB2,RBBP4,RBL2,E2F4,PSMB7,CABLES1,CDC25A,MYC,PSMD5,CDK2,CCNE2,PSMC2,SEM1,RB1,E2F5,CUL1	PDC3	BET inhibitors
REAC:R-HSA-3000171	Non-integrin membrane-ECM interactions	0.00615	0.00615	DOWN	LAMC2,ACTN1,ITGB4,PDGFB,LAMA3,FGF2,THBS1,COL5A2,LAMC1,LAMB3,COL5A1,HSPG2,PDGFA,ITGB5,COL4A4,COL4A2,FN1,DDR1,SDC3,SDC1,COL1A2,LAMC3,COL4A3,COL1A1	PDC3	BET inhibitors
REAC:R-HSA-1474244	Extracellular matrix organization	0.00617	0.00617	DOWN	SERPINE1,LAMC2,LTBP2,VCAN,ACTN1,ITGB4,PDGFB,LAMA3,MFAP5,ADAMTS9,LOXL4,COL8A1,MMP7,SERPINH1,FGF2,THBS1,COL5A2,ICAM3,MFAP2,LAMC1,MMP2,COL27A1,COL26A1,LAMB3,CAPNS1,NID2,COL5A1,ADAM12,EFEMP2,LOXL3,JAM2,CAPN2,HSPG2,EFEMP1,LOXL1,CAPN15,FBLN1,PDGFA,COLGALT1,ITGA5,PECAM1,ITGB5,TGFB2,LOX,COL16A1,COL6A2,MATN4,COL4A4,ADAM10,ITGA10,LTBP4,TLL1,P4HA3,COL4A2,COL6A1,FN1,DDR1,SDC3,VWF,CAPN14,SDC1,COL1A2,PCOLCE,LA…	PDC3	BET inhibitors
REAC:R-HSA-69620	Cell Cycle Checkpoints	0.00626	0.00626	DOWN	PSMC3,PSMD7,MCM5,TOPBP1,BABAM2,RMI2,NSD2,PSMB6,PSMA6,MCM2,RFC4,PSMB8,CDC26,MCM7,PSMB10,PSMB5,RFC2,UBE2E1,CHEK1,MCM3,PSMA1,CENPQ,CDC23,MCM10,NUP37,TP53,SFN,CDKN2A,WEE1,PSMC1,PKMYT1,CDC45,CDC6,KIF2A,PSMB2,NUP160,CENPK,NUP107,BARD1,RBBP8,NUP85,MCM6,ANAPC15,PSMB7,BUB1B,KNTC1,ZWINT,NBN,SPC24,RPA2,SEC13,MCM4,SPDL1,PMF1,RFC3,MDM2,CDC25A,PSMD5,BIRC5,BRCA1,CDK2,KAT5,RCC2,MDC1,EXO1,CCNE2,MDM4,BRIP1,CENPO,P…	PDC3	BET inhibitors
REAC:R-HSA-9709603	Impaired BRCA2 binding to PALB2	0.00734	0.00734	DOWN	RAD51B,RMI2,RAD51D,RAD51AP1,BARD1,RBBP8,RAD51,NBN,PALB2,BRCA1,KAT5,EXO1,BRIP1	PDC3	BET inhibitors
REAC:R-HSA-499943	Interconversion of nucleotide di- and triphosphates	0.00739	0.00739	DOWN	NME1,DCTPP1,DTYMK,TYMS,AK4,RRM1,AK2,NME4,CTPS2,AK1,RRM2,AK5,DCTD,NUDT13	PDC3	BET inhibitors
REAC:R-HSA-5693554	Resolution of D-loop Structures through Synthesis-Dependent Strand Annealing (SDSA)	0.00739327	0.00739327	DOWN	RAD51B,RMI2,RAD51D,RAD51AP1,BARD1,RBBP8,RAD51,NBN,PALB2,BRCA1,KAT5,EXO1,BRIP1,SEM1	PDC3	BET inhibitors
REAC:R-HSA-3301854	Nuclear Pore Complex (NPC) Disassembly	0.00739327	0.00739327	DOWN	NEK6,NUP205,NUP62,NUP210,NUP37,NUP155,NUP153,NUP160,NUP107,NUP85,SEC13,NUP93,NUP50,NUP35,NUP42,CCNB1	PDC3	BET inhibitors
REAC:R-HSA-73817	Purine ribonucleoside monophosphate biosynthesis	0.00739327	0.00739327	DOWN	PAICS,ATIC,GART,GMPS,PFAS,ADSS,IMPDH1,ADSL	PDC3	BET inhibitors
REAC:R-HSA-168274	Export of Viral Ribonucleoproteins from Nucleus	0.00739327	0.00739327	DOWN	RAN,NUP205,NUP62,NUP210,NUP37,NUP155,NUP153,NUP160,NUP107,NUP85,SEC13,NUP93,NUP50,NUP35,NUP42	PDC3	BET inhibitors
REAC:R-HSA-69656	Cyclin A:Cdk2-associated events at S phase entry	0.00843297	0.00843297	DOWN	PSMC3,PSMD7,AKT3,CDK4,PSMB6,PSMA6,PSMB8,PSMB10,PSMB5,PSMA1,LIN9,TFDP1,WEE1,PSMC1,AKT2,PSMB2,RBBP4,RBL2,E2F4,PSMB7,CABLES1,CDC25A,MYC,PSMD5,CDK2,CCNE2,PSMC2,SEM1,RB1,E2F5,CUL1	PDC3	BET inhibitors
REAC:R-HSA-2022090	Assembly of collagen fibrils and other multimeric structures	0.00983309	0.00983309	DOWN	LAMC2,ITGB4,LAMA3,LOXL4,COL8A1,MMP7,COL5A2,COL27A1,LAMB3,COL5A1,LOXL3,LOXL1,LOX,COL6A2,COL4A4,TLL1,COL4A2,COL6A1,COL1A2,PCOLCE,COL4A3,COL8A2,COL1A1,COL9A3	PDC3	BET inhibitors
REAC:R-HSA-447038	NrCAM interactions	0.0105531	0.0105531	DOWN	NRCAM,DLG1,NRP2,DLG4,DLG3,ANK1	PDC3	BET inhibitors
REAC:R-HSA-5693568	Resolution of D-loop Structures through Holliday Junction Intermediates	0.0106439	0.0106439	DOWN	RAD51B,RMI2,RAD51D,RAD51AP1,BARD1,RBBP8,RAD51,NBN,MUS81,SPIDR,PALB2,BRCA1,KAT5,EXO1,BRIP1,SEM1	PDC3	BET inhibitors
REAC:R-HSA-6799198	Complex I biogenesis	0.0107261	0.0107261	DOWN	NDUFC1,NDUFB7,NDUFS2,NDUFS6,NDUFS8,NDUFS4,NDUFB4,NDUFAF6,NDUFA10,NUBPL,NDUFA9,COA1,TMEM126B,NDUFS7,NDUFA7,NDUFA12,NDUFA3,NDUFA1,ACAD9,MT-ND5,NDUFA5,NDUFB6,NDUFC2	PDC3	BET inhibitors
REAC:R-HSA-159236	Transport of Mature mRNA derived from an Intron-Containing Transcript	0.0107389	0.0107389	DOWN	MAGOHB,DDX39A,NXT1,THOC7,NUP205,MAGOH,NUP62,NUP210,NUP37,SRSF4,SRSF2,NUP155,SRSF7,SRRM1,NUP153,NUP160,NUP107,U2AF1L4,NUP85,SEC13,SRSF1,NUP93,THOC6,NUP50,NUP35,NUP42,SRSF6	PDC3	BET inhibitors
REAC:R-HSA-180910	Vpr-mediated nuclear import of PICs	0.0107389	0.0107389	DOWN	BANF1,NUP205,NUP62,NUP210,NUP37,NUP155,NUP153,NUP160,NUP107,NUP85,SEC13,NUP93,NUP50,NUP35,NUP42	PDC3	BET inhibitors
REAC:R-HSA-186797	Signaling by PDGF	0.0116851	0.0116851	DOWN	PDGFB,THBS1,COL5A2,COL5A1,RAPGEF1,STAT6,NRAS,STAT5A,SRC,COL6A2,COL4A4,COL4A2,COL6A1,THBS4,PLAT,COL4A3,THBS3,PTPN12,PIK3R1,BCAR1,COL9A3,SPP1	PDC3	BET inhibitors
REAC:R-HSA-6791226	Major pathway of rRNA processing in the nucleolus and cytosol	0.0123901	0.0123901	DOWN	DDX52,EXOSC5,RPL26L1,EXOSC8,EXOSC7,DDX21,WDR43,EXOSC1,C1D,EMG1,RPL21,UTP25,KRR1,WDR46,NIP7,UTP18,EXOSC9,RPL29,EBNA1BP2,NOB1,FBL,NOL12,RPL30,MTREX,NOP58,WDR12,RPP30,RPL22L1,LTV1,UTP20,PNO1,EXOSC10,GNL3,UTP4,UTP14A,HEATR1,TSR1,NOL11,NOP14,FCF1,PES1,MPHOSPH10,DHX37,ISG20L2,SENP3,WDR18,RCL1,EXOSC2,RRP1,UTP15,RRP7A,RPL27A,WDR3,PDCD11,RPP21,WDR75	PDC3	BET inhibitors
REAC:R-HSA-9013423	RAC3 GTPase cycle	0.0140098	0.0140098	DOWN	CAV1,AMIGO2,BAIAP2L1,SYDE1,TRIO,CDC42EP1,SLITRK5,DSG2,ARAP3,ABR,LAMTOR1,LMAN1,PAK1,WASF2,TMPO,RAPGEF1,RAC3,DIAPH3,ARHGDIB,ABL2,PAK4,VAV2,ARHGAP21,RACGAP1,IL32,NCF1,NCF2,BRK1,VRK2,SWAP70,OPHN1,PIK3R1,VANGL1	PDC3	BET inhibitors
REAC:R-HSA-73893	DNA Damage Bypass	0.014128	0.014128	DOWN	POLE2,RFC4,PCLAF,RFC2,POLD3,POLK,DTL,REV1,RAD18,USP43,PCNA,CUL4A,UBE2L6,RPA2,RCHY1,USP1,RFC3,POLE3,WDR48,UBA7	PDC3	BET inhibitors
REAC:R-HSA-5693537	Resolution of D-Loop Structures	0.014128	0.014128	DOWN	RAD51B,RMI2,RAD51D,RAD51AP1,BARD1,RBBP8,RAD51,NBN,MUS81,SPIDR,PALB2,BRCA1,KAT5,EXO1,BRIP1,SEM1	PDC3	BET inhibitors
REAC:R-HSA-9709570	Impaired BRCA2 binding to RAD51	0.014128	0.014128	DOWN	TOPBP1,RMI2,RFC4,RFC2,BARD1,RBBP8,RAD51,NBN,RPA2,RFC3,BRCA1,KAT5,EXO1,BRIP1,RAD9B,SEM1	PDC3	BET inhibitors
REAC:R-HSA-3232142	SUMOylation of ubiquitinylation proteins	0.014128	0.014128	DOWN	PML,NUP205,NUP62,NUP210,NUP37,NUP155,NUP153,NUP160,NUP107,NUP85,SEC13,MDM2,NUP93,NUP50,NUP35,NUP42	PDC3	BET inhibitors
REAC:R-HSA-6784531	tRNA processing in the nucleus	0.0145416	0.0145416	DOWN	RAN,NUP205,NUP62,NUP210,NUP37,RPP30,XPOT,NUP155,POP7,POP4,NUP153,NUP160,NUP107,NUP85,SEC13,NUP93,NUP50,TSEN2,NUP35,NUP42,RPP21,TRNT1	PDC3	BET inhibitors
REAC:R-HSA-72202	Transport of Mature Transcript to Cytoplasm	0.0152013	0.0152013	DOWN	MAGOHB,DDX39A,SYMPK,NXT1,CPSF2,THOC7,NUP205,MAGOH,NUP62,NUP210,NUP37,SRSF4,SRSF2,NUP155,SRSF7,SRRM1,NUP153,NUP160,NUP107,U2AF1L4,NUP85,SEC13,SRSF1,NUP93,THOC6,NUP50,NUP35,NUP42,SRSF6	PDC3	BET inhibitors
REAC:R-HSA-9013149	RAC1 GTPase cycle	0.0152013	0.0152013	DOWN	CAV1,AMIGO2,DLC1,BAIAP2L1,PKN1,ARHGAP22,TRIO,CDC42EP1,SRGAP1,ARAP3,ABR,FAM13A,LAMTOR1,NGEF,DOCK1,PAK1,ARHGAP31,ARHGAP23,WASF2,TMPO,DIAPH3,ARHGAP4,ARHGDIB,ABL2,DOCK2,ARHGEF19,CHN1,ARHGAP25,DEF6,DOCK6,PAK4,PLEKHG4,VAV2,ARHGEF10,ARHGAP21,RACGAP1,SH3BP1,PLEKHG6,FMNL1,ARHGEF5,ARAP1,ARHGAP10,ARHGEF39,NCF1,NCF2,IQGAP3,TIAM2,BRK1,PLEKHG3,VRK2,SWAP70,OPHN1,PIK3R1,CDC42EP4,VANGL1,PAK6	PDC3	BET inhibitors
REAC:R-HSA-2995410	Nuclear Envelope (NE) Reassembly	0.0181806	0.0181806	DOWN	TUBA4A,KPNB1,BANF1,TUBA1B,RAN,NUP205,LMNB1,CHMP2A,NUP62,NUP37,NUP155,CHMP3,ANKLE2,CHMP4C,NUP160,NUP107,NUP85,CHMP4B,CHMP6,SEC13,TUBA8,NUP93,LEMD2,TUBA1C,NUP35,CCNB1	PDC3	BET inhibitors
REAC:R-HSA-69052	Switching of origins to a post-replicative state	0.0182476	0.0182476	DOWN	PSMC3,PSMD7,MCM5,PSMB6,PSMA6,MCM2,PSMB8,CDC26,MCM7,PSMB10,PSMB5,UBE2E1,MCM3,PSMA1,CDC23,CDT1,GMNN,PSMC1,CDC6,PSMB2,MCM6,ANAPC15,PSMB7,MCM4,PSMD5,CDK2,CCNE2,PSMC2,ORC3,SEM1,UBE2C,CUL1	PDC3	BET inhibitors
REAC:R-HSA-156711	Polo-like kinase mediated events	0.0183877	0.0183877	DOWN	FOXM1,LIN9,WEE1,PKMYT1,RBBP4,MYBL2,CDC25A,CCNB1,PLK1	PDC3	BET inhibitors
REAC:R-HSA-2214320	Anchoring fibril formation	0.0183877	0.0183877	DOWN	LAMC2,LAMA3,LAMB3,COL4A4,TLL1,COL4A2,COL1A2,COL4A3,COL1A1	PDC3	BET inhibitors
REAC:R-HSA-6807070	PTEN Regulation	0.0183877	0.0183877	DOWN	PSMC3,HDAC7,PSMD7,MTA3,TNRC6A,AKT3,PSMB6,PML,PSMA6,PSMB8,CHD3,PSMB10,PSMB5,PSMA1,LAMTOR1,MAPK3,MECOM,MTA1,TP53,PSMC1,AKT2,LAMTOR4,PSMB2,EED,AGO2,RBBP4,SNAI2,RRAGD,ATN1,PSMB7,AGO4,RNF2,PSMD5,CBX6,RPTOR,MLST8,PSMC2,WWP2,MTA2,SLC38A9,SEM1,XIAP,FRK,PHC1	PDC3	BET inhibitors
REAC:R-HSA-2470946	Cohesin Loading onto Chromatin	0.0196684	0.0196684	DOWN	STAG2,STAG1,PDS5A,SMC3,MAU2,PDS5B,RAD21	PDC3	BET inhibitors
REAC:R-HSA-1566948	Elastic fibre formation	0.0212575	0.0212575	DOWN	LTBP2,MFAP5,LOXL4,MFAP2,EFEMP2,LOXL3,EFEMP1,LOXL1,FBLN1,ITGA5,ITGB5,TGFB2,LOX,LTBP4,FN1,FBN3,FBN2,BMP4	PDC3	BET inhibitors
REAC:R-HSA-4570464	SUMOylation of RNA binding proteins	0.0212575	0.0212575	DOWN	PCGF2,NUP205,NUP62,NUP210,NOP58,NUP37,NUP155,NUP153,NUP160,NUP107,NUP85,SEC13,RNF2,NUP93,NUP50,NUP35,NUP42,PHC1	PDC3	BET inhibitors
REAC:R-HSA-381340	Transcriptional regulation of white adipocyte differentiation	0.0215843	0.0215843	DOWN	TBL1XR1,CHD9,CARM1,MED24,CDK4,SREBF2,NCOA6,NCOR2,NFKB1,MED6,CREBBP,MED8,MED28,CCND3,CEBPD,MED10,MED4,MED15,MED16,MED12,MED30,MED9,NCOA2,ADIRF,RXRA,FABP4,MED25,NCOR1,MED22	PDC3	BET inhibitors
REAC:R-HSA-9615933	Postmitotic nuclear pore complex (NPC) reformation	0.0222603	0.0222603	DOWN	KPNB1,RAN,NUP205,NUP62,NUP37,NUP155,NUP160,NUP107,NUP85,SEC13,NUP93,NUP35	PDC3	BET inhibitors
REAC:R-HSA-168325	Viral Messenger RNA Synthesis	0.0230435	0.0230435	DOWN	GTF2F2,NUP205,POLR2I,NUP62,NUP210,NUP37,NUP155,NUP153,NUP160,NUP107,NUP85,GTF2F1,SEC13,NUP93,NUP50,NUP35,NUP42	PDC3	BET inhibitors
REAC:R-HSA-1989781	PPARA activates gene expression	0.0244313	0.0244313	DOWN	TBL1XR1,NPAS2,CHD9,CARM1,MED24,FADS1,SREBF2,NCOA6,NCOR2,ANKRD1,GLIPR1,MED6,PLIN2,CREBBP,HMGCS1,MED8,MED28,FHL2,MED10,MED4,MED15,SP1,MED16,MED12,MED30,FDFT1,TIAM2,APOA1,PPARGC1B,G0S2,MED9,ABCA1,NCOA2,RXRA,MED25,NCOR1,MED22	PDC3	BET inhibitors
REAC:R-HSA-176033	Interactions of Vpr with host cellular proteins	0.0268358	0.0268358	DOWN	BANF1,NUP205,NUP62,NUP210,NUP37,NUP155,NUP153,NUP160,NUP107,NUP85,SEC13,NUP93,NUP50,NUP35,NUP42	PDC3	BET inhibitors
REAC:R-HSA-1268020	Mitochondrial protein import	0.0268358	0.0268358	DOWN	TOMM40,SLC25A13,MTX1,TIMM10,TIMM13,TOMM6,ATP5MC1,COA6,TIMM21,CHCHD5,COA4,TIMM50,CHCHD10,TOMM7,TAZ,CHCHD4,TIMM9,TIMM44,IDH3G,CYC1,DNAJC19,GFER,TIMM23,TIMM17B	PDC3	BET inhibitors
REAC:R-HSA-400206	Regulation of lipid metabolism by PPARalpha	0.0281364	0.0281364	DOWN	TBL1XR1,NPAS2,CHD9,CARM1,MED24,FADS1,SREBF2,NCOA6,NCOR2,ANKRD1,GLIPR1,MED6,PLIN2,CREBBP,HMGCS1,MED8,MED28,FHL2,MED10,MED4,MED15,SP1,MED16,MED12,MED30,FDFT1,TIAM2,APOA1,PPARGC1B,G0S2,MED9,ABCA1,NCOA2,RXRA,MED25,NCOR1,MED22	PDC3	BET inhibitors
REAC:R-HSA-159227	Transport of the SLBP independent Mature mRNA	0.0286592	0.0286592	DOWN	NUP205,NUP62,NUP210,NUP37,NUP155,NUP153,NUP160,NUP107,NUP85,SEC13,NUP93,NUP50,NUP35,NUP42	PDC3	BET inhibitors
REAC:R-HSA-6782315	tRNA modification in the nucleus and cytosol	0.0296766	0.0296766	DOWN	QTRT1,CDKAL1,FTSJ1,TYW3,WDR4,TRMT6,QTRT2,ALKBH8,ADAT2,URM1,TRMT1,TRMT5,TRMT61A,DUS2,TRMT11,CTU1,TRMT13	PDC3	BET inhibitors
REAC:R-HSA-5696394	DNA Damage Recognition in GG-NER	0.0324337	0.0324337	DOWN	COPS6,RAD23A,INO80D,YY1,DDB2,PARP2,CUL4A,INO80E,INO80,COPS5,RAD23B,ACTR5,GPS1,MCRS1,TFPT,COPS7A	PDC3	BET inhibitors
REAC:R-HSA-159231	Transport of Mature mRNA Derived from an Intronless Transcript	0.0324337	0.0324337	DOWN	SYMPK,CPSF2,NUP205,NUP62,NUP210,NUP37,NUP155,NUP153,NUP160,NUP107,NUP85,SEC13,NUP93,NUP50,NUP35,NUP42	PDC3	BET inhibitors
REAC:R-HSA-9013026	RHOB GTPase cycle	0.0347852	0.0347852	DOWN	CAV1,DLC1,PKN1,CAVIN1,ARHGEF1,STARD13,STK10,FLOT1,ABR,PKN3,DIAPH3,VAV2,ARHGEF10,ARHGAP21,RACGAP1,ARHGEF5,RTKN,ARHGEF10L,TJP2,IQGAP3,ARHGEF2,ARHGEF17,OPHN1,PIK3R1,VANGL1	PDC3	BET inhibitors
REAC:R-HSA-1474290	Collagen formation	0.0364058	0.0364058	DOWN	LAMC2,ITGB4,LAMA3,LOXL4,COL8A1,MMP7,SERPINH1,COL5A2,COL27A1,COL26A1,LAMB3,COL5A1,LOXL3,LOXL1,COLGALT1,LOX,COL16A1,COL6A2,COL4A4,TLL1,P4HA3,COL4A2,COL6A1,COL1A2,PCOLCE,COL4A3,COL8A2,COL1A1,PLOD3,COL9A3	PDC3	BET inhibitors
REAC:R-HSA-2467813	Separation of Sister Chromatids	0.0364058	0.0364058	DOWN	STAG2,PSMC3,TUBA4A,PSMD7,TUBA1B,STAG1,PSMB6,PSMA6,PSMB8,CDC26,PSMB10,PSMB5,UBE2E1,PSMA1,CENPQ,CDC23,NUP37,PSMC1,PDS5A,KIF2A,PSMB2,NUP160,CENPK,NUP107,NUP85,ANAPC15,PSMB7,SMC3,BUB1B,KNTC1,ZWINT,SPC24,SEC13,SPDL1,PMF1,PSMD5,BIRC5,TUBA8,RCC2,TUBA1C,CENPO,PSMC2,PDS5B,DSN1,SEM1,CDC20,RAD21,CLIP1,AURKB,ZWILCH,UBE2C,PLK1,SGO1,CENPL,MIS12	PDC3	BET inhibitors
REAC:R-HSA-5656169	Termination of translesion DNA synthesis	0.0377218	0.0377218	DOWN	POLE2,RFC4,PCLAF,RFC2,POLD3,POLK,REV1,USP43,PCNA,UBE2L6,RPA2,RFC3,POLE3,UBA7	PDC3	BET inhibitors
REAC:R-HSA-4085377	SUMOylation of SUMOylation proteins	0.0377218	0.0377218	DOWN	NUP205,NUP62,NUP210,NUP37,NUP155,NUP153,NUP160,NUP107,NUP85,SEC13,NUP93,NUP50,NUP35,NUP42	PDC3	BET inhibitors
REAC:R-HSA-159230	Transport of the SLBP Dependant Mature mRNA	0.0377218	0.0377218	DOWN	NUP205,NUP62,NUP210,NUP37,NUP155,NUP153,NUP160,NUP107,NUP85,SEC13,NUP93,NUP50,NUP35,NUP42	PDC3	BET inhibitors
REAC:R-HSA-68949	Orc1 removal from chromatin	0.0409883	0.0409883	DOWN	PSMC3,PSMD7,MCM5,PSMB6,PSMA6,MCM2,PSMB8,MCM7,PSMB10,PSMB5,MCM3,PSMA1,CDT1,PSMC1,CDC6,PSMB2,MCM6,PSMB7,MCM4,PSMD5,CDK2,PSMC2,ORC3,SEM1,CUL1	PDC3	BET inhibitors
REAC:R-HSA-159234	Transport of Mature mRNAs Derived from Intronless Transcripts	0.0414577	0.0414577	DOWN	SYMPK,CPSF2,NUP205,NUP62,NUP210,NUP37,NUP155,NUP153,NUP160,NUP107,NUP85,SEC13,NUP93,NUP50,NUP35,NUP42	PDC3	BET inhibitors
REAC:R-HSA-3000170	Syndecan interactions	0.0435476	0.0435476	DOWN	ACTN1,ITGB4,FGF2,THBS1,COL5A2,COL5A1,ITGB5,FN1,SDC3,SDC1,COL1A2,COL1A1	PDC3	BET inhibitors
REAC:R-HSA-9661069	Defective binding of RB1 mutants to E2F1,(E2F2, E2F3)	0.0461735	0.0461735	DOWN	CDK6,CDK4,E2F2,TFDP1,E2F3,CCND3,CDK2,CCNE2,RB1	PDC3	BET inhibitors
REAC:R-HSA-9659787	Aberrant regulation of mitotic G1/S transition in cancer due to RB1 defects	0.0461735	0.0461735	DOWN	CDK6,CDK4,E2F2,TFDP1,E2F3,CCND3,CDK2,CCNE2,RB1	PDC3	BET inhibitors
REAC:R-HSA-917937	Iron uptake and transport	0.00113203	0.00113203	UP	SKP1,FTL,ATP6V0C,HFE,HMOX2,ATP6V1F,ACO1,FTH1,TFRC,ATP6V0B,ATP6V1H,ATP6V0D1,MCOLN1,CAND1,ATP6V1A,ATP6V1C1,ATP6V0A1,SLC40A1,ATP6V1C2,ATP6V1D,SLC22A17,ATP6AP1,UBB,ATP6V0E2	PDC2	BET inhibitors
REAC:R-HSA-198725	Nuclear Events (kinase and transcription factor activation)	0.00115436	0.00115436	UP	JUND,DUSP6,EGR1,CREB1,ARC,VGF,RPS6KA2,ID1,FOS,ID4,PPP2R5D,MAPKAPK2,CDK5R2,ID2,MAPK1,DNM2,VRK3,RPS6KA3,RPS6KA5,SH3GL3,EGR4,EGR3,PPP2CB,MAPK14,RPS6KA1	PDC2	BET inhibitors
REAC:R-HSA-187037	Signaling by NTRK1 (TRKA)	0.00115	0.00115	UP	JUND,DUSP6,KIDINS220,EGR1,CREB1,ARC,VGF,RPS6KA2,ID1,FOS,SH3GL2,ID4,DNM3,STAT3,PPP2R5D,MAPKAPK2,CDK5R2,AP2A2,ID2,MAPK1,DNM2,VRK3,CRK,RAP1A,RPS6KA3,IRS2,RPS6KA5,SH3GL3,EGR4,EGR3,DNAL4,PIK3CB,MAP2K1,PPP2CB,RIT2,MAPK14,RPS6KA1,RALB	PDC2	BET inhibitors
REAC:R-HSA-1483257	Phospholipid metabolism	0.00171	0.00171	UP	DGAT1,PNPLA2,ABHD3,PNPLA8,PTPN13,PIP4K2A,INPP4A,CPNE3,MTM1,OSBPL8,PLD3,PLD1,GDE1,PIP5K1B,PIK3C2A,CPNE1,SLC44A1,CHKA,PI4KA,INPP5F,PLA2G12A,PIK3R3,DDHD1,ETNK1,HADHB,PIP5K1C,LPCAT2,PLEKHA8,LPIN2,PTEN,PCYT2,GPAT4,PIK3C3,RAB4A,STARD7,SYNJ1,FIG4,GPCPD1,MTMR10,PIK3R4,PLA2G10,GDPD5,MBOAT7,MIGA1,PLEKHA5,PIP4K2C,TNFAIP8,LPCAT3,PI4K2A,MTMR12,MIGA2,PNPLA3,PIK3CB,PIK3R5,RUFY1,PLAAT3,INPP5K,CDIPT,DGAT2,PHOSPHO1	PDC2	BET inhibitors
REAC:R-HSA-6811442	Intra-Golgi and retrograde Golgi-to-ER traffic	0.00187	0.00187	UP	TUBB3,TUBB4B,GALNT1,KIF1B,TUBB2A,MAN2A1,KIF3A,MAN1A2,MAN1A1,RAB30,IGF2R,KIF27,MAN1C1,GALNT2,RIC1,ARFIP2,TUBA1A,VPS53,DYNC1I1,DYNC1H1,SEC22B,NSF,CYTH1,ARF4,DYNLL2,CAPZA2,GCC1,NAA30,COPB2,YKT6,SNAP29,KIF21A,GOLGA4,KIFAP3,ARFGAP3,SURF4,RAB33B,TUBB4A,KLC3,SCOC,DYNC1LI1,BET1L,TMF1,CYTH3,SYS1,CYTH2,RAB6A,KIF1A,KIF13B,DCTN5,KIFC2,KLC1,PAFAH1B1,NAA38,GOSR2,TUBB6,RAB6B,RAB18	PDC2	BET inhibitors
REAC:R-HSA-9013148	CDC42 GTPase cycle	0.0023	0.0023	UP	TIAM1,ARHGAP26,FNBP1,ITSN1,ARHGAP44,PLD1,BAIAP2,FAM13B,FMNL3,TFRC,ARHGEF12,PAK2,CDC42SE2,GIT1,ARHGEF26,ARHGAP17,ARHGAP32,ARHGEF7,PREX1,SRGAP2,ARHGAP5,PARD6A,WDR91,YKT6,FNBP1L,ARHGAP30,CDC42EP2,ARFGAP3,DAAM1,BCR,RALBP1,DOCK9,RASGRF2,KCTD3,WASL,MCF2L,FMNL2,IQGAP1,SNAP23,FGD4,CDC42BPB,RAB7A,ARHGAP20,ARHGDIA,FGD3,ARHGAP39,ARHGEF11	PDC2	BET inhibitors
REAC:R-HSA-166520	Signaling by NTRKs	0.00321	0.00321	UP	JUND,TIAM1,DUSP6,PCSK5,KIDINS220,EGR1,CREB1,ARC,VGF,RPS6KA2,ID1,FOS,SH3GL2,ID4,DNM3,STAT3,PPP2R5D,MAPKAPK2,CDK5R2,AP2A2,ID2,MAPK1,DNM2,VRK3,CRK,RAP1A,RPS6KA3,IRS2,RPS6KA5,SH3GL3,EGR4,EGR3,DNAL4,PTPRS,PIK3CB,MAP2K1,PPP2CB,RIT2,MAPK14,RPS6KA1,RALB	PDC2	BET inhibitors
REAC:R-HSA-1483255	PI Metabolism	0.00408	0.00408	UP	PTPN13,PIP4K2A,INPP4A,MTM1,GDE1,PIP5K1B,PIK3C2A,PI4KA,INPP5F,PIK3R3,PIP5K1C,PLEKHA8,PTEN,PIK3C3,RAB4A,SYNJ1,FIG4,MTMR10,PIK3R4,GDPD5,PLEKHA5,PIP4K2C,TNFAIP8,PI4K2A,MTMR12,PIK3CB,PIK3R5,RUFY1,INPP5K	PDC2	BET inhibitors
REAC:R-HSA-450282	MAPK targets/ Nuclear events mediated by MAP kinases	0.00408	0.00408	UP	DUSP6,MAPK8,CREB1,JUN,RPS6KA2,FOS,PPP2R5D,MAPKAPK2,MAPK1,VRK3,RPS6KA3,RPS6KA5,PPP2CB,MAPK14,RPS6KA1	PDC2	BET inhibitors
REAC:R-HSA-450294	MAP kinase activation	0.00408	0.00408	UP	SKP1,DUSP6,MAPK8,CREB1,JUN,MAP2K3,RPS6KA2,FOS,PPP2R5D,MAPKAPK2,MAPK1,VRK3,RPS6KA3,RPS6KA5,MAP2K4,TAB3,UBB,TRAF6,MAP2K1,FBXW11,PPP2CB,RIPK2,MAPK14,RPS6KA1	PDC2	BET inhibitors
REAC:R-HSA-917977	Transferrin endocytosis and recycling	0.00408	0.00408	UP	ATP6V0C,HFE,ATP6V1F,TFRC,ATP6V0B,ATP6V1H,ATP6V0D1,MCOLN1,ATP6V1A,ATP6V1C1,ATP6V0A1,ATP6V1C2,ATP6V1D,ATP6AP1,ATP6V0E2	PDC2	BET inhibitors
REAC:R-HSA-1660516	Synthesis of PIPs at the early endosome membrane	0.00453	0.00453	UP	INPP4A,MTM1,PIK3C2A,INPP5F,PIK3C3,FIG4,MTMR10,PIK3R4,PI4K2A,MTMR12	PDC2	BET inhibitors
REAC:R-HSA-9663891	Selective autophagy	0.0047128	0.0047128	UP	MAP1LC3B,TUBB3,TUBB4B,SQSTM1,TUBB2A,VCP,HSP90AA1,PRKN,MTERF3,PINK1,TUBA1A,DYNC1I1,DYNC1H1,IFT88,ULK1,HSPA8,DYNLL2,VIM,PCNT,PRKAG1,TUBB4A,ATG5,DYNC1LI1,NBR1,UBB,EPAS1,MAP1LC3A,TUBB6	PDC2	BET inhibitors
REAC:R-HSA-168898	Toll-like Receptor Cascades	0.00813905	0.00813905	UP	SKP1,LGMN,DUSP6,MAPK8,PLCG2,S100A9,CREB1,JUN,MAP2K3,UBE2D1,RPS6KA2,FOS,APP,S100A8,CTSV,DNM3,RIPK1,PPP2R5D,MAPKAPK2,SIGIRR,MAPK1,DNM2,PIK3C3,VRK3,PIK3R4,RPS6KA3,CTSB,RPS6KA5,PTPN4,IRAK4,MAP2K4,TAB3,SOCS1,HSP90B1,TANK,PELI1,UBB,TRAF6,MAP2K1,NKIRAS1,FBXW11,PPP2CB,RIPK2,MAPK14,IRF7,RPS6KA1,PELI3	PDC2	BET inhibitors
REAC:R-HSA-437239	Recycling pathway of L1	0.0101872	0.0101872	UP	TUBB3,TUBB4B,TUBB2A,RPS6KA2,SH3GL2,ACTG1,TUBA1A,DNM3,AP2A2,MAPK1,NUMB,DNM2,RPS6KA3,TUBB4A,RPS6KA5,ACTB,EZR,TUBB6,RPS6KA1	PDC2	BET inhibitors
REAC:R-HSA-199920	CREB phosphorylation	0.0101872	0.0101872	UP	CREB1,RPS6KA2,MAPKAPK2,RPS6KA3,RPS6KA5,RPS6KA1	PDC2	BET inhibitors
REAC:R-HSA-1630316	Glycosaminoglycan metabolism	0.0112076	0.0112076	UP	CHPF,ABCC5,HS6ST1,GLCE,B3GAT3,SDC4,EXT1,NDST2,UST,B3GNT2,SLC9A1,ST3GAL3,GPC5,HS2ST1,GALNS,EXT2,HS6ST3,CHST12,HS3ST3B1,CHST2,CSGALNACT2,XYLT1,PAPSS1,GPC4,GLB1,HYAL2,CHSY1,HGSNAT,GPC1,CHP1,GNS,HAS3,SLC35B3,CHPF2,SDC2,B3GALT6,GPC2	PDC2	BET inhibitors
REAC:R-HSA-442755	Activation of NMDA receptors and postsynaptic events	0.0119239	0.0119239	UP	TUBB3,TUBB4B,TUBB2A,NBEA,CREB1,RPS6KA2,DLG2,PRKACA,PDPK1,GIT1,TUBA1A,NRGN,PPM1E,PRKAR2B,MAPK1,LIN7C,RPS6KA3,PRKAG1,TUBB4A,RASGRF2,PRKAA1,ACTN2,ADCY8,APBA1,CAMK4,TUBB6,CASK,RPS6KA1,CAMK2D	PDC2	BET inhibitors
REAC:R-HSA-2022928	HS-GAG biosynthesis	0.0128807	0.0128807	UP	HS6ST1,GLCE,SDC4,EXT1,NDST2,GPC5,HS2ST1,EXT2,HS6ST3,HS3ST3B1,GPC4,GPC1,SDC2,GPC2	PDC2	BET inhibitors
REAC:R-HSA-166016	Toll Like Receptor 4 (TLR4) Cascade	0.0142048	0.0142048	UP	SKP1,DUSP6,MAPK8,PLCG2,S100A9,CREB1,JUN,MAP2K3,UBE2D1,RPS6KA2,FOS,APP,S100A8,DNM3,RIPK1,PPP2R5D,MAPKAPK2,SIGIRR,MAPK1,DNM2,VRK3,RPS6KA3,RPS6KA5,PTPN4,IRAK4,MAP2K4,TAB3,SOCS1,TANK,PELI1,UBB,TRAF6,MAP2K1,NKIRAS1,FBXW11,PPP2CB,RIPK2,MAPK14,IRF7,RPS6KA1,PELI3	PDC2	BET inhibitors
REAC:R-HSA-5620912	Anchoring of the basal body to the plasma membrane	0.018668	0.018668	UP	TUBB4B,AKAP9,AHI1,HSP90AA1,RAB3IP,CEP250,HAUS3,PRKACA,TUBA1A,C2CD3,DYNC1H1,TTBK2,CEP78,YWHAG,NPHP4,PRKAR2B,PCNT,CEP164,CETN2,TUBB4A,CKAP5,ODF2,CEP70,SFI1,SEPTIN2,CEP192,PCM1,PAFAH1B1,RAB11A,TUBG1	PDC2	BET inhibitors
REAC:R-HSA-5617833	Cilium Assembly	0.0187487	0.0187487	UP	TUBB3,TUBB4B,RAB11FIP3,PDE6D,AKAP9,TUBB2A,KIF3A,AHI1,ARL3,HSP90AA1,TTC21B,RAB3IP,EXOC6,PKD1,TNPO1,CEP250,HAUS3,PRKACA,TUBA1A,PKD2,C2CD3,DYNC1H1,IFT88,TTBK2,CEP78,ARF4,YWHAG,DYNLL2,ARL6,NPHP4,PRKAR2B,PCNT,BBS7,WDR19,CEP164,DYNLRB1,KIFAP3,CETN2,TUBB4A,CKAP5,ODF2,CEP70,SFI1,SEPTIN2,CEP192,PCM1,BBS2,PAFAH1B1,BBS10,IFT52,TUBB6,RAB11A,TUBG1	PDC2	BET inhibitors
REAC:R-HSA-448424	Interleukin-17 signaling	0.0188776	0.0188776	UP	SKP1,DUSP6,MAPK8,CREB1,JUN,MAP2K3,RPS6KA2,FOS,PPP2R5D,MAPKAPK2,MAPK1,VRK3,RPS6KA3,RPS6KA5,MAP2K4,TAB3,UBB,TRAF6,MAP2K1,FBXW11,PPP2CB,RIPK2,MAPK14,RPS6KA1	PDC2	BET inhibitors
REAC:R-HSA-380284	Loss of proteins required for interphase microtubule organization from the centrosome	0.0210703	0.0210703	UP	TUBB4B,AKAP9,HSP90AA1,CEP250,HAUS3,PRKACA,TUBA1A,DYNC1H1,CEP78,YWHAG,PRKAR2B,PCNT,CEP164,CETN2,TUBB4A,CKAP5,ODF2,CEP70,SFI1,CEP192,PCM1,PAFAH1B1,TUBG1	PDC2	BET inhibitors
REAC:R-HSA-674695	RNA Polymerase II Pre-transcription Events	0.0210703	0.0210703	UP	POLR2L,CTR9,TAF9,POLR2H,GTF2B,TAF12,TAF15,RTF1,AFF4,MNAT1,NCBP2,TAF13,GTF2A1,MLLT3,TAF3,TAF4,TAF7,EAF2,TAF4B,SUPT6H,POLR2B,SUPT5H,GTF2A2,TAF10,ELL,SUPT4H1	PDC2	BET inhibitors
REAC:R-HSA-9646399	Aggrephagy	0.0210703	0.0210703	UP	TUBB3,TUBB4B,TUBB2A,VCP,HSP90AA1,PRKN,TUBA1A,DYNC1I1,DYNC1H1,IFT88,DYNLL2,VIM,PCNT,TUBB4A,DYNC1LI1,UBB,TUBB6	PDC2	BET inhibitors
REAC:R-HSA-380259	Loss of Nlp from mitotic centrosomes	0.0210703	0.0210703	UP	TUBB4B,AKAP9,HSP90AA1,CEP250,HAUS3,PRKACA,TUBA1A,DYNC1H1,CEP78,YWHAG,PRKAR2B,PCNT,CEP164,CETN2,TUBB4A,CKAP5,ODF2,CEP70,SFI1,CEP192,PCM1,PAFAH1B1,TUBG1	PDC2	BET inhibitors
REAC:R-HSA-168138	Toll Like Receptor 9 (TLR9) Cascade	0.0210703	0.0210703	UP	SKP1,DUSP6,MAPK8,CREB1,JUN,MAP2K3,RPS6KA2,FOS,APP,PPP2R5D,MAPKAPK2,MAPK1,PIK3C3,VRK3,PIK3R4,RPS6KA3,RPS6KA5,IRAK4,MAP2K4,TAB3,PELI1,UBB,TRAF6,MAP2K1,NKIRAS1,FBXW11,PPP2CB,RIPK2,MAPK14,IRF7,RPS6KA1,PELI3	PDC2	BET inhibitors
REAC:R-HSA-71387	Metabolism of carbohydrates	0.0210703	0.0210703	UP	DCXR,CHPF,ABCC5,HS6ST1,GLCE,B3GAT3,TPI1,SLC25A1,SDC4,PGD,B3GALT1,EXT1,NDST2,PYGB,MANBA,UST,B3GNT2,G6PD,PC,SLC9A1,MAN2B1,RANBP2,GAPDH,PRKACA,ST3GAL3,GPC5,HS2ST1,ALDOC,GALNS,POM121,EXT2,AGL,HS6ST3,CHST12,HS3ST3B1,CHST2,PPP2R5D,POM121C,CSGALNACT2,XYLT1,PAPSS1,MAN2B2,GPC4,TPR,GALT,GLB1,CRYL1,KHK,HYAL2,CHSY1,HGSNAT,GPC1,CHP1,PFKFB3,GNS,GBE1,PYGM,SLC2A1,HAS3,GYG1,SLC35B3,ALDOA,CHPF2,SDC2,UBB,ENO2,B3GAL…	PDC2	BET inhibitors
REAC:R-HSA-1660499	Synthesis of PIPs at the plasma membrane	0.0212841	0.0212841	UP	PTPN13,PIP4K2A,INPP4A,MTM1,PIP5K1B,PIK3C2A,PIK3R3,PIP5K1C,PLEKHA8,PTEN,RAB4A,SYNJ1,PLEKHA5,PIP4K2C,PI4K2A,PIK3CB,PIK3R5,RUFY1,INPP5K	PDC2	BET inhibitors
REAC:R-HSA-166058	MyD88:MAL(TIRAP) cascade initiated on plasma membrane	0.0226968	0.0226968	UP	SKP1,DUSP6,MAPK8,S100A9,CREB1,JUN,MAP2K3,RPS6KA2,FOS,APP,S100A8,PPP2R5D,MAPKAPK2,SIGIRR,MAPK1,VRK3,RPS6KA3,RPS6KA5,IRAK4,MAP2K4,TAB3,SOCS1,PELI1,UBB,TRAF6,MAP2K1,NKIRAS1,FBXW11,PPP2CB,RIPK2,MAPK14,RPS6KA1,PELI3	PDC2	BET inhibitors
REAC:R-HSA-948021	Transport to the Golgi and subsequent modification	0.0226968	0.0226968	UP	TUBB3,TUBB4B,SPTAN1,TRAPPC9,CHST8,TUBB2A,MAN2A1,PPP6R3,MAN1A2,MAN1A1,CD55,FUCA1,TBC1D20,MAN1C1,MGAT2,TUBA1A,GOLGB1,DYNC1I1,TRAPPC4,DYNC1H1,SEC22B,NSF,MGAT5,SEC16A,ARF4,SEC31A,DYNLL2,CAPZA2,SEC22A,MIA3,COPB2,YKT6,ARFGAP3,TRAPPC6B,TUBB4A,PPP6R1,DYNC1LI1,BET1L,MGAT4A,MGAT4B,DCTN5,TRAPPC6A,TGFA,F8,SCFD1,GOSR2,TUBB6,MGAT1,TRAPPC1	PDC2	BET inhibitors
REAC:R-HSA-168188	Toll Like Receptor TLR6:TLR2 Cascade	0.0226968	0.0226968	UP	SKP1,DUSP6,MAPK8,S100A9,CREB1,JUN,MAP2K3,RPS6KA2,FOS,APP,S100A8,PPP2R5D,MAPKAPK2,SIGIRR,MAPK1,VRK3,RPS6KA3,RPS6KA5,IRAK4,MAP2K4,TAB3,SOCS1,PELI1,UBB,TRAF6,MAP2K1,NKIRAS1,FBXW11,PPP2CB,RIPK2,MAPK14,RPS6KA1,PELI3	PDC2	BET inhibitors
REAC:R-HSA-77387	Insulin receptor recycling	0.0226968	0.0226968	UP	ATP6V0C,ATP6V1F,PTPN1,ATP6V0B,ATP6V1H,ATP6V0D1,ATP6V1A,ATP6V1C1,ATP6V0A1,ATP6V1C2,ATP6V1D,ATP6AP1,ATP6V0E2	PDC2	BET inhibitors
REAC:R-HSA-428157	Sphingolipid metabolism	0.0226968	0.0226968	UP	PPM1L,ORMDL2,ESYT2,NEU1,PSAP,CERS6,FA2H,ACER3,SPTSSA,ESYT1,ACER2,GLA,SMPD1,SMPD3,NEU3,ASAH1,ARSK,GM2A,SGPP1,ESYT3,PRKD1,GLB1,ARSD,SGMS1,SPNS2,DEGS2,ARSA	PDC2	BET inhibitors
REAC:R-HSA-8856828	Clathrin-mediated endocytosis	0.0226968	0.0226968	UP	FNBP1,ITSN1,TOR1B,PIK3C2A,EPS15L1,TFRC,IGF2R,SH3GL2,SCARB2,ACTG1,STAM2,DNM3,GAK,PIP5K1C,AAK1,CLTCL1,HBEGF,HSPA8,SLC2A8,AP2A2,FZD4,SYT9,TACR1,DNM2,PACSIN2,FNBP1L,SYNJ1,EPS15,PICALM,AMPH,SYT11,DNAJC6,SH3GL3,LDLR,WASL,ACTB,TGFA,SH3GL1,UBB,LDLRAP1	PDC2	BET inhibitors
REAC:R-HSA-380320	Recruitment of NuMA to mitotic centrosomes	0.0226968	0.0226968	UP	TUBB3,TUBB4B,AKAP9,TUBB2A,HSP90AA1,CEP250,HAUS3,PRKACA,TUBA1A,DYNC1H1,CEP78,TUBG2,YWHAG,PRKAR2B,PCNT,CEP164,NUMA1,CETN2,TUBB4A,CKAP5,ODF2,CEP70,SFI1,TUBGCP5,CEP192,PCM1,PAFAH1B1,TUBB6,TUBG1	PDC2	BET inhibitors
REAC:R-HSA-3371497	HSP90 chaperone cycle for steroid hormone receptors (SHR) in the presence of ligand	0.0232919	0.0232919	UP	TUBB3,TUBB4B,TUBB2A,HSP90AA1,STIP1,PGR,TUBA1A,DYNC1I1,DYNC1H1,HSPA1B,HSPA1A,HSPA8,DNAJB1,DYNLL2,CAPZA2,HSPA2,TUBB4A,DYNC1LI1,DCTN5,TUBB6	PDC2	BET inhibitors
REAC:R-HSA-983712	Ion channel transport	0.0232919	0.0232919	UP	ATP1B3,ATP1A1,ATP8A1,NEDD4L,ATP6V0C,TRPC1,WNK1,ATP11B,ATP6V1F,CLCN5,ATP11A,ATP2B1,ATP10D,ATP6V0B,WNK3,RIPK1,ATP8B1,ATP6V1H,ATP1B2,UNC79,ATP6V0D1,MCOLN1,SLC9B1,ATP6V1A,CASQ1,OSTM1,ATP6V1C1,TTYH3,ATP1A3,FKBP1B,ATP6V0A1,ATP2A2,FXYD1,ANO6,ATP6V1C2,SCNN1G,CLCN3,ATP8A2,ATP6V1D,TRPV1,TPCN1,ATP7A,ATP6AP1,ANO10,UBB,WWP1,ATP6V0E2,CAMK2D	PDC2	BET inhibitors
REAC:R-HSA-168176	Toll Like Receptor 5 (TLR5) Cascade	0.0255979	0.0255979	UP	SKP1,DUSP6,MAPK8,CREB1,JUN,MAP2K3,RPS6KA2,FOS,APP,PPP2R5D,MAPKAPK2,MAPK1,VRK3,RPS6KA3,RPS6KA5,IRAK4,MAP2K4,TAB3,PELI1,UBB,TRAF6,MAP2K1,NKIRAS1,FBXW11,PPP2CB,RIPK2,MAPK14,RPS6KA1,PELI3	PDC2	BET inhibitors
REAC:R-HSA-168142	Toll Like Receptor 10 (TLR10) Cascade	0.0255979	0.0255979	UP	SKP1,DUSP6,MAPK8,CREB1,JUN,MAP2K3,RPS6KA2,FOS,APP,PPP2R5D,MAPKAPK2,MAPK1,VRK3,RPS6KA3,RPS6KA5,IRAK4,MAP2K4,TAB3,PELI1,UBB,TRAF6,MAP2K1,NKIRAS1,FBXW11,PPP2CB,RIPK2,MAPK14,RPS6KA1,PELI3	PDC2	BET inhibitors
REAC:R-HSA-975871	MyD88 cascade initiated on plasma membrane	0.0255979	0.0255979	UP	SKP1,DUSP6,MAPK8,CREB1,JUN,MAP2K3,RPS6KA2,FOS,APP,PPP2R5D,MAPKAPK2,MAPK1,VRK3,RPS6KA3,RPS6KA5,IRAK4,MAP2K4,TAB3,PELI1,UBB,TRAF6,MAP2K1,NKIRAS1,FBXW11,PPP2CB,RIPK2,MAPK14,RPS6KA1,PELI3	PDC2	BET inhibitors
REAC:R-HSA-3656253	Defective EXT1 causes exostoses 1, TRPS2 and CHDS	0.0255979	0.0255979	UP	SDC4,EXT1,GPC5,EXT2,GPC4,GPC1,SDC2,GPC2	PDC2	BET inhibitors
REAC:R-HSA-3656237	Defective EXT2 causes exostoses 2	0.0255979	0.0255979	UP	SDC4,EXT1,GPC5,EXT2,GPC4,GPC1,SDC2,GPC2	PDC2	BET inhibitors
REAC:R-HSA-432722	Golgi Associated Vesicle Biogenesis	0.0269616	0.0269616	UP	FTL,PIK3C2A,FTH1,TFRC,IGF2R,SH3GL2,GOLGB1,SNX5,GAK,CPD,HSPA8,DNM2,SH3D19,PICALM,DNAJC6,BLOC1S4,SNX2,AP1S2,AP3B1	PDC2	BET inhibitors
REAC:R-HSA-181438	Toll Like Receptor 2 (TLR2) Cascade	0.0292221	0.0292221	UP	SKP1,DUSP6,MAPK8,S100A9,CREB1,JUN,MAP2K3,RPS6KA2,FOS,APP,S100A8,PPP2R5D,MAPKAPK2,SIGIRR,MAPK1,VRK3,RPS6KA3,RPS6KA5,IRAK4,MAP2K4,TAB3,SOCS1,PELI1,UBB,TRAF6,MAP2K1,NKIRAS1,FBXW11,PPP2CB,RIPK2,MAPK14,RPS6KA1,PELI3	PDC2	BET inhibitors
REAC:R-HSA-168179	Toll Like Receptor TLR1:TLR2 Cascade	0.0292221	0.0292221	UP	SKP1,DUSP6,MAPK8,S100A9,CREB1,JUN,MAP2K3,RPS6KA2,FOS,APP,S100A8,PPP2R5D,MAPKAPK2,SIGIRR,MAPK1,VRK3,RPS6KA3,RPS6KA5,IRAK4,MAP2K4,TAB3,SOCS1,PELI1,UBB,TRAF6,MAP2K1,NKIRAS1,FBXW11,PPP2CB,RIPK2,MAPK14,RPS6KA1,PELI3	PDC2	BET inhibitors
REAC:R-HSA-8854518	AURKA Activation by TPX2	0.0292221	0.0292221	UP	TUBB4B,AKAP9,HSP90AA1,CEP250,HAUS3,PRKACA,TUBA1A,DYNC1H1,CEP78,YWHAG,PRKAR2B,PCNT,CEP164,CETN2,TUBB4A,CKAP5,ODF2,CEP70,SFI1,CEP192,PCM1,PAFAH1B1,TUBG1	PDC2	BET inhibitors
REAC:R-HSA-380287	Centrosome maturation	0.0302357	0.0302357	UP	TUBB4B,AKAP9,HSP90AA1,CEP250,HAUS3,PRKACA,TUBA1A,DYNC1H1,CEP78,TUBG2,YWHAG,PRKAR2B,PCNT,CEP164,CETN2,TUBB4A,CKAP5,ODF2,CEP70,SFI1,TUBGCP5,CEP192,PCM1,PAFAH1B1,TUBG1	PDC2	BET inhibitors
REAC:R-HSA-975155	MyD88 dependent cascade initiated on endosome	0.0302357	0.0302357	UP	SKP1,DUSP6,MAPK8,CREB1,JUN,MAP2K3,RPS6KA2,FOS,APP,PPP2R5D,MAPKAPK2,MAPK1,VRK3,RPS6KA3,RPS6KA5,IRAK4,MAP2K4,TAB3,PELI1,UBB,TRAF6,MAP2K1,NKIRAS1,FBXW11,PPP2CB,RIPK2,MAPK14,IRF7,RPS6KA1,PELI3	PDC2	BET inhibitors
REAC:R-HSA-380270	Recruitment of mitotic centrosome proteins and complexes	0.0302357	0.0302357	UP	TUBB4B,AKAP9,HSP90AA1,CEP250,HAUS3,PRKACA,TUBA1A,DYNC1H1,CEP78,TUBG2,YWHAG,PRKAR2B,PCNT,CEP164,CETN2,TUBB4A,CKAP5,ODF2,CEP70,SFI1,TUBGCP5,CEP192,PCM1,PAFAH1B1,TUBG1	PDC2	BET inhibitors
REAC:R-HSA-9013406	RHOQ GTPase cycle	0.0302877	0.0302877	UP	ARHGAP26,FNBP1,ITSN1,TFRC,SLC4A7,PAK2,GIT1,ARHGAP17,ARHGAP32,ARHGEF7,PREX1,SRGAP2,ARHGAP5,SLC1A5,CDC42EP2,WASL,IQGAP1,SNAP23,CDC42BPB,RAB7A	PDC2	BET inhibitors
REAC:R-HSA-438064	Post NMDA receptor activation events	0.0304894	0.0304894	UP	TUBB3,TUBB4B,TUBB2A,CREB1,RPS6KA2,DLG2,PRKACA,PDPK1,GIT1,TUBA1A,NRGN,PRKAR2B,MAPK1,RPS6KA3,PRKAG1,TUBB4A,RASGRF2,PRKAA1,ACTN2,ADCY8,CAMK4,TUBB6,RPS6KA1,CAMK2D	PDC2	BET inhibitors
REAC:R-HSA-1638091	Heparan sulfate/heparin (HS-GAG) metabolism	0.0304894	0.0304894	UP	HS6ST1,GLCE,B3GAT3,SDC4,EXT1,NDST2,GPC5,HS2ST1,EXT2,HS6ST3,HS3ST3B1,XYLT1,GPC4,GLB1,HGSNAT,GPC1,SDC2,B3GALT6,GPC2	PDC2	BET inhibitors
REAC:R-HSA-2565942	Regulation of PLK1 Activity at G2/M Transition	0.0321482	0.0321482	UP	SKP1,TUBB4B,AKAP9,HSP90AA1,CEP250,HAUS3,PRKACA,TUBA1A,DYNC1H1,CEP78,YWHAG,PRKAR2B,PCNT,CEP164,CETN2,TUBB4A,CKAP5,ODF2,CEP70,SFI1,CEP192,PCM1,PAFAH1B1,UBB,FBXW11,TUBG1	PDC2	BET inhibitors
REAC:R-HSA-168164	Toll Like Receptor 3 (TLR3) Cascade	0.0321482	0.0321482	UP	SKP1,DUSP6,MAPK8,CREB1,JUN,MAP2K3,UBE2D1,RPS6KA2,FOS,APP,RIPK1,PPP2R5D,MAPKAPK2,MAPK1,VRK3,RPS6KA3,RPS6KA5,MAP2K4,TAB3,TANK,UBB,TRAF6,MAP2K1,NKIRAS1,FBXW11,PPP2CB,RIPK2,MAPK14,IRF7,RPS6KA1	PDC2	BET inhibitors
REAC:R-HSA-168181	Toll Like Receptor 7/8 (TLR7/8) Cascade	0.0321482	0.0321482	UP	SKP1,DUSP6,MAPK8,CREB1,JUN,MAP2K3,RPS6KA2,FOS,APP,PPP2R5D,MAPKAPK2,MAPK1,VRK3,RPS6KA3,RPS6KA5,IRAK4,MAP2K4,TAB3,PELI1,UBB,TRAF6,MAP2K1,NKIRAS1,FBXW11,PPP2CB,RIPK2,MAPK14,IRF7,RPS6KA1,PELI3	PDC2	BET inhibitors
REAC:R-HSA-9612973	Autophagy	0.0321482	0.0321482	UP	MAP1LC3B,TUBB3,TUBB4B,SQSTM1,RB1CC1,TUBB2A,VCP,HSP90AA1,RRAGA,GABARAPL2,PRKN,TSG101,MTERF3,PINK1,TUBA1A,DYNC1I1,DYNC1H1,IFT88,ULK1,HSPA8,DYNLL2,VIM,PCNT,PIK3C3,PIK3R4,PRKAG1,TUBB4A,LAMP2,ATG5,CHMP4A,DYNC1LI1,ATG4B,PRKAA1,NBR1,VPS37A,UBB,EEF1A1,EPAS1,MAP1LC3A,TUBB6	PDC2	BET inhibitors
REAC:R-HSA-2682334	EPH-Ephrin signaling	0.0335571	0.0335571	UP	SDCBP,TIAM1,MYL12A,ITSN1,EFNB2,EPHA7,FYN,PAK2,EPHA10,MYH10,GIT1,ACTG1,EPHB3,ARHGEF7,CLTCL1,EPHA5,AP2A2,PSEN1,MYH9,RASA1,LYN,EPHA3,WASL,ACTB,ARHGEF28,SDC2,PSENEN	PDC2	BET inhibitors
REAC:R-HSA-198753	ERK/MAPK targets	0.0417568	0.0417568	UP	DUSP6,RPS6KA2,PPP2R5D,MAPK1,VRK3,RPS6KA3,RPS6KA5,PPP2CB,MAPK14,RPS6KA1	PDC2	BET inhibitors
REAC:R-HSA-6811436	COPI-independent Golgi-to-ER retrograde traffic	0.0450752	0.0450752	UP	TUBB3,TUBB4B,GALNT1,TUBB2A,GALNT2,TUBA1A,DYNC1I1,DYNC1H1,DYNLL2,CAPZA2,TUBB4A,DYNC1LI1,RAB6A,DCTN5,PAFAH1B1,TUBB6,RAB6B,RAB18	PDC2	BET inhibitors
REAC:R-HSA-975138	TRAF6 mediated induction of NFkB and MAP kinases upon TLR7/8 or 9 activation	0.0461672	0.0461672	UP	SKP1,DUSP6,MAPK8,CREB1,JUN,MAP2K3,RPS6KA2,FOS,APP,PPP2R5D,MAPKAPK2,MAPK1,VRK3,RPS6KA3,RPS6KA5,IRAK4,MAP2K4,TAB3,PELI1,UBB,TRAF6,MAP2K1,NKIRAS1,FBXW11,PPP2CB,RIPK2,MAPK14,RPS6KA1,PELI3	PDC2	BET inhibitors
REAC:R-HSA-9824439	Bacterial Infection Pathways	0.0480457	0.0480457	UP	TXNRD1,PDCD6IP,HSP90AA1,EEF2,CDH1,CTNNB1,KPNA1,SH3GL2,STAM2,CORO1A,HBEGF,ATP6V1H,MAPK1,EPS15,MAP2K4,SH3GL3,VAMP1,SH3GL1,RAB7A,UBB,MAP2K1	PDC2	BET inhibitors
REAC:R-HSA-1632852	Macroautophagy	0.0499629	0.0499629	UP	MAP1LC3B,TUBB3,TUBB4B,SQSTM1,RB1CC1,TUBB2A,VCP,HSP90AA1,RRAGA,GABARAPL2,PRKN,MTERF3,PINK1,TUBA1A,DYNC1I1,DYNC1H1,IFT88,ULK1,HSPA8,DYNLL2,VIM,PCNT,PIK3C3,PIK3R4,PRKAG1,TUBB4A,ATG5,CHMP4A,DYNC1LI1,ATG4B,PRKAA1,NBR1,UBB,EPAS1,MAP1LC3A,TUBB6	PDC2	BET inhibitors
REAC:R-HSA-72766	Translation	3.35e-24	3.35e-24	DOWN	MRPL3,MRPS15,MRPL15,RPL21,MRPL23,MRPL11,GADD45GIP1,MRPS5,MRPS34,RPL6,MRPL28,MRPS24,RPL26L1,MRPL19,RPS27A,RPL29,MRPL34,SSR3,AIMP1,MRPL12,MRPS35,RPS7,MRPS18B,EIF3E,MRPS18C,RPL30,MRPL9,MRPL4,EIF2S3,RPS17,RPL14,SEC11A,RPL27A,MRPL47,RPL7,MRPL24,MRPS10,MRPS7,RPS14,RPS3A,SPCS2,RPL34,EIF3M,SRP9,RPL22,RPS24,RPL9,TUFM,PPA1,RPS13,EIF3K,MRPL33,RPL31,RPL11,RPL27,RPL35A,AURKAIP1,MRPL50,MRPL52,FAU,SRP72,MRPL27,…	PDC2	BET inhibitors
REAC:R-HSA-5368287	Mitochondrial translation	3.98e-21	3.98e-21	DOWN	MRPL3,MRPS15,MRPL15,MRPL23,MRPL11,GADD45GIP1,MRPS5,MRPS34,MRPL28,MRPS24,MRPL19,MRPL34,MRPL12,MRPS35,MRPS18B,MRPS18C,MRPL9,MRPL4,MRPL47,MRPL24,MRPS10,MRPS7,TUFM,MRPL33,AURKAIP1,MRPL50,MRPL52,MRPL27,MRPL22,MRPL35,MRPL37,MRPL39,MRPL18,MRPS2,MRPL32,MRPL54,CHCHD1,MRPS30,MRPL1,MTIF2,MRPS31,MRPL20,MRPL51,MRPS18A,MRPL40,MRPL44,MRPL16,MRPS22,MRPL58,MRPL42,MRPS23,MTIF3,MRPL46,MRRF,MRPS11,MRPL17,MRPS27,MRPS…	PDC2	BET inhibitors
REAC:R-HSA-5368286	Mitochondrial translation initiation	6.67e-21	6.67e-21	DOWN	MRPL3,MRPS15,MRPL15,MRPL23,MRPL11,GADD45GIP1,MRPS5,MRPS34,MRPL28,MRPS24,MRPL19,MRPL34,MRPL12,MRPS35,MRPS18B,MRPS18C,MRPL9,MRPL4,MRPL47,MRPL24,MRPS10,MRPS7,MRPL33,AURKAIP1,MRPL50,MRPL52,MRPL27,MRPL22,MRPL35,MRPL37,MRPL39,MRPL18,MRPS2,MRPL32,MRPL54,CHCHD1,MRPS30,MRPL1,MTIF2,MRPS31,MRPL20,MRPL51,MRPS18A,MRPL40,MRPL44,MRPL16,MRPS22,MRPL58,MRPL42,MRPS23,MTIF3,MRPL46,MRPS11,MRPL17,MRPS27,MRPS21,MRPL43,…	PDC2	BET inhibitors
REAC:R-HSA-5389840	Mitochondrial translation elongation	6.67e-21	6.67e-21	DOWN	MRPL3,MRPS15,MRPL15,MRPL23,MRPL11,GADD45GIP1,MRPS5,MRPS34,MRPL28,MRPS24,MRPL19,MRPL34,MRPL12,MRPS35,MRPS18B,MRPS18C,MRPL9,MRPL4,MRPL47,MRPL24,MRPS10,MRPS7,TUFM,MRPL33,AURKAIP1,MRPL50,MRPL52,MRPL27,MRPL22,MRPL35,MRPL37,MRPL39,MRPL18,MRPS2,MRPL32,MRPL54,CHCHD1,MRPS30,MRPL1,MRPS31,MRPL20,MRPL51,MRPS18A,MRPL40,MRPL44,MRPL16,MRPS22,MRPL58,MRPL42,MRPS23,MRPL46,MRPS11,MRPL17,MRPS27,MRPS21,MRPL43,GFM1,MR…	PDC2	BET inhibitors
REAC:R-HSA-5419276	Mitochondrial translation termination	5.03e-20	5.03e-20	DOWN	MRPL3,MRPS15,MRPL15,MRPL23,MRPL11,GADD45GIP1,MRPS5,MRPS34,MRPL28,MRPS24,MRPL19,MRPL34,MRPL12,MRPS35,MRPS18B,MRPS18C,MRPL9,MRPL4,MRPL47,MRPL24,MRPS10,MRPS7,MRPL33,AURKAIP1,MRPL50,MRPL52,MRPL27,MRPL22,MRPL35,MRPL37,MRPL39,MRPL18,MRPS2,MRPL32,MRPL54,CHCHD1,MRPS30,MRPL1,MRPS31,MRPL20,MRPL51,MRPS18A,MRPL40,MRPL44,MRPL16,MRPS22,MRPL58,MRPL42,MRPS23,MRPL46,MRRF,MRPS11,MRPL17,MRPS27,MRPS21,MRPL43,MRPL13,…	PDC2	BET inhibitors
REAC:R-HSA-8868773	rRNA processing in the nucleus and cytosol	1.08e-13	1.08e-13	DOWN	RPL21,RPL6,RPL26L1,GAR1,RPS27A,RPL29,EXOSC8,RPS7,RPL30,RPS17,RPL14,RPL27A,TSR3,RPL7,KRR1,EMG1,RPS14,WDR43,NIP7,RPS3A,RPL34,DDX21,FBL,RPL22,RPS24,RPL9,EXOSC7,RPS13,RPL31,RPL11,RPL27,RPL35A,FAU,WDR46,RPL4,RPL22L1,C1D,RPS15A,DKC1,RPL32,UTP18,UTP20,UTP25,NHP2,EXOSC5,RPL37,RPS25,RPS23,RPSA,RPL26,PNO1,EXOSC9,RPL5,RPS10,EBNA1BP2,NOP10,EXOSC3,NOL12,THUMPD1,EXOSC10,TSR1,RRP7A,NOP58,RRP36,WDR18,EXOSC1,BUD2…	PDC2	BET inhibitors
REAC:R-HSA-72312	rRNA processing	3.61e-13	3.61e-13	DOWN	RPL21,RPL6,RPL26L1,GAR1,RPS27A,RPL29,EXOSC8,RPS7,RPL30,HSD17B10,RPS17,RPL14,RPL27A,TSR3,RPL7,KRR1,EMG1,RPS14,WDR43,NIP7,RPS3A,PRORP,RPL34,DDX21,FBL,RPL22,RPS24,RPL9,EXOSC7,RPS13,RPL31,RPL11,RPL27,RPL35A,FAU,WDR46,RPL4,RPL22L1,C1D,RPS15A,DKC1,RPL32,UTP18,UTP20,UTP25,NHP2,EXOSC5,RPL37,RPS25,RPS23,RPSA,RPL26,PNO1,EXOSC9,RPL5,RPS10,EBNA1BP2,NOP10,EXOSC3,NOL12,THUMPD1,EXOSC10,TSR1,RRP7A,NOP58,RRP36,WD…	PDC2	BET inhibitors
REAC:R-HSA-6791226	Major pathway of rRNA processing in the nucleolus and cytosol	3.09e-12	3.09e-12	DOWN	RPL21,RPL6,RPL26L1,RPS27A,RPL29,EXOSC8,RPS7,RPL30,RPS17,RPL14,RPL27A,RPL7,KRR1,EMG1,RPS14,WDR43,NIP7,RPS3A,RPL34,DDX21,FBL,RPL22,RPS24,RPL9,EXOSC7,RPS13,RPL31,RPL11,RPL27,RPL35A,FAU,WDR46,RPL4,RPL22L1,C1D,RPS15A,RPL32,UTP18,UTP20,UTP25,EXOSC5,RPL37,RPS25,RPS23,RPSA,RPL26,PNO1,EXOSC9,RPL5,RPS10,EBNA1BP2,EXOSC3,NOL12,EXOSC10,TSR1,RRP7A,NOP58,RRP36,WDR18,EXOSC1,BUD23,NOB1,WDR12,LTV1,DDX52,FCF1,RPP38…	PDC2	BET inhibitors
REAC:R-HSA-69242	S Phase	8.96e-11	8.96e-11	DOWN	PSMC3,PSMB8,PSMB6,RPS27A,CDC26,PSMA1,STAG2,STAG1,PSMA6,CDK4,PSMB2,PSMB7,PSMB9,UBE2E1,GINS2,E2F5,MCM5,PSMD7,ANAPC15,RFC4,PSMA3,PSME2,PSMB5,CDC23,RBBP4,POLD3,PSMA4,PSMD5,AKT2,CCNA2,PSMD13,PDS5B,POLE3,PSMB3,UBE2C,PSMD6,POLE2,SMC3,TFDP1,PSMC2,PSMF1,GMNN,GINS3,PSMD11,PSMC1,PSMC6,LIN9,POLD2,PDS5A,RFC2,MCM3,PSMA7,PSMA5,MCM7,GINS1,E2F4,RPA2,CDT1,ORC3,PRIM1,PSME1,CDCA5,CDC16,CDC45,CCNE1,RFC3,MCM6,SKP2,MCM…	PDC2	BET inhibitors
REAC:R-HSA-69239	Synthesis of DNA	3.24e-10	3.24e-10	DOWN	PSMC3,PSMB8,PSMB6,RPS27A,CDC26,PSMA1,PSMA6,PSMB2,PSMB7,PSMB9,UBE2E1,GINS2,MCM5,PSMD7,ANAPC15,RFC4,PSMA3,PSME2,PSMB5,CDC23,POLD3,PSMA4,PSMD5,CCNA2,PSMD13,POLE3,PSMB3,UBE2C,PSMD6,POLE2,PSMC2,PSMF1,GMNN,GINS3,PSMD11,PSMC1,PSMC6,POLD2,RFC2,MCM3,PSMA7,PSMA5,MCM7,GINS1,RPA2,CDT1,ORC3,PRIM1,PSME1,CDC16,CDC45,CCNE1,RFC3,MCM6,SKP2,MCM4,POLD4,MCM2	PDC2	BET inhibitors
REAC:R-HSA-68882	Mitotic Anaphase	2.76e-09	2.76e-09	DOWN	PSMC3,PSMB8,PSMB6,TUBA4A,BANF1,RPS27A,CDC26,PSMA1,STAG2,TUBA1B,STAG1,CHMP3,NUDC,PSMA6,PSMB2,PSMB7,PSMB9,UBE2E1,PSMD7,ANAPC15,BIRC5,RAN,NUP37,CHMP4C,KPNB1,PSMA3,PSME2,PSMB5,CDC23,CHMP2A,XPO1,ITGB3BP,NUP85,NUP107,PSMA4,PSMD5,LMNB1,NUP205,PSMD13,PDS5B,ZWINT,ANKLE2,PSMB3,UBE2C,NUP62,PSMD6,NUF2,RCC2,CENPN,SMC3,NDC1,SGO1,PSMC2,BUB3,PSMF1,PSMD11,PSMC1,PSMC6,SPC24,NSL1,CCNB2,CHMP6,MAD2L1,PDS5A,PMF1,CLIP1…	PDC2	BET inhibitors
REAC:R-HSA-2555396	Mitotic Metaphase and Anaphase	3.15e-09	3.15e-09	DOWN	PSMC3,PSMB8,PSMB6,TUBA4A,BANF1,RPS27A,CDC26,PSMA1,STAG2,TUBA1B,STAG1,CHMP3,NUDC,PSMA6,PSMB2,PSMB7,PSMB9,UBE2E1,PSMD7,ANAPC15,BIRC5,RAN,NUP37,CHMP4C,KPNB1,PSMA3,PSME2,PSMB5,CDC23,CHMP2A,XPO1,ITGB3BP,NUP85,NUP107,PSMA4,PSMD5,LMNB1,NUP205,PSMD13,PDS5B,ZWINT,ANKLE2,PSMB3,UBE2C,NUP62,PSMD6,NUF2,RCC2,CENPN,SMC3,NDC1,SGO1,PSMC2,BUB3,PSMF1,PSMD11,PSMC1,PSMC6,SPC24,NSL1,CCNB2,CHMP6,MAD2L1,PDS5A,PMF1,CLIP1…	PDC2	BET inhibitors
REAC:R-HSA-453279	Mitotic G1 phase and G1/S transition	1.02e-08	1.02e-08	DOWN	PSMC3,PSMB8,PSMB6,CDKN2A,RPS27A,CDK6,PSMA1,PSMA6,CDK4,PSMB2,PSMB7,PSMB9,E2F5,MCM5,PSMD7,TYMS,PSMA3,PSME2,PSMB5,RBBP4,PSMA4,PSMD5,AKT2,CCNA2,PSMD13,POLE3,PSMB3,E2F3,PSMD6,POLE2,TFDP1,PSMC2,PSMF1,TOP2A,GMNN,PSMD11,PSMC1,PSMC6,LIN9,MCM3,CCND3,E2F2,PSMA7,PSMA5,MCM7,E2F4,RPA2,CDT1,MYBL2,ORC3,PRIM1,PSME1,CDC45,RRM2,CCNE1,RBL1,MCM10,DHFR,MCM6,SKP2,MCM4,CDC25A,MCM2	PDC2	BET inhibitors
REAC:R-HSA-1268020	Mitochondrial protein import	1.88e-08	1.88e-08	DOWN	COA6,ATP5MC1,TOMM40,CHCHD10,MTX1,CHCHD4,TOMM7,CYC1,CHCHD5,VDAC1,SLC25A13,TOMM6,TIMM9,TIMM44,TIMM13,TIMM10,TIMM21,HSPD1,TIMM50,TOMM22,IDH3G,DNAJC19,TAZ,TIMM22,GFER,PAM16,MTX2,HSPA9,TIMM23,BCS1L,TIMM8B,COA4,SAMM50,TIMM17B,CS,GRPEL2	PDC2	BET inhibitors
REAC:R-HSA-2467813	Separation of Sister Chromatids	2.68e-08	2.68e-08	DOWN	PSMC3,PSMB8,PSMB6,TUBA4A,RPS27A,CDC26,PSMA1,STAG2,TUBA1B,STAG1,NUDC,PSMA6,PSMB2,PSMB7,PSMB9,UBE2E1,PSMD7,ANAPC15,BIRC5,NUP37,PSMA3,PSME2,PSMB5,CDC23,XPO1,ITGB3BP,NUP85,NUP107,PSMA4,PSMD5,PSMD13,PDS5B,ZWINT,PSMB3,UBE2C,PSMD6,NUF2,RCC2,CENPN,SMC3,SGO1,PSMC2,BUB3,PSMF1,PSMD11,PSMC1,PSMC6,SPC24,NSL1,MAD2L1,PDS5A,PMF1,CLIP1,NUP160,SKA2,NDC80,PSMA7,PSMA5,SPC25,CENPL,AURKB,CENPQ,KIF2A,PSME1,DSN1,CDCA5,C…	PDC2	BET inhibitors
REAC:R-HSA-69206	G1/S Transition	7.63e-08	7.63e-08	DOWN	PSMC3,PSMB8,PSMB6,RPS27A,PSMA1,PSMA6,CDK4,PSMB2,PSMB7,PSMB9,E2F5,MCM5,PSMD7,TYMS,PSMA3,PSME2,PSMB5,RBBP4,PSMA4,PSMD5,AKT2,CCNA2,PSMD13,POLE3,PSMB3,PSMD6,POLE2,TFDP1,PSMC2,PSMF1,GMNN,PSMD11,PSMC1,PSMC6,LIN9,MCM3,PSMA7,PSMA5,MCM7,E2F4,RPA2,CDT1,ORC3,PRIM1,PSME1,CDC45,RRM2,CCNE1,RBL1,MCM10,DHFR,MCM6,SKP2,MCM4,CDC25A,MCM2	PDC2	BET inhibitors
REAC:R-HSA-9010553	Regulation of expression of SLITs and ROBOs	7.73e-08	7.73e-08	DOWN	RPL21,PSMC3,PSMB8,MAGOHB,PSMB6,RPL6,RPL26L1,RPS27A,RPL29,RPS7,PSMA1,RPL30,RPS17,PSMA6,RPL14,RPL27A,PSMB2,RPL7,RPS14,RPS3A,PSMB7,PSMB9,RPL34,MAGOH,RPL22,RPS24,PSMD7,RPL9,RPS13,RPL31,RPL11,RPL27,RPL35A,FAU,PSMA3,RPL4,RPL22L1,PSME2,PSMB5,RPS15A,RPL32,RPL37,PSMA4,PSMD5,RPS25,RPS23,RPSA,PSMD13,GSPT1,RPL26,PSMB3,PSMD6,RPL5,RPS10,PSMC2,PSMF1,PSMD11,PSMC1,PSMC6,UPF2,COL4A5,RPL39L,RPS16,PSMA7,PSMA5,ELOB,P…	PDC2	BET inhibitors
REAC:R-HSA-69052	Switching of origins to a post-replicative state	8.45e-08	8.45e-08	DOWN	PSMC3,PSMB8,PSMB6,RPS27A,CDC26,PSMA1,PSMA6,PSMB2,PSMB7,PSMB9,UBE2E1,MCM5,PSMD7,ANAPC15,PSMA3,PSME2,PSMB5,CDC23,PSMA4,PSMD5,CCNA2,PSMD13,PSMB3,UBE2C,PSMD6,PSMC2,PSMF1,GMNN,PSMD11,PSMC1,PSMC6,MCM3,PSMA7,PSMA5,MCM7,CDT1,ORC3,PSME1,CDC16,CCNE1,MCM6,SKP2,MCM4,MCM2	PDC2	BET inhibitors
REAC:R-HSA-450531	Regulation of mRNA stability by proteins that bind AU-rich elements	3.39e-07	3.39e-07	DOWN	ANP32A,ZFP36L1,PSMC3,PSMB8,PSMB6,RPS27A,EXOSC8,PSMA1,YWHAB,PSMA6,PSMB2,PSMB7,PSMB9,SET,TNFSF13,PSMD7,EXOSC7,PSMA3,PSME2,PSMB5,EXOSC5,XPO1,PSMA4,PSMD5,PSMD13,PSMB3,EXOSC9,PSMD6,HSPB1,EXOSC3,PSMC2,PSMF1,PSMD11,PSMC1,EXOSC1,PSMC6,ELAVL1,PSMA7,PSMA5,PSME1,EXOSC2	PDC2	BET inhibitors
REAC:R-HSA-68949	Orc1 removal from chromatin	3.57e-07	3.57e-07	DOWN	PSMC3,PSMB8,PSMB6,RPS27A,PSMA1,PSMA6,PSMB2,PSMB7,PSMB9,MCM5,PSMD7,PSMA3,PSME2,PSMB5,PSMA4,PSMD5,CCNA2,PSMD13,PSMB3,PSMD6,PSMC2,PSMF1,PSMD11,PSMC1,PSMC6,MCM3,PSMA7,PSMA5,MCM7,CDT1,ORC3,PSME1,MCM6,SKP2,MCM4,MCM2	PDC2	BET inhibitors
REAC:R-HSA-376176	Signaling by ROBO receptors	3.77e-07	3.77e-07	DOWN	RPL21,PSMC3,PSMB8,MAGOHB,PSMB6,RPL6,RPL26L1,RPS27A,RPL29,RPS7,PSMA1,RPL30,PFN1,RPS17,PSMA6,RPL14,RPL27A,PSMB2,RPL7,RPS14,RPS3A,PSMB7,PSMB9,RPL34,MAGOH,CAP2,RPL22,RPS24,PSMD7,RPL9,RPS13,RPL31,RPL11,RPL27,RPL35A,FAU,PSMA3,RPL4,RPL22L1,PAK3,PSME2,PSMB5,RPS15A,RPL32,RPL37,PSMA4,PSMD5,RPS25,RPS23,RPSA,PSMD13,GSPT1,RPL26,VASP,PSMB3,SRGAP1,PSMD6,RPL5,RPS10,PSMC2,SLIT3,PSMF1,ABL2,PSMD11,PSMC1,PSMC6,UPF2,…	PDC2	BET inhibitors
REAC:R-HSA-8941858	Regulation of RUNX3 expression and activity	3.94e-07	3.94e-07	DOWN	PSMC3,PSMB8,PSMB6,CDKN2A,RPS27A,PSMA1,PSMA6,PSMB2,PSMB7,PSMB9,PSMD7,PSMA3,PSME2,PSMB5,PSMA4,PSMD5,PSMD13,PSMB3,PSMD6,PSMC2,PSMF1,PSMD11,PSMC1,PSMC6,SRC,SMURF1,PSMA7,PSMA5,MDM2,PSME1	PDC2	BET inhibitors
REAC:R-HSA-69620	Cell Cycle Checkpoints	3.99e-07	3.99e-07	DOWN	PSMC3,PSMB8,PSMB6,TOPBP1,CDKN2A,RPS27A,CDC26,PSMA1,PKMYT1,YWHAB,NUDC,PSMA6,PSMB2,PSMB7,PSMB9,UBE2E1,MCM5,PSMD7,ANAPC15,RFC4,BIRC5,NUP37,PSMA3,PSME2,NBN,PSMB5,CDC23,XPO1,ITGB3BP,NUP85,NUP107,PSMA4,PSMD5,CCNA2,YWHAE,PSMD13,ZWINT,PSMB3,UBE2C,RMI2,PSMD6,NUF2,RCC2,CENPN,RAD50,SGO1,PSMC2,BUB3,BARD1,PSMF1,PSMD11,PSMC1,PSMC6,SPC24,NSL1,CCNB2,MAD2L1,NSD2,PMF1,CLIP1,NUP160,SKA2,BRIP1,CHEK1,RFC2,MCM3,NDC80,…	PDC2	BET inhibitors
REAC:R-HSA-913531	Interferon Signaling	4.93e-07	4.93e-07	DOWN	EIF2AK2,MX1,OAS3,XAF1,IFIT1,OAS2,SP100,UBE2L6,PSMB8,OAS1,TRIM14,IFITM3,STAT1,ADAR,IFIT3,ISG15,IRF9,RPS27A,USP18,IFI35,TRIM22,GBP1,ISG20,UBE2E1,GBP3,BST2,RSAD2,IFITM2,IFITM1,NUP37,KPNB1,TRIM38,ABCE1,OASL,PML,NUP85,NUP107,TRIM34,IFIT5,NUP205,TRIM21,EIF4E,NUP210,TRIM2,MX2,IRF2,NUP62,IFNGR1,IFNGR2,NDC1,TRIM25,CD44,IRF3,IFIT2,TRIM5,ICAM1,GBP5,HLA-F,MID1,NUP160,NUP153,TRIM46,IFI27,SAMHD1,TRIM6,EIF4E2,K…	PDC2	BET inhibitors
REAC:R-HSA-8878159	Transcriptional regulation by RUNX3	5.47e-07	5.47e-07	DOWN	PSMC3,PSMB8,PSMB6,CDKN2A,RPS27A,PSMA1,PSMA6,PSMB2,PSMB7,PSMB9,PSMD7,MAML2,PSMA3,PSME2,PSMB5,KRAS,PSMA4,PSMD5,PSMD13,ZFHX3,TEAD2,PSMB3,PSMD6,SNW1,CREBBP,PSMC2,PSMF1,SPP1,PSMD11,YAP1,PSMC1,JAG1,PSMC6,TCF7L1,SRC,SMURF1,PSMA7,PSMA5,MAML3,MDM2,PSME1,KAT2A,TP53	PDC2	BET inhibitors
REAC:R-HSA-15869	Metabolism of nucleotides	5.68e-07	5.68e-07	DOWN	NME1,ITPA,NT5C,TYMP,DTYMK,PAICS,AK4,GART,NME2,DCTPP1,DCTD,GMPS,AK2,TYMS,XDH,DNPH1,NME4,ATIC,CTPS2,GMPR,GMPR2,CDA,NUDT16,CMPK1,UMPS,RRM1,ADA,AMPD2,UCK2,NUDT5,ADSS,SAMHD1,IMPDH1,CAD,HPRT1,UCKL1,RRM2,AK1,ENTPD6,PFAS,NT5E,TXN	PDC2	BET inhibitors
REAC:R-HSA-174178	APC/C:Cdh1 mediated degradation of Cdc20 and other APC/C:Cdh1 targeted proteins in late mitosis/early G1	1.14e-06	1.14e-06	DOWN	PSMC3,PSMB8,PSMB6,RPS27A,CDC26,PSMA1,PSMA6,PSMB2,PSMB7,PSMB9,UBE2E1,PSMD7,ANAPC15,PSMA3,PSME2,PSMB5,CDC23,PSMA4,PSMD5,PSMD13,PSMB3,UBE2C,PSMD6,PSMC2,PSMF1,PSMD11,PSMC1,PSMC6,AURKA,PSMA7,PSMA5,AURKB,PSME1,CDC16,PLK1,SKP2	PDC2	BET inhibitors
REAC:R-HSA-1799339	SRP-dependent cotranslational protein targeting to membrane	1.33e-06	1.33e-06	DOWN	RPL21,RPL6,RPL26L1,RPS27A,RPL29,SSR3,RPS7,RPL30,RPS17,RPL14,SEC11A,RPL27A,RPL7,RPS14,RPS3A,SPCS2,RPL34,SRP9,RPL22,RPS24,RPL9,RPS13,RPL31,RPL11,RPL27,RPL35A,FAU,SRP72,RPL4,RPL22L1,TRAM1,RPS15A,RPL32,RPL37,RPS25,RPS23,RPSA,RPL26,SRPRB,DDOST,RPL5,RPS10,SRPRA,RPL39L,RPS16,SPCS1,SSR1,RPN1	PDC2	BET inhibitors
REAC:R-HSA-69610	p53-Independent DNA Damage Response	2.38e-06	2.38e-06	DOWN	PSMC3,PSMB8,PSMB6,RPS27A,PSMA1,PSMA6,PSMB2,PSMB7,PSMB9,PSMD7,PSMA3,PSME2,PSMB5,PSMA4,PSMD5,PSMD13,PSMB3,PSMD6,PSMC2,PSMF1,PSMD11,PSMC1,PSMC6,CHEK1,PSMA7,PSMA5,PSME1,CDC25A	PDC2	BET inhibitors
REAC:R-HSA-69601	Ubiquitin Mediated Degradation of Phosphorylated Cdc25A	2.38e-06	2.38e-06	DOWN	PSMC3,PSMB8,PSMB6,RPS27A,PSMA1,PSMA6,PSMB2,PSMB7,PSMB9,PSMD7,PSMA3,PSME2,PSMB5,PSMA4,PSMD5,PSMD13,PSMB3,PSMD6,PSMC2,PSMF1,PSMD11,PSMC1,PSMC6,CHEK1,PSMA7,PSMA5,PSME1,CDC25A	PDC2	BET inhibitors
REAC:R-HSA-69613	p53-Independent G1/S DNA damage checkpoint	2.38e-06	2.38e-06	DOWN	PSMC3,PSMB8,PSMB6,RPS27A,PSMA1,PSMA6,PSMB2,PSMB7,PSMB9,PSMD7,PSMA3,PSME2,PSMB5,PSMA4,PSMD5,PSMD13,PSMB3,PSMD6,PSMC2,PSMF1,PSMD11,PSMC1,PSMC6,CHEK1,PSMA7,PSMA5,PSME1,CDC25A	PDC2	BET inhibitors
REAC:R-HSA-174184	Cdc20:Phospho-APC/C mediated degradation of Cyclin A	2.47e-06	2.47e-06	DOWN	PSMC3,PSMB8,PSMB6,RPS27A,CDC26,PSMA1,PSMA6,PSMB2,PSMB7,PSMB9,UBE2E1,PSMD7,ANAPC15,PSMA3,PSME2,PSMB5,CDC23,PSMA4,PSMD5,CCNA2,PSMD13,PSMB3,UBE2C,PSMD6,PSMC2,BUB3,PSMF1,PSMD11,PSMC1,PSMC6,MAD2L1,PSMA7,PSMA5,PSME1,CDC16	PDC2	BET inhibitors
REAC:R-HSA-174084	Autodegradation of Cdh1 by Cdh1:APC/C	2.57e-06	2.57e-06	DOWN	PSMC3,PSMB8,PSMB6,RPS27A,CDC26,PSMA1,PSMA6,PSMB2,PSMB7,PSMB9,UBE2E1,PSMD7,ANAPC15,PSMA3,PSME2,PSMB5,CDC23,PSMA4,PSMD5,PSMD13,PSMB3,UBE2C,PSMD6,PSMC2,PSMF1,PSMD11,PSMC1,PSMC6,PSMA7,PSMA5,PSME1,CDC16	PDC2	BET inhibitors
REAC:R-HSA-176814	Activation of APC/C and APC/C:Cdc20 mediated degradation of mitotic proteins	3.41e-06	3.41e-06	DOWN	PSMC3,PSMB8,PSMB6,RPS27A,CDC26,PSMA1,PSMA6,PSMB2,PSMB7,PSMB9,UBE2E1,PSMD7,ANAPC15,PSMA3,PSME2,PSMB5,CDC23,PSMA4,PSMD5,CCNA2,PSMD13,PSMB3,UBE2C,PSMD6,PSMC2,BUB3,PSMF1,PSMD11,PSMC1,PSMC6,MAD2L1,PSMA7,PSMA5,PSME1,CDC16,PLK1	PDC2	BET inhibitors
REAC:R-HSA-180585	Vif-mediated degradation of APOBEC3G	3.5e-06	3.5e-06	DOWN	PSMC3,PSMB8,PSMB6,RPS27A,PSMA1,PSMA6,PSMB2,PSMB7,PSMB9,PSMD7,PSMA3,PSME2,PSMB5,PSMA4,PSMD5,PSMD13,PSMB3,PSMD6,CUL5,PSMC2,PSMF1,PSMD11,PSMC1,PSMC6,PSMA7,PSMA5,ELOB,PSME1	PDC2	BET inhibitors
REAC:R-HSA-179419	APC:Cdc20 mediated degradation of cell cycle proteins prior to satisfation of the cell cycle checkpoint	3.5e-06	3.5e-06	DOWN	PSMC3,PSMB8,PSMB6,RPS27A,CDC26,PSMA1,PSMA6,PSMB2,PSMB7,PSMB9,UBE2E1,PSMD7,ANAPC15,PSMA3,PSME2,PSMB5,CDC23,PSMA4,PSMD5,CCNA2,PSMD13,PSMB3,UBE2C,PSMD6,PSMC2,BUB3,PSMF1,PSMD11,PSMC1,PSMC6,MAD2L1,PSMA7,PSMA5,PSME1,CDC16	PDC2	BET inhibitors
REAC:R-HSA-8939902	Regulation of RUNX2 expression and activity	3.5e-06	3.5e-06	DOWN	PSMC3,PSMB8,STAT1,PSMB6,RPS27A,PSMA1,PSMA6,PSMB2,PSMB7,PSMB9,PSMD7,PSMA3,PSME2,PSMB5,PSMA4,PSMD5,PSMD13,PPARGC1B,PSMB3,PSMD6,PSMC2,PSMF1,PSMD11,PSMC1,PSMC6,ESRRA,ESR1,NR3C1,DLX6,SMURF1,PSMA7,PSMA5,PSME1,SKP2	PDC2	BET inhibitors
REAC:R-HSA-69615	G1/S DNA Damage Checkpoints	3.54e-06	3.54e-06	DOWN	PSMC3,PSMB8,PSMB6,CDKN2A,RPS27A,PSMA1,PSMA6,PSMB2,PSMB7,PSMB9,PSMD7,PSMA3,PSME2,PSMB5,PSMA4,PSMD5,CCNA2,PSMD13,PSMB3,PSMD6,PSMC2,PSMF1,PSMD11,PSMC1,PSMC6,CHEK1,PSMA7,PSMA5,MDM2,PSME1,TP53,CCNE1,CDC25A	PDC2	BET inhibitors
REAC:R-HSA-168255	Influenza Infection	3.72e-06	3.72e-06	DOWN	EIF2AK2,RPL21,RPL6,ISG15,RPL26L1,RPS27A,RPL29,RPS7,RPL30,IPO5,RPS17,RPL14,RPL27A,RPL7,RPS14,RPS3A,RPL34,RPL22,RPS24,RPL9,RPS13,RPL31,RAN,RPL11,RPL27,RPL35A,NUP37,KPNB1,FAU,RPL4,RPL22L1,RPS15A,RPL32,PABPN1,RPL37,XPO1,NUP85,NUP107,RPS25,NUP205,RPS23,RPSA,NUP210,RPL26,NUP62,RPL5,RPS10,NDC1,NUP160,NUP153,RPL39L,RPS16,POLR2I,KPNA3,NUP155,GTF2F1,POLR2F,POLR2C	PDC2	BET inhibitors
REAC:R-HSA-72203	Processing of Capped Intron-Containing Pre-mRNA	3.87e-06	3.87e-06	DOWN	HNRNPD,LSM5,U2SURP,MAGOHB,LSM3,LSM7,THOC7,PPIL1,LSM4,TCERG1,HNRNPA3,HNRNPA1,DDX39A,DDX46,SNRPF,SNRPC,SNRPE,CPSF2,SNRPA1,RBM39,SF3B4,HNRNPM,SNRPB,RBM42,CWC22,NXT1,MAGOH,ISY1,PPIG,ZCRB1,LSM2,NUP37,CWC27,PABPN1,PPIH,SMNDC1,PHF5A,NUP85,SNRNP35,NUP107,SRRM1,SF3A3,NUP205,EIF4E,HNRNPR,NUP210,RBM17,RBMX,SRSF9,CWC15,DHX35,HNRNPF,NUP62,SNW1,RBMX2,NDC1,LSM6,PPIL3,SRSF10,IK,METTL3,SRSF8,PPIL4,SYMPK,BUD13,PNN…	PDC2	BET inhibitors
REAC:R-HSA-453276	Regulation of mitotic cell cycle	4.9e-06	4.9e-06	DOWN	PSMC3,PSMB8,PSMB6,RPS27A,CDC26,PSMA1,PSMA6,PSMB2,PSMB7,PSMB9,UBE2E1,PSMD7,ANAPC15,PSMA3,PSME2,PSMB5,CDC23,PSMA4,PSMD5,CCNA2,PSMD13,PSMB3,UBE2C,PSMD6,PSMC2,BUB3,PSMF1,PSMD11,PSMC1,PSMC6,AURKA,MAD2L1,PSMA7,PSMA5,AURKB,PSME1,CDC16,PLK1,SKP2	PDC2	BET inhibitors
REAC:R-HSA-174143	APC/C-mediated degradation of cell cycle proteins	4.9e-06	4.9e-06	DOWN	PSMC3,PSMB8,PSMB6,RPS27A,CDC26,PSMA1,PSMA6,PSMB2,PSMB7,PSMB9,UBE2E1,PSMD7,ANAPC15,PSMA3,PSME2,PSMB5,CDC23,PSMA4,PSMD5,CCNA2,PSMD13,PSMB3,UBE2C,PSMD6,PSMC2,BUB3,PSMF1,PSMD11,PSMC1,PSMC6,AURKA,MAD2L1,PSMA7,PSMA5,AURKB,PSME1,CDC16,PLK1,SKP2	PDC2	BET inhibitors
REAC:R-HSA-187577	SCF(Skp2)-mediated degradation of p27/p21	5.2e-06	5.2e-06	DOWN	PSMC3,PSMB8,PSMB6,RPS27A,PSMA1,PSMA6,CDK4,PSMB2,PSMB7,PSMB9,PSMD7,PSMA3,PSME2,PSMB5,PSMA4,PSMD5,CCNA2,PSMD13,PSMB3,PSMD6,PSMC2,PSMF1,PSMD11,PSMC1,PSMC6,PSMA7,PSMA5,PSME1,CCNE1,SKP2	PDC2	BET inhibitors
REAC:R-HSA-69541	Stabilization of p53	5.2e-06	5.2e-06	DOWN	PSMC3,PSMB8,PSMB6,CDKN2A,RPS27A,PSMA1,PSMA6,PSMB2,PSMB7,PSMB9,PSMD7,PSMA3,PSME2,PSMB5,PSMA4,PSMD5,PSMD13,PSMB3,PSMD6,PSMC2,PSMF1,PSMD11,PSMC1,PSMC6,PSMA7,PSMA5,MDM2,PSME1,TP53	PDC2	BET inhibitors
REAC:R-HSA-69202	Cyclin E associated events during G1/S transition	5.5e-06	5.5e-06	DOWN	PSMC3,PSMB8,PSMB6,RPS27A,PSMA1,PSMA6,CDK4,PSMB2,PSMB7,PSMB9,E2F5,PSMD7,PSMA3,PSME2,PSMB5,RBBP4,PSMA4,PSMD5,AKT2,CCNA2,PSMD13,PSMB3,PSMD6,TFDP1,PSMC2,PSMF1,PSMD11,PSMC1,PSMC6,LIN9,PSMA7,PSMA5,E2F4,PSME1,CCNE1,SKP2,CDC25A	PDC2	BET inhibitors
REAC:R-HSA-156827	L13a-mediated translational silencing of Ceruloplasmin expression	5.63e-06	5.63e-06	DOWN	RPL21,RPL6,RPL26L1,RPS27A,RPL29,RPS7,EIF3E,RPL30,EIF2S3,RPS17,RPL14,RPL27A,RPL7,RPS14,RPS3A,RPL34,EIF3M,RPL22,RPS24,RPL9,RPS13,EIF3K,RPL31,RPL11,RPL27,RPL35A,FAU,RPL4,RPL22L1,RPS15A,RPL32,EIF3I,RPL37,RPS25,RPS23,RPSA,EIF4E,EIF3F,EIF3D,RPL26,EIF2S1,EIF3G,RPL5,RPS10,RPL39L,RPS16	PDC2	BET inhibitors
REAC:R-HSA-72689	Formation of a pool of free 40S subunits	5.81e-06	5.81e-06	DOWN	RPL21,RPL6,RPL26L1,RPS27A,RPL29,RPS7,EIF3E,RPL30,RPS17,RPL14,RPL27A,RPL7,RPS14,RPS3A,RPL34,EIF3M,RPL22,RPS24,RPL9,RPS13,EIF3K,RPL31,RPL11,RPL27,RPL35A,FAU,RPL4,RPL22L1,RPS15A,RPL32,EIF3I,RPL37,RPS25,RPS23,RPSA,EIF3F,EIF3D,RPL26,EIF3G,RPL5,RPS10,RPL39L,RPS16	PDC2	BET inhibitors
REAC:R-HSA-176409	APC/C:Cdc20 mediated degradation of mitotic proteins	6.05e-06	6.05e-06	DOWN	PSMC3,PSMB8,PSMB6,RPS27A,CDC26,PSMA1,PSMA6,PSMB2,PSMB7,PSMB9,UBE2E1,PSMD7,ANAPC15,PSMA3,PSME2,PSMB5,CDC23,PSMA4,PSMD5,CCNA2,PSMD13,PSMB3,UBE2C,PSMD6,PSMC2,BUB3,PSMF1,PSMD11,PSMC1,PSMC6,MAD2L1,PSMA7,PSMA5,PSME1,CDC16	PDC2	BET inhibitors
REAC:R-HSA-69017	CDK-mediated phosphorylation and removal of Cdc6	6.34e-06	6.34e-06	DOWN	PSMC3,PSMB8,PSMB6,RPS27A,CDC26,PSMA1,PSMA6,PSMB2,PSMB7,PSMB9,UBE2E1,PSMD7,ANAPC15,PSMA3,PSME2,PSMB5,CDC23,PSMA4,PSMD5,CCNA2,PSMD13,PSMB3,UBE2C,PSMD6,PSMC2,PSMF1,PSMD11,PSMC1,PSMC6,PSMA7,PSMA5,PSME1,CDC16,CCNE1	PDC2	BET inhibitors
REAC:R-HSA-349425	Autodegradation of the E3 ubiquitin ligase COP1	6.73e-06	6.73e-06	DOWN	PSMC3,PSMB8,PSMB6,RPS27A,PSMA1,PSMA6,PSMB2,PSMB7,PSMB9,PSMD7,PSMA3,PSME2,PSMB5,PSMA4,PSMD5,PSMD13,PSMB3,PSMD6,PSMC2,PSMF1,PSMD11,PSMC1,PSMC6,PSMA7,PSMA5,PSME1,TP53	PDC2	BET inhibitors
REAC:R-HSA-72613	Eukaryotic Translation Initiation	6.73e-06	6.73e-06	DOWN	RPL21,RPL6,RPL26L1,RPS27A,RPL29,RPS7,EIF3E,RPL30,EIF2S3,RPS17,RPL14,RPL27A,RPL7,RPS14,RPS3A,RPL34,EIF3M,RPL22,RPS24,RPL9,RPS13,EIF3K,RPL31,RPL11,RPL27,RPL35A,FAU,RPL4,RPL22L1,RPS15A,RPL32,EIF3I,RPL37,RPS25,EIF4EBP1,RPS23,RPSA,EIF4E,EIF3F,EIF3D,RPL26,EIF2S1,EIF3G,RPL5,RPS10,RPL39L,RPS16,EIF2B4	PDC2	BET inhibitors
REAC:R-HSA-72737	Cap-dependent Translation Initiation	6.73e-06	6.73e-06	DOWN	RPL21,RPL6,RPL26L1,RPS27A,RPL29,RPS7,EIF3E,RPL30,EIF2S3,RPS17,RPL14,RPL27A,RPL7,RPS14,RPS3A,RPL34,EIF3M,RPL22,RPS24,RPL9,RPS13,EIF3K,RPL31,RPL11,RPL27,RPL35A,FAU,RPL4,RPL22L1,RPS15A,RPL32,EIF3I,RPL37,RPS25,EIF4EBP1,RPS23,RPSA,EIF4E,EIF3F,EIF3D,RPL26,EIF2S1,EIF3G,RPL5,RPS10,RPL39L,RPS16,EIF2B4	PDC2	BET inhibitors
REAC:R-HSA-72706	GTP hydrolysis and joining of the 60S ribosomal subunit	6.73e-06	6.73e-06	DOWN	RPL21,RPL6,RPL26L1,RPS27A,RPL29,RPS7,EIF3E,RPL30,EIF2S3,RPS17,RPL14,RPL27A,RPL7,RPS14,RPS3A,RPL34,EIF3M,RPL22,RPS24,RPL9,RPS13,EIF3K,RPL31,RPL11,RPL27,RPL35A,FAU,RPL4,RPL22L1,RPS15A,RPL32,EIF3I,RPL37,RPS25,RPS23,RPSA,EIF4E,EIF3F,EIF3D,RPL26,EIF2S1,EIF3G,RPL5,RPS10,RPL39L,RPS16	PDC2	BET inhibitors
REAC:R-HSA-1236978	Cross-presentation of soluble exogenous antigens (endosomes)	6.73e-06	6.73e-06	DOWN	PSMC3,PSMB8,PSMB6,PSMA1,PSMA6,PSMB2,PSMB7,PSMB9,PSMD7,PSMA3,PSME2,PSMB5,PSMA4,PSMD5,PSMD13,PSMB3,PSMD6,MRC2,PSMC2,PSMF1,PSMD11,PSMC1,PSMC6,PSMA7,PSMA5,PSME1	PDC2	BET inhibitors
REAC:R-HSA-351202	Metabolism of polyamines	6.73e-06	6.73e-06	DOWN	PSMC3,PSMB8,PSMB6,SRM,PSMA1,AGMAT,PSMA6,PSMB2,PSMB7,PSMB9,PSMD7,SMS,PSMA3,PSME2,PSMB5,PSMA4,PSMD5,PSMD13,PSMB3,PSMD6,PSMC2,PSMF1,PSMD11,PSMC1,PSMC6,PSMA7,PSMA5,PSME1,OAZ3	PDC2	BET inhibitors
REAC:R-HSA-75815	Ubiquitin-dependent degradation of Cyclin D	6.73e-06	6.73e-06	DOWN	PSMC3,PSMB8,PSMB6,RPS27A,PSMA1,PSMA6,CDK4,PSMB2,PSMB7,PSMB9,PSMD7,PSMA3,PSME2,PSMB5,PSMA4,PSMD5,PSMD13,PSMB3,PSMD6,PSMC2,PSMF1,PSMD11,PSMC1,PSMC6,PSMA7,PSMA5,PSME1	PDC2	BET inhibitors
REAC:R-HSA-72306	tRNA processing	6.77e-06	6.77e-06	DOWN	TYW3,CDKAL1,HSD17B10,QTRT1,XPOT,PRORP,ALKBH8,RAN,RTRAF,NUP37,TRMT1,URM1,TRMT6,ADAT2,NUP85,NUP107,NUP205,NUP210,TRMT61A,NUP62,DDX1,NDC1,QTRT2,DUS2,POP4,WDR4,TRNT1,TSEN15,TRMT13,TRMU,RPP38,POP7,NUP160,NUP153,TRMT5,FTSJ1,RPP30,TSEN2,RPP21,NUP155,CSTF2,TPRKB,C2orf49	PDC2	BET inhibitors
REAC:R-HSA-69656	Cyclin A:Cdk2-associated events at S phase entry	9.12e-06	9.12e-06	DOWN	PSMC3,PSMB8,PSMB6,RPS27A,PSMA1,PSMA6,CDK4,PSMB2,PSMB7,PSMB9,E2F5,PSMD7,PSMA3,PSME2,PSMB5,RBBP4,PSMA4,PSMD5,AKT2,CCNA2,PSMD13,PSMB3,PSMD6,TFDP1,PSMC2,PSMF1,PSMD11,PSMC1,PSMC6,LIN9,PSMA7,PSMA5,E2F4,PSME1,CCNE1,SKP2,CDC25A	PDC2	BET inhibitors
REAC:R-HSA-174154	APC/C:Cdc20 mediated degradation of Securin	9.12e-06	9.12e-06	DOWN	PSMC3,PSMB8,PSMB6,RPS27A,CDC26,PSMA1,PSMA6,PSMB2,PSMB7,PSMB9,UBE2E1,PSMD7,ANAPC15,PSMA3,PSME2,PSMB5,CDC23,PSMA4,PSMD5,PSMD13,PSMB3,UBE2C,PSMD6,PSMC2,PSMF1,PSMD11,PSMC1,PSMC6,PSMA7,PSMA5,PSME1,CDC16	PDC2	BET inhibitors
REAC:R-HSA-211733	Regulation of activated PAK-2p34 by proteasome mediated degradation	9.79e-06	9.79e-06	DOWN	PSMC3,PSMB8,PSMB6,RPS27A,PSMA1,PSMA6,PSMB2,PSMB7,PSMB9,PSMD7,PSMA3,PSME2,PSMB5,PSMA4,PSMD5,PSMD13,PSMB3,PSMD6,PSMC2,PSMF1,PSMD11,PSMC1,PSMC6,PSMA7,PSMA5,PSME1	PDC2	BET inhibitors
REAC:R-HSA-176408	Regulation of APC/C activators between G1/S and early anaphase	9.79e-06	9.79e-06	DOWN	PSMC3,PSMB8,PSMB6,RPS27A,CDC26,PSMA1,PSMA6,PSMB2,PSMB7,PSMB9,UBE2E1,PSMD7,ANAPC15,PSMA3,PSME2,PSMB5,CDC23,PSMA4,PSMD5,CCNA2,PSMD13,PSMB3,UBE2C,PSMD6,PSMC2,BUB3,PSMF1,PSMD11,PSMC1,PSMC6,MAD2L1,PSMA7,PSMA5,PSME1,CDC16,PLK1	PDC2	BET inhibitors
REAC:R-HSA-168273	Influenza Viral RNA Transcription and Replication	1.21e-05	1.21e-05	DOWN	RPL21,RPL6,RPL26L1,RPS27A,RPL29,RPS7,RPL30,IPO5,RPS17,RPL14,RPL27A,RPL7,RPS14,RPS3A,RPL34,RPL22,RPS24,RPL9,RPS13,RPL31,RPL11,RPL27,RPL35A,NUP37,FAU,RPL4,RPL22L1,RPS15A,RPL32,RPL37,NUP85,NUP107,RPS25,NUP205,RPS23,RPSA,NUP210,RPL26,NUP62,RPL5,RPS10,NDC1,NUP160,NUP153,RPL39L,RPS16,POLR2I,NUP155,GTF2F1,POLR2F,POLR2C	PDC2	BET inhibitors
REAC:R-HSA-8949613	Cristae formation	1.27e-05	1.27e-05	DOWN	ATP5MC1,MTX1,ATP5PB,CHCHD6,MICOS10,ATP5PF,ATP5MC2,MICOS13,ATP5MG,ATP5F1D,MTX2,HSPA9,ATP5PO,APOOL,SAMM50,ATP5ME,DNAJC11,ATP5MF,TMEM11	PDC2	BET inhibitors
REAC:R-HSA-9633012	Response of EIF2AK4 (GCN2) to amino acid deficiency	1.32e-05	1.32e-05	DOWN	RPL21,RPL6,RPL26L1,RPS27A,RPL29,RPS7,RPL30,EIF2S3,RPS17,RPL14,RPL27A,RPL7,RPS14,RPS3A,RPL34,RPL22,EIF2AK4,RPS24,RPL9,RPS13,RPL31,RPL11,RPL27,RPL35A,FAU,RPL4,RPL22L1,RPS15A,RPL32,RPL37,RPS25,RPS23,RPSA,RPL26,EIF2S1,RPL5,RPS10,TRIB3,CEBPG,RPL39L,RPS16,CEBPB	PDC2	BET inhibitors
REAC:R-HSA-69580	p53-Dependent G1/S DNA damage checkpoint	1.32e-05	1.32e-05	DOWN	PSMC3,PSMB8,PSMB6,CDKN2A,RPS27A,PSMA1,PSMA6,PSMB2,PSMB7,PSMB9,PSMD7,PSMA3,PSME2,PSMB5,PSMA4,PSMD5,CCNA2,PSMD13,PSMB3,PSMD6,PSMC2,PSMF1,PSMD11,PSMC1,PSMC6,PSMA7,PSMA5,MDM2,PSME1,TP53,CCNE1	PDC2	BET inhibitors
REAC:R-HSA-69563	p53-Dependent G1 DNA Damage Response	1.32e-05	1.32e-05	DOWN	PSMC3,PSMB8,PSMB6,CDKN2A,RPS27A,PSMA1,PSMA6,PSMB2,PSMB7,PSMB9,PSMD7,PSMA3,PSME2,PSMB5,PSMA4,PSMD5,CCNA2,PSMD13,PSMB3,PSMD6,PSMC2,PSMF1,PSMD11,PSMC1,PSMC6,PSMA7,PSMA5,MDM2,PSME1,TP53,CCNE1	PDC2	BET inhibitors
REAC:R-HSA-350562	Regulation of ornithine decarboxylase (ODC)	1.45e-05	1.45e-05	DOWN	PSMC3,PSMB8,PSMB6,PSMA1,PSMA6,PSMB2,PSMB7,PSMB9,PSMD7,PSMA3,PSME2,PSMB5,PSMA4,PSMD5,PSMD13,PSMB3,PSMD6,PSMC2,PSMF1,PSMD11,PSMC1,PSMC6,PSMA7,PSMA5,PSME1,OAZ3	PDC2	BET inhibitors
REAC:R-HSA-450408	AUF1 (hnRNP D0) binds and destabilizes mRNA	1.45e-05	1.45e-05	DOWN	PSMC3,PSMB8,PSMB6,RPS27A,PSMA1,PSMA6,PSMB2,PSMB7,PSMB9,PSMD7,PSMA3,PSME2,PSMB5,PSMA4,PSMD5,PSMD13,PSMB3,PSMD6,HSPB1,PSMC2,PSMF1,PSMD11,PSMC1,PSMC6,PSMA7,PSMA5,PSME1	PDC2	BET inhibitors
REAC:R-HSA-6799198	Complex I biogenesis	1.45e-05	1.45e-05	DOWN	NDUFB7,NDUFS8,NDUFB4,NDUFC1,COA1,NDUFA9,TMEM126B,NUBPL,ECSIT,NDUFS2,NDUFA10,NDUFS3,NDUFAF2,NDUFA5,NDUFV1,NDUFS5,NDUFS4,NDUFS7,NDUFAF6,NDUFS6,NDUFA1,NDUFB6,NDUFA13,NDUFB5,NDUFAB1,NDUFS1,NDUFAF5,NDUFB9	PDC2	BET inhibitors
REAC:R-HSA-5658442	Regulation of RAS by GAPs	1.9e-05	1.9e-05	DOWN	PSMC3,PSMB8,PSMB6,RPS27A,PSMA1,PSMA6,PSMB2,PSMB7,PSMB9,PSMD7,PSMA3,PSME2,PSMB5,PSMA4,PSMD5,PSMD13,PSMB3,PSMD6,PSMC2,PSMF1,HRAS,NRAS,PSMD11,PSMC1,PSMC6,RASAL2,RASAL1,PSMA7,PSMA5,PSME1,SYNGAP1	PDC2	BET inhibitors
REAC:R-HSA-1236974	ER-Phagosome pathway	1.97e-05	1.97e-05	DOWN	PSMC3,PSMB8,PSMB6,RPS27A,PSMA1,PSMA6,PSMB2,PSMB7,PSMB9,PSMD7,HMGB1,PSMA3,PSME2,PSMB5,PSMA4,PSMD5,MYD88,PSMD13,TAP2,PSMB3,PSMD6,VAMP8,PSMC2,PSMF1,PDIA3,PSMD11,PSMC1,TAP1,PSMC6,TLR4,HLA-F,TLR2,PSMA7,PSMA5,TAPBP,PSME1,TLR1,HLA-C	PDC2	BET inhibitors
REAC:R-HSA-5678895	Defective CFTR causes cystic fibrosis	2.06e-05	2.06e-05	DOWN	PSMC3,PSMB8,PSMB6,RPS27A,PSMA1,PSMA6,PSMB2,PSMB7,PSMB9,PSMD7,PSMA3,PSME2,PSMB5,PSMA4,PSMD5,PSMD13,PSMB3,PSMD6,DERL2,PSMC2,PSMF1,PSMD11,PSMC1,PSMC6,CFTR,PSMA7,PSMA5,PSME1,RNF5	PDC2	BET inhibitors
REAC:R-HSA-8854050	FBXL7 down-regulates AURKA during mitotic entry and in early mitosis	2.15e-05	2.15e-05	DOWN	PSMC3,PSMB8,PSMB6,RPS27A,PSMA1,PSMA6,PSMB2,PSMB7,PSMB9,PSMD7,PSMA3,PSME2,PSMB5,PSMA4,PSMD5,PSMD13,PSMB3,PSMD6,PSMC2,PSMF1,PSMD11,PSMC1,PSMC6,AURKA,PSMA7,PSMA5,PSME1	PDC2	BET inhibitors
REAC:R-HSA-180534	Vpu mediated degradation of CD4	2.15e-05	2.15e-05	DOWN	PSMC3,PSMB8,PSMB6,RPS27A,PSMA1,PSMA6,PSMB2,PSMB7,PSMB9,PSMD7,PSMA3,PSME2,PSMB5,PSMA4,PSMD5,PSMD13,PSMB3,PSMD6,PSMC2,PSMF1,PSMD11,PSMC1,PSMC6,PSMA7,PSMA5,PSME1	PDC2	BET inhibitors
REAC:R-HSA-9762114	GSK3B and BTRC:CUL1-mediated-degradation of NFE2L2	2.15e-05	2.15e-05	DOWN	PSMC3,PSMB8,PSMB6,RPS27A,PSMA1,PSMA6,PSMB2,PSMB7,PSMB9,PSMD7,PSMA3,PSME2,PSMB5,PSMA4,PSMD5,PSMD13,PSMB3,PSMD6,PSMC2,PSMF1,PSMD11,PSMC1,PSMC6,PSMA7,PSMA5,PSME1	PDC2	BET inhibitors
REAC:R-HSA-5689603	UCH proteinases	2.36e-05	2.36e-05	DOWN	PSMC3,PSMB8,PSMB6,RPS27A,PSMA1,PSMA6,PSMB2,PSMB7,PSMB9,PSMD7,NEDD8,YY1,INO80D,PSMA3,PSME2,PSMB5,INO80,PSMA4,PSMD5,PSMD13,ASXL1,RUVBL1,PSMB3,PSMD6,PSMC2,BARD1,PSMF1,PSMD11,TFPT,PSMC1,PSMC6,FOXK1,TGFBR2,INO80C,UCHL5,PSMA7,PSMA5,ACTL6A,PSME1,UCHL1,HCFC1	PDC2	BET inhibitors
REAC:R-HSA-909733	Interferon alpha/beta signaling	2.36e-05	2.36e-05	DOWN	MX1,OAS3,XAF1,IFIT1,OAS2,PSMB8,OAS1,IFITM3,STAT1,ADAR,IFIT3,ISG15,IRF9,USP18,IFI35,ISG20,BST2,RSAD2,IFITM2,IFITM1,KPNB1,ABCE1,OASL,IFIT5,MX2,IRF2,IRF3,IFIT2,HLA-F,IFI27,SAMHD1,HLA-C	PDC2	BET inhibitors
REAC:R-HSA-6790901	rRNA modification in the nucleus and cytosol	3.04e-05	3.04e-05	DOWN	GAR1,RPS7,TSR3,KRR1,EMG1,RPS14,WDR43,FBL,WDR46,DKC1,UTP18,UTP20,UTP25,NHP2,PNO1,NOP10,THUMPD1,RRP7A,NOP58,RRP36,BUD23,DDX52,FCF1,UTP14A,RRP9,MPHOSPH10,DHX37,SNU13	PDC2	BET inhibitors
REAC:R-HSA-5676590	NIK-->noncanonical NF-kB signaling	3.04e-05	3.04e-05	DOWN	PSMC3,PSMB8,PSMB6,RPS27A,PSMA1,PSMA6,PSMB2,UBE2M,PSMB7,PSMB9,PSMD7,PSMA3,PSME2,PSMB5,PSMA4,PSMD5,PSMD13,PSMB3,PSMD6,PSMC2,PSMF1,PSMD11,PSMC1,PSMC6,RELB,PSMA7,PSMA5,PSME1	PDC2	BET inhibitors
REAC:R-HSA-169911	Regulation of Apoptosis	3.12e-05	3.12e-05	DOWN	PSMC3,PSMB8,PSMB6,RPS27A,PSMA1,PSMA6,PSMB2,PSMB7,PSMB9,PSMD7,PSMA3,PSME2,PSMB5,PSMA4,PSMD5,PSMD13,PSMB3,PSMD6,PSMC2,PSMF1,PSMD11,PSMC1,PSMC6,PSMA7,PSMA5,PSME1	PDC2	BET inhibitors
REAC:R-HSA-9604323	Negative regulation of NOTCH4 signaling	3.12e-05	3.12e-05	DOWN	PSMC3,PSMB8,PSMB6,RPS27A,PSMA1,PSMA6,PSMB2,PSMB7,PSMB9,PSMD7,PSMA3,PSME2,PSMB5,PSMA4,PSMD5,PSMD13,PSMB3,PSMD6,PSMC2,PSMF1,PSMD11,PSMC1,PSMC6,PSMA7,PSMA5,PSME1	PDC2	BET inhibitors
REAC:R-HSA-72172	mRNA Splicing	3.12e-05	3.12e-05	DOWN	HNRNPD,LSM5,U2SURP,MAGOHB,LSM3,LSM7,PPIL1,LSM4,TCERG1,HNRNPA3,HNRNPA1,DDX46,SNRPF,SNRPC,SNRPE,SNRPA1,RBM39,SF3B4,HNRNPM,SNRPB,RBM42,CWC22,MAGOH,ISY1,PPIG,ZCRB1,LSM2,CWC27,PPIH,SMNDC1,PHF5A,SNRNP35,SRRM1,SF3A3,HNRNPR,RBM17,RBMX,SRSF9,CWC15,DHX35,HNRNPF,SNW1,RBMX2,LSM6,PPIL3,SRSF10,IK,SRSF8,PPIL4,BUD13,PNN,CTNNBL1,SNRNP27,SNRPD1,SNRNP40,POLR2I,SRSF4,CWF19L2,NSRP1,SF3B3,DNAJC8,GTF2F1,POLR2F,PUF60,HN…	PDC2	BET inhibitors
REAC:R-HSA-5362768	Hh mutants are degraded by ERAD	3.12e-05	3.12e-05	DOWN	PSMC3,PSMB8,PSMB6,RPS27A,PSMA1,PSMA6,PSMB2,PSMB7,PSMB9,PSMD7,PSMA3,PSME2,PSMB5,PSMA4,PSMD5,PSMD13,PSMB3,PSMD6,DERL2,PSMC2,PSMF1,PSMD11,PSMC1,PSMC6,PSMA7,PSMA5,PSME1	PDC2	BET inhibitors
REAC:R-HSA-9020702	Interleukin-1 signaling	3.41e-05	3.41e-05	DOWN	PSMC3,PSMB8,PSMB6,RPS27A,USP18,PSMA1,PSMA6,PSMB2,IL1R2,PSMB7,PSMB9,PSMD7,HMGB1,PSMA3,PSME2,PSMB5,PSMA4,PSMD5,MYD88,PSMD13,IRAK1,PSMB3,PSMD6,TIFA,IKBIP,PSMC2,PSMF1,N4BP1,PSMD11,NFKBIB,PSMC1,PSMC6,IL1RN,IRAK3,TRAF2,PSMA7,PSMA5,IL1R1,CASP8,PSME1,TP53,NFKB1,AGER,NLRC5	PDC2	BET inhibitors
REAC:R-HSA-72163	mRNA Splicing - Major Pathway	3.5e-05	3.5e-05	DOWN	HNRNPD,LSM5,U2SURP,MAGOHB,LSM3,LSM7,PPIL1,LSM4,TCERG1,HNRNPA3,HNRNPA1,DDX46,SNRPF,SNRPC,SNRPE,SNRPA1,RBM39,SF3B4,HNRNPM,SNRPB,RBM42,CWC22,MAGOH,ISY1,PPIG,LSM2,CWC27,PPIH,SMNDC1,PHF5A,SRRM1,SF3A3,HNRNPR,RBM17,RBMX,SRSF9,CWC15,DHX35,HNRNPF,SNW1,RBMX2,LSM6,PPIL3,SRSF10,IK,SRSF8,PPIL4,BUD13,PNN,CTNNBL1,SNRNP27,SNRPD1,SNRNP40,POLR2I,SRSF4,CWF19L2,NSRP1,SF3B3,DNAJC8,GTF2F1,POLR2F,PUF60,HNRNPA2B1,SNRPG,…	PDC2	BET inhibitors
REAC:R-HSA-5607761	Dectin-1 mediated noncanonical NF-kB signaling	4.27e-05	4.27e-05	DOWN	PSMC3,PSMB8,PSMB6,RPS27A,PSMA1,PSMA6,PSMB2,UBE2M,PSMB7,PSMB9,PSMD7,PSMA3,PSME2,PSMB5,PSMA4,PSMD5,PSMD13,PSMB3,PSMD6,PSMC2,PSMF1,PSMD11,PSMC1,PSMC6,RELB,PSMA7,PSMA5,PSME1	PDC2	BET inhibitors
REAC:R-HSA-4641258	Degradation of DVL	4.48e-05	4.48e-05	DOWN	PSMC3,PSMB8,PSMB6,RPS27A,PSMA1,PSMA6,PSMB2,PSMB7,PSMB9,PSMD7,DVL1,PSMA3,PSME2,PSMB5,PSMA4,PSMD5,PSMD13,PSMB3,PSMD6,PSMC2,PSMF1,PSMD11,PSMC1,PSMC6,PSMA7,PSMA5,PSME1	PDC2	BET inhibitors
REAC:R-HSA-8878166	Transcriptional regulation by RUNX2	4.87e-05	4.87e-05	DOWN	PSMC3,PSMB8,STAT1,PSMB6,RPS27A,GLI2,PSMA1,PSMA6,CDK4,PSMB2,PSMB7,PSMB9,GLI3,PSMD7,SMAD1,SOX9,PSMA3,PSME2,PSMB5,PSMA4,PSMD5,AKT2,PSMD13,PPARGC1B,PSMB3,PSMD6,PSMC2,PSMF1,PSMD11,YAP1,PSMC1,PSMC6,ESRRA,ESR1,NR3C1,SRC,DLX6,BAX,TWIST2,SMURF1,PSMA7,PSMA5,PSME1,SKP2,MAPK3	PDC2	BET inhibitors
REAC:R-HSA-4608870	Asymmetric localization of PCP proteins	5.75e-05	5.75e-05	DOWN	PSMC3,PSMB8,PSMB6,RPS27A,PSMA1,PSMA6,PSMB2,PRICKLE1,PSMB7,PSMB9,PSMD7,PSMA3,PSME2,PSMB5,PSMA4,PSMD5,PSMD13,PSMB3,PSMD6,PSMC2,PSMF1,PSMD11,PSMC1,PSMC6,SMURF1,PSMA7,PSMA5,PSME1,WNT5A	PDC2	BET inhibitors
REAC:R-HSA-162909	Host Interactions of HIV factors	5.9e-05	5.9e-05	DOWN	PSMC3,PSMB8,AP1S1,AP1M2,PSMB6,RANBP1,BANF1,RPS27A,PSMA1,PSMA6,PSMB2,PSMB7,PSMB9,PSMD7,RAN,NUP37,KPNB1,PSMA3,PSME2,PSMB5,XPO1,NUP85,NUP107,PSMA4,PSMD5,NUP205,PSMD13,NUP210,PSMB3,NUP62,PSMD6,CUL5,NDC1,PSMC2,PSMF1,ELMO1,PSMD11,PSMC1,PSMC6,PACS1,NUP160,NUP153,PSMA7,PSMA5,ELOB,PSME1,NUP155	PDC2	BET inhibitors
REAC:R-HSA-9013694	Signaling by NOTCH4	6.8e-05	6.8e-05	DOWN	PSMC3,PSMB8,PSMB6,RPS27A,PSMA1,APH1A,PSMA6,PSMB2,PSMB7,PSMB9,PSMD7,MAML2,PSMA3,PSME2,PSMB5,PSMA4,PSMD5,PSMD13,PSMB3,PSMD6,SNW1,CREBBP,PSMC2,PSMF1,PSMD11,PSMC1,JAG1,PSMC6,ADAM10,PSMA7,PSMA5,MAML3,PSME1,KAT2A	PDC2	BET inhibitors
REAC:R-HSA-4641257	Degradation of AXIN	6.8e-05	6.8e-05	DOWN	PSMC3,PSMB8,PSMB6,RPS27A,PSMA1,PSMA6,PSMB2,PSMB7,PSMB9,PSMD7,PSMA3,PSME2,PSMB5,PSMA4,PSMD5,PSMD13,PSMB3,PSMD6,PSMC2,PSMF1,PSMD11,PSMC1,PSMC6,PSMA7,PSMA5,PSME1	PDC2	BET inhibitors
REAC:R-HSA-174113	SCF-beta-TrCP mediated degradation of Emi1	6.8e-05	6.8e-05	DOWN	PSMC3,PSMB8,PSMB6,RPS27A,PSMA1,PSMA6,PSMB2,PSMB7,PSMB9,PSMD7,PSMA3,PSME2,PSMB5,PSMA4,PSMD5,PSMD13,PSMB3,PSMD6,PSMC2,PSMF1,PSMD11,PSMC1,PSMC6,PSMA7,PSMA5,PSME1	PDC2	BET inhibitors
REAC:R-HSA-163200	Respiratory electron transport, ATP synthesis by chemiosmotic coupling, and heat production by uncoupling proteins.	7.29e-05	7.29e-05	DOWN	NDUFB7,NDUFS8,ATP5MC1,NDUFB4,UQCR10,NDUFC1,COA1,ATP5PB,NDUFA9,TMEM126B,CYC1,NUBPL,ECSIT,NDUFS2,SDHB,NDUFA10,TACO1,COX4I1,NDUFS3,ATP5PF,ATP5MC2,NDUFAF2,ATP5MG,NDUFA5,SDHD,NDUFV1,NDUFS5,ATP5F1D,NDUFS4,COX20,NDUFS7,NDUFAF6,NDUFS6,NDUFA1,ATP5PO,NDUFB6,NDUFA13,ATP5ME,SDHC,NDUFB5,NDUFAB1,NDUFS1,NDUFAF5,SCO1,ATP5MF,TRAP1,NDUFB9	PDC2	BET inhibitors
REAC:R-HSA-176974	Unwinding of DNA	7.49e-05	7.49e-05	DOWN	GINS2,MCM5,GINS3,MCM3,MCM7,GINS1,CDC45,MCM6,MCM4,MCM2	PDC2	BET inhibitors
REAC:R-HSA-5632684	Hedgehog 'on' state	7.84e-05	7.84e-05	DOWN	PSMC3,PSMB8,PSMB6,RPS27A,GLI2,PSMA1,PSMA6,PSMB2,PSMB7,PSMB9,HHIP,GLI3,PSMD7,PSMA3,PSME2,PSMB5,PSMA4,PSMD5,PSMD13,GAS1,PSMB3,PSMD6,PSMC2,PSMF1,PSMD11,PSMC1,PSMC6,SMURF1,PSMA7,PSMA5,GPR161,SPOP,PSME1,ARRB1,GRK2	PDC2	BET inhibitors
REAC:R-HSA-109581	Apoptosis	7.86e-05	7.86e-05	DOWN	PSMC3,PSMB8,BID,PSMB6,CDKN2A,RPS27A,PSMA1,YWHAB,PSMA6,PSMB2,PSMB7,PSMB9,PSMD7,HMGB1,KPNB1,PSMA3,PSME2,PSMB5,PSMA4,C1QBP,PSMD5,AKT2,LMNB1,HIST1H1E,DSG2,YWHAE,AVEN,PSMD13,BAK1,FADD,PSMB3,PSMD6,BAD,TFDP1,PSMC2,BCL2,PSMF1,TP63,TNFSF10,PSMD11,PSMC1,PSMC6,TJP2,TLR4,BAX,TRAF2,CASP7,PSMA7,PSMA5,HMGB2,PRKCQ,CASP8,NMT1,PSME1,TP53,DFFB,TNFRSF10B,APIP,DAPK1,MAPK3	PDC2	BET inhibitors
REAC:R-HSA-5387390	Hh mutants abrogate ligand secretion	9.06e-05	9.06e-05	DOWN	PSMC3,PSMB8,PSMB6,RPS27A,PSMA1,PSMA6,PSMB2,PSMB7,PSMB9,PSMD7,PSMA3,PSME2,PSMB5,PSMA4,PSMD5,PSMD13,PSMB3,PSMD6,DERL2,PSMC2,PSMF1,PSMD11,PSMC1,PSMC6,PSMA7,PSMA5,PSME1	PDC2	BET inhibitors
REAC:R-HSA-5687128	MAPK6/MAPK4 signaling	9.11e-05	9.11e-05	DOWN	PSMC3,PSMB8,PSMB6,RPS27A,PSMA1,PSMA6,PSMB2,PSMB7,PSMB9,PSMD7,PSMA3,PAK3,PSME2,PSMB5,XPO1,PSMA4,PSMD5,ETV4,PSMD13,CDC42EP5,AGO4,PSMB3,PSMD6,HSPB1,AGO2,PSMC2,PSMF1,PSMD11,PSMC1,PSMC6,CDC42EP3,TNRC6A,CCND3,PSMA7,PSMA5,PSME1	PDC2	BET inhibitors
REAC:R-HSA-3858494	Beta-catenin independent WNT signaling	9.21e-05	9.21e-05	DOWN	PSMC3,PSMB8,PSMB6,RAC3,RPS27A,PSMA1,PFN1,PSMA6,PSMB2,PRICKLE1,PSMB7,PSMB9,GNG5,PSMD7,DVL1,GNG4,WNT5B,PSMA3,PSME2,PSMB5,GNG10,PSMA4,PSMD5,ROR1,PLCB1,PSMD13,PLCB2,GNB4,AGO4,PSMB3,PSMD6,GNG11,AGO2,PSMC2,PSMF1,RAC2,GNG12,PRKG2,PSMD11,PSMC1,ITPR3,PSMC6,TNRC6A,TCF7L1,GNGT1,SMURF1,PSMA7,PSMA5,PSME1,GNB3,WNT5A	PDC2	BET inhibitors
REAC:R-HSA-69190	DNA strand elongation	9.21e-05	9.21e-05	DOWN	GINS2,MCM5,RFC4,POLD3,GINS3,POLD2,RFC2,MCM3,MCM7,GINS1,RPA2,PRIM1,CDC45,RFC3,MCM6,MCM4,POLD4,MCM2	PDC2	BET inhibitors
[truncated: 11,765 more rows]
