# Supplementary material for: A multiplex single-cell RNA-Seq pharmacotranscriptomics pipeline for drug discovery
Source: Nat Chem Biol. 2024 Oct 31;21(3):432–42. doi: 10.1038/s41589-024-01761-8 (PMC11867973; doi:10.1038/s41589-024-01761-8)
Supplement: Supplementary file 8 — DSS for the tested EGFR inhibitors. CellTiter-Glo, colony-forming assay and TMRE values. P values, t values and degrees of freedom of the statistical tests. [file 41589_2024_1761_MOESM8_ESM.xlsx]

## Sheet: Fig6a-b
Source Data Fig. 6: Drug sensitivity score (DSS) for the 7 EGFR inhibitors screened with DSRT.															DSS distributions (Fig. 6b) - WIlcoxon rank-sum test	p-value	Significance
FIMM000160	Gefitinib	3.4	10.9	10.9	2.85	3.1	7.2	1.8	3.3	EGFR inhibitor					CAV1high vs CAV1 low	0.03571	*
FIMM000183	Erlotinib	3.3	11.3	11	3.7	2.9	4	1.3	3	EGFR inhibitor					Wilcoxon rank sum exact test
FIMM003710	Afatinib	0	11	14.4	2.02	0	3.2	0	1.5	EGFR inhibitor
FIMM100382	Neratinib	1.15	9.5	9.8	0.88	0.5	6.4	0.4	0	EGFR inhibitor					data: avg_value by CAV1_level
FIMM133811	Icotinib	0.8	8.6	8	2.1	0.3	1.5	0	1.6	EGFR inhibitor					W = 0, p-value = 0.03571
FIMM133835	Tesevatinib	2.25	13.6	16.3	6.5	2.4	3.1	1.2	1	EGFR inhibitor					alternative hypothesis: true location shift is not equal to 0
FIMM133822	Varlitinib	1.1	8.6	6.5	0.5	0.3	1.8	0	0	EGFR inhibitor

## Sheet: Fig6c
Source Data Fig. 6c: Relative cell proliferation values from CTG assay. Normalization is done against control replicates set to 1 in their average.
Gedatolisib
	Ctr	Ctr	Ctr	Ctr	Ctr	Gedatolisib	Gedatolisib	Gedatolisib	Gedatolisib	Gedatolisib	Gefitinib	Gefitinib	Gefitinib	Gefitinib	Gefitinib	Gedatolisib + Gefitinib	Gedatolisib + Gefitinib	Gedatolisib + Gefitinib	Gedatolisib + Gefitinib	Gedatolisib + Gefitinib
PDC1	1.02195	1.04599	1.03847	1.09266	0.800928	0.514405	0.350618	0.451384	0.299491	0.427514	0.674227	0.724528	0.608811	0.667867	0.524151	0.430075	0.43883	0.37614	0.312459	0.228459
PDC2	0.973011	1.00634	1.0159	1.01579	0.988953	0.757437	0.770593	0.636071	0.751053	0.560591	0.554031	0.541263	0.559745	0.511142	0.580308	0.336623	0.366039	0.354823	0.365651	0.385261
PDC3	1.01338	0.949704	0.917412	0.901448	0.926032	0.53191	0.533974	0.549209	0.581501	0.429206	0.462045	0.4842	0.449601	0.490148	0.428053	0.308414	0.290326	0.307079	0.32195	0.311267
Kuramochi	1.00981	1.05147	1.04473	0.97143	0.922561	0.622298	0.986154	0.687614	0.658637	0.673987	0.465666	0.761857	0.680095	0.752929	0.803364	0.609122	1.03699	0.901013	0.586366	0.535749
JHOS2	0.988498	0.976527	1.00737	0.990189	1.03742	1.10005	0.989148	1.03859	0.936841	0.923179	0.710178	0.77992	0.7012	0.727223	0.66802	0.628594	0.676998	0.541156	0.419497	0.593723
CTG (Fig. 6c) - Student's t-test
Gedatolisib	JHOS2	p-value	Significance	t-value	df
	Control vs Gedatolisib	0.2889	ns	1.136	8
	Control vs Gefitinib	<0.0001	****	13.33	8
	Control vs combo	<0.0001	****	9.437	8
	Gedatolisib vs Gefitinib	<0.0001	****	9.311	8
	Gedatolisib vs combo	<0.0001	****	8.26	8
	Gefitinib vs combo	0.016	*	3.041	8
	Kuramochi	p-value	Significance	t-value	df
	Control vs Gedatolisib	0.0045	**	3.904	8
	Control vs Gefitinib	0.0015	**	4.743	8
	Control vs combo	0.0311	*	2.61	8
	Gedatolisib vs Gefitinib	0.7257	ns	0.369	8
	Gedatolisib vs combo	0.9474	ns	0.06812	8
	Gefitinib vs combo	0.7323	ns	0.3543	8
	PDC1	p-value	Significance	t-value	df
	Control vs Gedatolisib	<0.0001	****	9.295	8
	Control vs Gefitinib	0.0004	***	5.85	8
	Control vs combo	<0.0001	****	9.966	8
	Gedatolisib vs Gefitinib	0.0019	**	4.529	8
	Gedatolisib vs combo	0.373	ns	0.9435	8
	Gefitinib vs combo	0.0006	***	5.421	8
	PDC2	p-value	Significance	t-value	df
	Control vs Gedatolisib	<0.0001	****	7.217	8
	Control vs Gefitinib	<0.0001	****	31.84	8
	Control vs combo	<0.0001	****	55.36	8
	Gedatolisib vs Gefitinib	0.0094	**	3.395	8
	Gedatolisib vs combo	<0.0001	****	7.909	8
	Gefitinib vs combo	<0.0001	****	13.47	8
	PDC3	p-value	Significance	t-value	df
	Control vs Gedatolisib	<0.0001	****	12.93	8
	Control vs Gefitinib	<0.0001	****	21.15	8
	Control vs combo	<0.0001	****	31.35	8
	Gedatolisib vs Gefitinib	0.0565	ns	2.227	8
	Gedatolisib vs combo	<0.0001	****	8.335	8
	Gefitinib vs combo	<0.0001	****	12.44	8

## Sheet: Fig6d
Source Data Fig. 6d: Colony forming assay absorbance values (%) normalized to Control, set to 1.
JHOS2				PDC2				PDC3
Control	Gedatolisib	Gefitinib	Gedatolisib + Gefitinib	Control	Gedatolisib	Gefitinib	Gedatolisib + Gefitinib	Control	Gedatolisib	Gefitinib	Gedatolisib + Gefitinib
100	94.898	74.4898	55.102	100	90.5229	80.0654	51.634	100	74.8971	88.0658	51.8519
100	98.6348	71.6382	56.6553	100	95.7921	61.8812	29.703	100	59.0734	85.3282	43.2432
100	103.085	68.1234	44.7301	100	70.1878	46.4789	34.9765	100	39.959	47.541	35.2459
CFA (Fig. 6d) - Student's t-test
JHOS2	p-value	Significance	t-value	df
Control vs Gedatolisib	0,6586	ns	0.4765	4
Control vs Gefitinib	0,0001	***	15.52	4
Control vs combo	0,0002	***	12.78	4
Gedatolisib vs Gefitinib	0,0008	***	9.157	4
Gedatolisib vs combo	0,0005	***	10.55	4
Gefitinib vs combo	0,0099	**	4.616	4
Kuramochi	p-value	Significance	t-value	df
Control vs Gedatolisib	<0,0001	****	17.15	4
Control vs Gefitinib	0,3125	ns	1.155	4
Control vs combo	<0,0001	****	21.89	4
Gedatolisib vs Gefitinib	0,0008	***	9.071	4
Gedatolisib vs combo	0,1020	ns	2.115	4
Gefitinib vs combo	0,0004	***	11.06	4
PDC2	p-value	Significance	t-value	df
Control vs Gedatolisib	0,1368	ns	1.857	4
Control vs Gefitinib	0,0186	*	3.832	4
Control vs combo	0,0008	***	9.264	4
Gedatolisib vs Gefitinib	0,1426	ns	1.822	4
Gedatolisib vs combo	0,0103	*	4.569	4
Gefitinib vs combo	0,1101	ns	2.047	4
PDC3	p-value	Significance	t-value	df
Control vs Gedatolisib	0,0141	*	4.16	4
Control vs Gefitinib	0,1141	ns	2.016	4
Control vs combo	0,0003	***	11.79	4
Gedatolisib vs Gefitinib	0,3967	ns	0.9483	4
Gedatolisib vs combo	0,2636	ns	1.299	4
Gefitinib vs combo	0,0960	ns	2.168	4

## Sheet: Fig6e
3D hydrogel organoids (Fig. 6e) - TMRE intensity	Replicate_1	Replicate_2	Replicate_3
PDC1_ctr	1.0489	1	0.951096
PDC1_gefi	0.995168	0.969996	0.90278
PDC1_geda	0.76483	0.723282	0.899341
PDC1_combo	0.876958	0.595579	0.806131
PDC2_ctr	1.00209	1.01228	0.985633
PDC2_gefi	0.720513	0.767418	0.71262
PDC2_geda	0.748158	0.995972	0.977553
PDC2_combo	0.577548	0.480083	0.675014
PDC3_ctr	1.0973	0.940992	0.961711
PDC3_gefi	0.986461	0.796252	1.24735
PDC3_geda	0.665197	0.89906	0.790804
PDC3_combo	0.653637	0.573123	0.683953
3D hydrogel organoids (Fig. 6e) - Student's t-test
PDC1	p-value	Significance	t-value	df
Control vs Gedatolisib	0.027	*	3.39347	4
Control vs Gefitinib	0.327	ns	1.11535	4
Control vs combo	0.054	ns	2.69884	4
Gedatolisib vs Gefitinib	0.056	ns	-2.67551	4
Gedatolisib vs combo	0.735	ns	0.363286	4
Gefitinib vs combo	0.092	ns	2.20988	4
PDC2	p-value	Significance	t-value	df
Control vs Gedatolisib	0.311	ns	1.15836	4
Control vs Gefitinib	0.000143	***	14.1883	4
Control vs combo	0.002	**	-7.43695	4
Gedatolisib vs Gefitinib	0.1	ns	2.13073	4
Gedatolisib vs combo	0.028	*	-3.37879	4
Gefitinib vs combo	0.057	ns	-2.65193	4
PDC3	p-value	Significance	t-value	df
Control vs Gedatolisib	0.062	ns	2.5753	4
Control vs Gefitinib	0.946	ns	-0.0717656	4
Control vs combo	0.004	**	-6.1409	4
Gedatolisib vs Gefitinib	0.201	ns	-1.52874	4
Gedatolisib vs combo	0.12	ns	-1.96883	4
Gefitinib vs combo	0.051	ns	-2.76651	4
