# Supplementary material for: A multiplex single-cell RNA-Seq pharmacotranscriptomics pipeline for drug discovery
Source: Nat Chem Biol. 2024 Oct 31;21(3):432–42. doi: 10.1038/s41589-024-01761-8 (PMC11867973; doi:10.1038/s41589-024-01761-8)
Supplement: Supplementary file 9 — GSVA scores and bootstrapped P values for the 13 Leiden clusters. [file 41589_2024_1761_MOESM9_ESM.xlsx]

## Sheet: Sheet1
Source Data Extended Data Fig. 1: Gene set variation analysis (GSVA) scores and bootstrapped p-values for the 13 Leiden clusters.
GSVA scores	Leiden clusters
GO:BP	1	2	3	4	5	6	7	8	9	10	11	12	13
GOBP_ENDOTHELIAL_CELL_PROLIFERATION	-0.381405	0.46542	0.219762	0.0890157	-0.00814639	-0.0386838	0.0606152	0.101251	-0.218098	-0.110496	-0.207895	0.0828433	-0.0170426
GOBP_REGULATION_OF_CELL_MATRIX_ADHESION	-0.282939	-0.0798883	0.403284	0.0512888	0.216558	-0.346846	0.0780476	0.189113	-0.0112321	0.135953	-0.268229	-0.338783	0.259515
GOBP_ADAPTIVE_IMMUNE_RESPONSE	-0.00202346	-0.294808	-0.163408	0.144207	-0.357553	0.1478	-0.0781392	-0.433135	0.157678	0.564412	-0.298072	0.598123	0.0419255
GOBP_ADAPTIVE_IMMUNE_RESPONSE_BASED_ON_SOMATIC_RECOMBINATION_OF_IMMUNE_RECEPTORS_BUILT_FROM_IMMUNOGLOBULIN_SUPERFAMILY_DOMAINS	-0.0024829	-0.258068	-0.335614	0.0743726	-0.473127	0.160998	0.0270409	-0.466589	0.17108	0.606067	-0.151134	0.613503	0.0688909
GOBP_DEVELOPMENTAL_PROCESS_INVOLVED_IN_REPRODUCTION	-0.0164252	-0.266956	0.213825	0.216942	-0.0878499	0.00567095	-0.0927421	-0.274842	0.224003	-0.0965545	-0.098534	0.202456	0.0934807
GOBP_LIPID_METABOLIC_PROCESS	0.0745644	-0.155939	-0.0533579	0.0888974	0.0998018	0.21999	-0.0899725	-0.201848	-0.22942	0.0847565	-0.124789	0.256083	0.0388057
GOBP_ENDOCYTOSIS	-0.232763	0.288644	0.2013	0.0256926	-0.202918	0.305618	0.0601984	0.33892	-0.330954	-0.0326976	-0.173895	-0.201795	-0.0215461
GOBP_INFLAMMATORY_RESPONSE	0.0832546	-0.183954	0.00649851	-0.120784	-0.463769	-0.0449419	-0.0225584	-0.377662	0.1326	0.513575	-0.0841738	0.509491	0.054708
GOBP_NEGATIVE_REGULATION_OF_CELL_POPULATION_PROLIFERATION	-0.169112	0.0237481	0.238167	0.126603	-0.327106	-0.204458	0.125809	-0.084603	-0.170769	0.274551	-0.181725	0.214929	0.140429
GOBP_NEGATIVE_REGULATION_OF_BIOSYNTHETIC_PROCESS	0.0159683	-0.13945	0.188122	0.33429	-0.138828	-0.176517	-0.128257	-0.277475	-0.0476011	-0.0528439	0.00879843	0.341587	0.0961345
GOBP_RIBONUCLEOPROTEIN_COMPLEX_BIOGENESIS	0.0539846	0.557051	-0.425219	-0.660634	-0.38457	-0.427644	0.737762	0.445609	0.215324	0.0874607	0.75608	-0.246629	-0.690967
GOBP_NEGATIVE_REGULATION_OF_WNT_SIGNALING_PATHWAY	-0.27075	-0.175953	0.44962	0.443097	-0.454007	-0.263417	0.157699	-0.102891	0.179273	0.161152	-0.359452	-0.00458356	0.269591
GOBP_LEUKOCYTE_CHEMOTAXIS	-0.333407	-0.101745	0.357333	-0.0195316	-0.35587	-0.0634204	-0.00189827	0.0622272	-0.0148406	0.231705	-0.11438	0.191985	0.170686
GOBP_POSITIVE_REGULATION_OF_CELL_PROJECTION_ORGANIZATION	-0.227632	-0.175889	0.194422	0.330878	0.473297	0.413743	-0.425146	-0.169184	-0.194472	-0.272519	-0.277747	-0.0769803	0.407671
GOBP_REGULATION_OF_CHONDROCYTE_DIFFERENTIATION	-0.270332	0.116062	0.392911	0.141041	-0.0550026	-0.0481871	0.185036	0.0397033	-0.0411843	-0.221417	-0.0425868	-0.530461	0.355317
GOBP_CELLULAR_RESPONSE_TO_STRESS	-0.0588274	-0.0330675	0.0377641	-0.0985233	-0.0328329	-0.0946898	-0.023796	-0.0807917	-0.124459	0.173748	0.191666	0.331196	-0.170948
GOBP_CELL_ADHESION_MEDIATED_BY_INTEGRIN	-0.389027	0.306266	0.36012	-0.0701346	0.262282	-0.381406	-0.334179	0.361453	0.30437	-0.0240581	-0.551398	-0.117968	0.318483
GOBP_REGULATION_OF_AMIDE_METABOLIC_PROCESS	-0.221352	0.162146	-0.0809348	-0.351812	-0.336045	0.00988929	0.477931	0.0687503	0.190583	0.0200054	0.421481	0.0597075	-0.405079
GOBP_RESPONSE_TO_TUMOR_NECROSIS_FACTOR	-0.335679	-0.0872717	0.382691	-0.135199	-0.394861	0.140553	-0.11831	-0.0375499	-0.0694977	0.229558	-0.259465	0.489743	0.239573
GOBP_ERBB_SIGNALING_PATHWAY	-0.0713851	-0.018802	-0.13611	0.0438392	0.229622	0.505105	-0.342946	0.0272588	-0.3507	0.0926892	-0.0183901	-0.101668	0.166731
GOBP_POSITIVE_REGULATION_OF_GTPASE_ACTIVITY	-0.0579089	0.0477833	0.424751	0.166448	0.359914	0.456538	-0.46315	0.0149249	-0.229188	-0.210187	-0.491737	-0.246135	0.278848
GOBP_REGULATION_OF_CELLULAR_COMPONENT_BIOGENESIS	-0.0127588	-0.00390463	0.0558586	0.0293992	0.249947	0.231906	-0.0715542	0.00151166	-0.311992	-0.144362	-0.0224901	-0.0185896	0.0364145
GOBP_CELL_CELL_JUNCTION_ORGANIZATION	-0.119287	0.41146	0.260997	0.0981987	0.135613	-0.0699399	-0.281379	0.434479	-0.285171	-0.0967097	-0.43137	-0.169037	0.11842
GOBP_NEGATIVE_REGULATION_OF_MYELOID_CELL_DIFFERENTIATION	0.0725486	-0.400975	0.558656	0.582641	-0.609721	-0.590101	-0.0173776	-0.360925	0.0868878	0.205059	-0.244331	0.315642	0.470813
GOBP_NEGATIVE_REGULATION_OF_PROTEOLYSIS	0.00783761	0.133563	-0.335513	-0.504114	-0.142204	-0.00900048	0.243755	0.0711459	0.274316	0.352697	0.230746	0.094197	-0.398487
GOBP_POSITIVE_REGULATION_OF_GROWTH	0.240068	-0.477406	0.380702	0.534882	0.139976	0.173138	-0.503216	-0.334932	0.449124	-0.537706	-0.2175	-0.103785	0.298888
GOBP_NEGATIVE_REGULATION_OF_MITOTIC_CELL_CYCLE	-0.314641	0.504229	0.681592	0.272587	-0.191216	-0.32729	-0.0393644	-0.0710202	-0.38339	0.0575637	-0.0387676	-0.104991	-0.0114685
GOBP_ATP_METABOLIC_PROCESS	0.0586868	0.140401	-0.387691	-0.129675	-0.0893896	0.00165735	0.255338	-0.096446	-0.151619	0.184515	0.32877	0.273247	-0.355951
GOBP_SMOOTH_MUSCLE_CELL_PROLIFERATION	-0.482023	-0.0600939	0.302831	0.231289	-0.266471	0.000145776	0.158228	-0.0788883	-0.140635	-0.113168	0.0328924	0.078085	0.372474
GOBP_SKELETAL_SYSTEM_MORPHOGENESIS	-0.450922	-0.263976	0.624388	0.489075	0.321396	0.248017	-0.203841	0.0686111	-0.175737	-0.0359344	-0.425005	-0.485932	0.330278
GOBP_REGULATION_OF_NEUROGENESIS	0.13955	-0.529118	0.391744	0.384365	0.364167	0.264951	-0.440469	-0.590919	0.0586126	-0.216064	-0.444379	0.279122	0.376941
GOBP_PROTEIN_POLYMERIZATION	-0.179047	0.0374331	0.0884811	0.124692	0.488774	0.437371	-0.228467	0.189498	-0.345318	-0.399992	-0.106418	-0.0171355	-0.0872319
GOBP_NEGATIVE_REGULATION_OF_TRANSFERASE_ACTIVITY	0.225146	-0.0987686	0.161014	0.0332011	-0.0597362	0.0816713	0.159256	-0.380483	-0.170707	0.348573	0.105282	-0.0246887	-0.377762
GOBP_REGULATION_OF_CELL_DEVELOPMENT	0.136031	-0.363473	0.23044	0.341819	-0.0845477	0.018746	-0.21288	-0.490736	0.000638325	0.103298	-0.237905	0.382901	0.218686
GOBP_PROCESS_UTILIZING_AUTOPHAGIC_MECHANISM	-0.0997809	0.153768	-0.385087	-0.347829	0.302481	0.288736	0.266567	-0.0718589	-0.343918	-0.0404582	0.438214	0.168571	-0.28928
GOBP_REGULATION_OF_SMALL_MOLECULE_METABOLIC_PROCESS	0.0587846	0.106628	0.0541144	0.203588	-0.481797	-0.13294	0.106649	-0.275852	-0.0783859	0.230471	-0.163554	0.62233	-0.220951
GOBP_NEGATIVE_REGULATION_OF_CANONICAL_WNT_SIGNALING_PATHWAY	-0.27075	-0.175953	0.44962	0.443097	-0.454007	-0.263417	0.157699	-0.102891	0.179273	0.161152	-0.359452	-0.00458356	0.269591
GOBP_SYNAPTIC_SIGNALING	-0.284288	-0.155955	0.595966	0.35412	0.0914517	0.180135	-0.451724	0.202826	0.0146176	-0.392523	-0.439168	-0.117455	0.421938
GOBP_REGULATION_OF_ACTOMYOSIN_STRUCTURE_ORGANIZATION	-0.0869654	0.0670451	0.191131	-0.0932014	0.43176	-0.0154915	0.0170989	0.0869161	-0.247863	0.182268	-0.10563	-0.398694	0.00183909
GOBP_REGULATION_OF_CELL_CYCLE_G1_S_PHASE_TRANSITION	-0.137946	-0.117804	0.407041	0.424204	-0.216512	-0.209741	-0.00956802	-0.37836	0.0835227	-0.12455	0.0850615	0.295279	-0.0696511
GOBP_CELL_SURFACE_RECEPTOR_SIGNALING_PATHWAY_INVOLVED_IN_CELL_CELL_SIGNALING	-0.14651	-0.11479	0.411933	0.345635	0.013779	-0.0842677	-0.0397287	0.0611823	-0.147346	-0.0556171	-0.276024	-0.225345	0.285792
GOBP_POSITIVE_REGULATION_OF_CYSTEINE_TYPE_ENDOPEPTIDASE_ACTIVITY	0.0159059	0.271209	-0.00962319	-0.380513	0.0054527	0.0379433	-0.142582	0.119376	-0.509216	0.216906	0.274602	0.0392228	0.0767365
Bootstrapped p-values	Leiden clusters
GO:BP	1	2	3	4	5	6	7	8	9	10	11	12	13
GOBP_ENDOTHELIAL_CELL_PROLIFERATION	0.000999001	0.000999001	0.001998	0.277722	0.324675	0.232767	0.46953	0.235764	0.030969	0.347652	0.0729271	0.373626	0.538462
GOBP_REGULATION_OF_CELL_MATRIX_ADHESION	0.003996	0.340659	0.000999001	0.383616	0.0729271	0.000999001	0.395604	0.012987	0.296703	0.0839161	0.004995	0.001998	0.0509491
GOBP_ADAPTIVE_IMMUNE_RESPONSE	0.517483	0.0819181	0.037962	0.220779	0.02997	0.278721	0.258741	0.000999001	0.204795	0.000999001	0.145854	0.000999001	0.396603
GOBP_ADAPTIVE_IMMUNE_RESPONSE_BASED_ON_SOMATIC_RECOMBINATION_OF_IMMUNE_RECEPTORS_BUILT_FROM_IMMUNOGLOBULIN_SUPERFAMILY_DOMAINS	0.457542	0.100899	0.027972	0.362637	0.002997	0.221778	0.494505	0.000999001	0.215784	0.000999001	0.307692	0.001998	0.37962
GOBP_DEVELOPMENTAL_PROCESS_INVOLVED_IN_REPRODUCTION	0.661339	0.000999001	0.012987	0.001998	0.154845	0.397602	0.18981	0.000999001	0.004995	0.0639361	0.41958	0.014985	0.216783
GOBP_LIPID_METABOLIC_PROCESS	0.236763	0.002997	0.382617	0.0619381	0.181818	0.000999001	0.0769231	0.012987	0.0529471	0.0709291	0.0589411	0.004995	0.376623
GOBP_ENDOCYTOSIS	0.001998	0.012987	0.000999001	0.365634	0.0979021	0.000999001	0.422577	0.000999001	0.000999001	0.376623	0.163836	0.001998	0.516484
GOBP_INFLAMMATORY_RESPONSE	0.040959	0.0829171	0.528472	0.24975	0.000999001	0.345654	0.376623	0.000999001	0.313686	0.000999001	0.386613	0.000999001	0.293706
GOBP_NEGATIVE_REGULATION_OF_CELL_POPULATION_PROLIFERATION	0.015984	0.191808	0.000999001	0.125874	0.004995	0.021978	0.155844	0.123876	0.030969	0.000999001	0.210789	0.00899101	0.026973
GOBP_NEGATIVE_REGULATION_OF_BIOSYNTHETIC_PROCESS	0.492507	0.0519481	0.0599401	0.000999001	0.158841	0.0579421	0.024975	0.000999001	0.335664	0.031968	0.546454	0.000999001	0.03996
GOBP_RIBONUCLEOPROTEIN_COMPLEX_BIOGENESIS	0.430569	0.011988	0.0849151	0.000999001	0.124875	0.000999001	0.000999001	0.023976	0.418581	0.413586	0.000999001	0.214785	0.000999001
GOBP_NEGATIVE_REGULATION_OF_WNT_SIGNALING_PATHWAY	0.000999001	0.026973	0.000999001	0.000999001	0.012987	0.033966	0.112887	0.0659341	0.277722	0.142857	0.00599401	0.488511	0.027972
GOBP_LEUKOCYTE_CHEMOTAXIS	0.001998	0.143856	0.031968	0.534466	0.001998	0.205794	0.685315	0.705295	0.325674	0.03996	0.227772	0.027972	0.0609391
GOBP_POSITIVE_REGULATION_OF_CELL_PROJECTION_ORGANIZATION	0.022977	0.026973	0.197802	0.00599401	0.00599401	0.000999001	0.000999001	0.102897	0.030969	0.001998	0.163836	0.33966	0.000999001
GOBP_REGULATION_OF_CHONDROCYTE_DIFFERENTIATION	0.018981	0.250749	0.000999001	0.000999001	0.18981	0.404595	0.267732	0.291708	0.367632	0.0989011	0.553447	0.000999001	0.001998
GOBP_CELLULAR_RESPONSE_TO_STRESS	0.0889111	0.295704	0.355644	0.013986	0.641359	0.107892	0.264735	0.00899101	0.0839161	0.000999001	0.013986	0.000999001	0.000999001
GOBP_CELL_ADHESION_MEDIATED_BY_INTEGRIN	0.000999001	0.012987	0.00799201	0.371628	0.133866	0.015984	0.0919081	0.002997	0.175824	0.553447	0.000999001	0.144855	0.134865
GOBP_REGULATION_OF_AMIDE_METABOLIC_PROCESS	0.0579421	0.0929071	0.252747	0.000999001	0.030969	0.814186	0.000999001	0.2997	0.167832	0.441558	0.00699301	0.34965	0.000999001
GOBP_RESPONSE_TO_TUMOR_NECROSIS_FACTOR	0.028971	0.0939061	0.000999001	0.277722	0.000999001	0.107892	0.0559441	0.177822	0.482517	0.024975	0.0529471	0.000999001	0.012987
GOBP_ERBB_SIGNALING_PATHWAY	0.223776	0.484515	0.03996	0.28971	0.185814	0.000999001	0.002997	0.442557	0.000999001	0.114885	0.496503	0.323676	0.145854
GOBP_POSITIVE_REGULATION_OF_GTPASE_ACTIVITY	0.543457	0.416583	0.000999001	0.141858	0.032967	0.000999001	0.001998	0.624376	0.138861	0.0889111	0.002997	0.001998	0.023976
GOBP_REGULATION_OF_CELLULAR_COMPONENT_BIOGENESIS	0.495504	0.341658	0.101898	0.68032	0.003996	0.000999001	0.110889	0.30969	0.000999001	0.003996	0.543457	0.371628	0.126873
GOBP_CELL_CELL_JUNCTION_ORGANIZATION	0.037962	0.004995	0.003996	0.566434	0.154845	0.425574	0.1998	0.000999001	0.022977	0.250749	0.000999001	0.027972	0.0789211
GOBP_NEGATIVE_REGULATION_OF_MYELOID_CELL_DIFFERENTIATION	0.325674	0.004995	0.000999001	0.000999001	0.003996	0.000999001	0.363636	0.000999001	0.340659	0.142857	0.143856	0.01998	0.000999001
GOBP_NEGATIVE_REGULATION_OF_PROTEOLYSIS	0.454545	0.187812	0.031968	0.000999001	0.357642	0.454545	0.037962	0.301698	0.101898	0.000999001	0.0669331	0.312687	0.000999001
GOBP_POSITIVE_REGULATION_OF_GROWTH	0.013986	0.000999001	0.048951	0.000999001	0.327672	0.108891	0.001998	0.001998	0.0579421	0.000999001	0.182817	0.31968	0.004995
GOBP_NEGATIVE_REGULATION_OF_MITOTIC_CELL_CYCLE	0.023976	0.00599401	0.000999001	0.135864	0.0759241	0.033966	0.528472	0.122877	0.001998	0.211788	0.637363	0.576424	0.665335
GOBP_ATP_METABOLIC_PROCESS	0.304695	0.343656	0.017982	0.100899	0.407592	0.482517	0.0639361	0.024975	0.048951	0.022977	0.021978	0.023976	0.000999001
GOBP_SMOOTH_MUSCLE_CELL_PROLIFERATION	0.000999001	0.0949051	0.00699301	0.047952	0.0639361	0.659341	0.435564	0.180819	0.311688	0.222777	0.417582	0.146853	0.00899101
GOBP_SKELETAL_SYSTEM_MORPHOGENESIS	0.000999001	0.104895	0.000999001	0.000999001	0.0649351	0.013986	0.368631	0.263736	0.1998	0.26973	0.033966	0.003996	0.044955
GOBP_REGULATION_OF_NEUROGENESIS	0.211788	0.001998	0.014985	0.000999001	0.0549451	0.0919081	0.013986	0.000999001	0.541459	0.014985	0.0529471	0.0979021	0.000999001
GOBP_PROTEIN_POLYMERIZATION	0.043956	0.395604	0.214785	0.146853	0.000999001	0.000999001	0.044955	0.0739261	0.001998	0.000999001	0.284715	0.51049	0.273726
GOBP_NEGATIVE_REGULATION_OF_TRANSFERASE_ACTIVITY	0.002997	0.041958	0.34965	0.527473	0.262737	0.182817	0.2997	0.000999001	0.130869	0.000999001	0.188811	0.83017	0.001998
GOBP_REGULATION_OF_CELL_DEVELOPMENT	0.0769231	0.002997	0.031968	0.000999001	0.302697	0.417582	0.12987	0.000999001	0.467532	0.144855	0.157842	0.000999001	0.003996
GOBP_PROCESS_UTILIZING_AUTOPHAGIC_MECHANISM	0.0759241	0.27972	0.00799201	0.013986	0.00899101	0.00999001	0.104895	0.207792	0.001998	0.2997	0.002997	0.011988	0.000999001
GOBP_REGULATION_OF_SMALL_MOLECULE_METABOLIC_PROCESS	0.145854	0.394605	0.363636	0.031968	0.000999001	0.277722	0.193806	0.001998	0.300699	0.00899101	0.330669	0.000999001	0.102897
GOBP_NEGATIVE_REGULATION_OF_CANONICAL_WNT_SIGNALING_PATHWAY	0.000999001	0.026973	0.000999001	0.000999001	0.012987	0.033966	0.112887	0.0659341	0.277722	0.142857	0.00599401	0.488511	0.027972
GOBP_SYNAPTIC_SIGNALING	0.001998	0.0959041	0.000999001	0.00899101	0.357642	0.026973	0.003996	0.141858	0.514486	0.000999001	0.011988	0.280719	0.000999001
GOBP_REGULATION_OF_ACTOMYOSIN_STRUCTURE_ORGANIZATION	0.220779	0.0819181	0.018981	0.0659341	0.001998	0.542458	0.777223	0.115884	0.001998	0.14985	0.25974	0.003996	0.264735
GOBP_REGULATION_OF_CELL_CYCLE_G1_S_PHASE_TRANSITION	0.172827	0.1998	0.000999001	0.026973	0.0529471	0.128871	0.509491	0.000999001	0.246753	0.111888	0.0789211	0.00699301	0.470529
GOBP_CELL_SURFACE_RECEPTOR_SIGNALING_PATHWAY_INVOLVED_IN_CELL_CELL_SIGNALING	0.0779221	0.114885	0.000999001	0.00899101	0.463536	0.046953	0.321678	0.543457	0.12987	0.214785	0.001998	0.0709291	0.000999001
GOBP_POSITIVE_REGULATION_OF_CYSTEINE_TYPE_ENDOPEPTIDASE_ACTIVITY	0.585415	0.021978	0.638362	0.00599401	0.4995	0.412587	0.160839	0.132867	0.000999001	0.031968	0.0659341	0.288711	0.154845
